# Supplementary material for: South African nose flies (Diptera, Calliphoridae, Rhiniinae): taxonomy, diversity, distribution and biology
Source: Biodivers Data J. 2023 Jan 13;11:e72764. doi: 10.3897/BDJ.11.e72764 (PMC9860508; doi:10.3897/BDJ.11.e72764)
Supplement: XML Treatment for Rhinia apicalis [file BDJ.11.e72764-treatment6.xml]

<!DOCTYPE tp:taxon-treatment
  PUBLIC "-//TaxonX//DTD Taxonomic Treatment Publishing DTD v0 20100105//EN" "tax-treatment-NSO.dtd">
<tp:taxon-treatment xmlns:tp="http://www.plazi.org/taxpub"><tp:treatment-meta><mixed-citation publication-type="journal"><person-group><name><surname>Thomas-Cabianca</surname><given-names>Arianna</given-names></name><name><surname>Villet</surname><given-names>Martin H.</given-names></name><name><surname>Martínez-Sánchez</surname><given-names>Anabel</given-names></name><name><surname>Rojo</surname><given-names>Santos</given-names></name></person-group><article-title>South African nose flies (<tp:taxon-name><tp:taxon-name-part taxon-name-part-type="order">Diptera</tp:taxon-name-part></tp:taxon-name>, <tp:taxon-name><tp:taxon-name-part taxon-name-part-type="family">Calliphoridae</tp:taxon-name-part></tp:taxon-name>, <tp:taxon-name><tp:taxon-name-part taxon-name-part-type="subfamily">Rhiniinae</tp:taxon-name-part></tp:taxon-name>): taxonomy, diversity, distribution and biology</article-title><source>Biodivers Data J</source><day>13</day><month>01</month><year>2023</year><volume>11</volume><pub-id pub-id-type="doi">10.3897/BDJ.11.e72764</pub-id></mixed-citation></tp:treatment-meta><tp:nomenclature><tp:taxon-name>
              <object-id xmlns:xlink="http://www.w3.org/1999/xlink" content-type="arpha" xlink:type="simple">42EFF2E1-71ED-5A6A-A593-AAC575DB7660</object-id>
              <tp:taxon-name-part taxon-name-part-type="genus">Rhinia</tp:taxon-name-part>
              <tp:taxon-name-part taxon-name-part-type="species">apicalis</tp:taxon-name-part>
            </tp:taxon-name><tp:taxon-authority>(Wiedemann, 1830)</tp:taxon-authority><tp:nomenclature-citation-list><tp:nomenclature-citation><tp:taxon-name>
                  <tp:taxon-name-part taxon-name-part-type="uncertainty-rank">=</tp:taxon-name-part>
                  <tp:taxon-name-part taxon-name-part-type="genus" reg="Idia">Idia</tp:taxon-name-part>
                  <tp:taxon-name-part taxon-name-part-type="species" reg="apicalis">apicalis</tp:taxon-name-part>
                </tp:taxon-name><comment> Wiedemann, 1830: 354. <bold>Type locality</bold>: Canary Island, Tenerife.</comment></tp:nomenclature-citation><tp:nomenclature-citation><tp:taxon-name>
                  <tp:taxon-name-part taxon-name-part-type="uncertainty-rank">=</tp:taxon-name-part>
                  <tp:taxon-name-part taxon-name-part-type="genus" reg="Rhinia">Rhinia</tp:taxon-name-part>
                  <tp:taxon-name-part taxon-name-part-type="species" reg="testacea">testacea</tp:taxon-name-part>
                </tp:taxon-name><comment> Robineau-Desvoidy, 1830: 423. <bold>Type locality</bold>: France, I'lle de France [= Mauritius].</comment></tp:nomenclature-citation><tp:nomenclature-citation><tp:taxon-name>
                  <tp:taxon-name-part taxon-name-part-type="uncertainty-rank">=</tp:taxon-name-part>
                  <tp:taxon-name-part taxon-name-part-type="genus" reg="Idia">Idia</tp:taxon-name-part>
                  <tp:taxon-name-part taxon-name-part-type="species" reg="flavipennis">flavipennis</tp:taxon-name-part>
                </tp:taxon-name><comment> Macquart, 1844: 125. <bold>Type locality</bold>: Indonesia, Java.</comment></tp:nomenclature-citation><tp:nomenclature-citation><tp:taxon-name>
                  <tp:taxon-name-part taxon-name-part-type="uncertainty-rank">=</tp:taxon-name-part>
                  <tp:taxon-name-part taxon-name-part-type="genus" reg="Idia">Idia</tp:taxon-name-part>
                  <tp:taxon-name-part taxon-name-part-type="species" reg="simulatrix">simulatrix</tp:taxon-name-part>
                </tp:taxon-name><comment> Loew, 1852: 660. <bold>Type locality</bold>: Olifant-River, South Africa.</comment></tp:nomenclature-citation><tp:nomenclature-citation><tp:taxon-name>
                  <tp:taxon-name-part taxon-name-part-type="uncertainty-rank">=</tp:taxon-name-part>
                  <tp:taxon-name-part taxon-name-part-type="genus" reg="Idia">Idia</tp:taxon-name-part>
                  <tp:taxon-name-part taxon-name-part-type="species" reg="punctata">punctata</tp:taxon-name-part>
                </tp:taxon-name><comment> Bigot, 1858: 369. <bold>Type locality</bold>: Gabon.</comment></tp:nomenclature-citation><tp:nomenclature-citation><tp:taxon-name>
                  <tp:taxon-name-part taxon-name-part-type="uncertainty-rank">=</tp:taxon-name-part>
                  <tp:taxon-name-part taxon-name-part-type="genus" reg="Idia">Idia</tp:taxon-name-part>
                  <tp:taxon-name-part taxon-name-part-type="species" reg="bigoti">bigoti</tp:taxon-name-part>
                </tp:taxon-name><comment> Coquere, 1862: 96. <bold>Type locality</bold>: Senegal.</comment></tp:nomenclature-citation><tp:nomenclature-citation><tp:taxon-name>
                  <tp:taxon-name-part taxon-name-part-type="uncertainty-rank">=</tp:taxon-name-part>
                  <tp:taxon-name-part taxon-name-part-type="genus" reg="Idia">Idia</tp:taxon-name-part>
                  <tp:taxon-name-part taxon-name-part-type="species" reg="pleuralis">pleuralis</tp:taxon-name-part>
                </tp:taxon-name><comment> Thomson, 1869: 542. <bold>Type locality</bold>: Australia, Keeling [= Cocos (Keeling)] Islands.</comment></tp:nomenclature-citation><tp:nomenclature-citation><tp:taxon-name>
                  <tp:taxon-name-part taxon-name-part-type="uncertainty-rank">=</tp:taxon-name-part>
                  <tp:taxon-name-part taxon-name-part-type="genus" reg="Beccarimyia">Beccarimyia</tp:taxon-name-part>
                  <tp:taxon-name-part taxon-name-part-type="species" reg="glossina">glossina</tp:taxon-name-part>
                </tp:taxon-name><comment> Rondani, 1873: 287. <bold>Type locality</bold>: Abyssinia [= Ethiopia].</comment></tp:nomenclature-citation><tp:nomenclature-citation><tp:taxon-name>
                  <tp:taxon-name-part taxon-name-part-type="uncertainty-rank">=</tp:taxon-name-part>
                  <tp:taxon-name-part taxon-name-part-type="genus" reg="Rhinia">Rhinia</tp:taxon-name-part>
                  <tp:taxon-name-part taxon-name-part-type="species" reg="fulvipes">fulvipes</tp:taxon-name-part>
                </tp:taxon-name><comment> Bigot, 1874: 239. <bold>Type locality</bold>: Ceylon [= Sri Lanka].</comment></tp:nomenclature-citation><tp:nomenclature-citation><tp:taxon-name>
                  <tp:taxon-name-part taxon-name-part-type="uncertainty-rank">=</tp:taxon-name-part>
                  <tp:taxon-name-part taxon-name-part-type="genus" reg="Idiella">Idiella</tp:taxon-name-part>
                  <tp:taxon-name-part taxon-name-part-type="species" reg="trineuriformis">trineuriformis</tp:taxon-name-part>
                </tp:taxon-name><comment> Speiser, 1910: 153. <bold>Type locality</bold>: Tanzania, Kilimandjaro.</comment></tp:nomenclature-citation></tp:nomenclature-citation-list></tp:nomenclature><tp:treatment-sec sec-type="Distribution"><title>Distribution</title><p><bold>Afrotropical</bold>: Aldabra Island (Seychelles), Amirante Island (Seychelles), Angola, Benin*, Botswana, Burundi, Cameroon, Cosmoledo Island (Seychelles), Democratic Republic of Congo, Ethiopia, Gabon, Gambia, Ghana, Réunion Island (France)*, Madagascar, Malawi, Mauritus Island (Mauritius), Mozambique, Namibia, Nigeria, Oman, Rodriguez Island (Mauritius), Rwanda, Senegal, Sierra Leone, Socotra Island (Yemen), South Africa (Fig. <xref ref-type="fig" rid="F6957286">5</xref>), Tanzania, Togo*, Uganda, United Arab Emirates, Yemen, Zanzibar Island (Tanzania) and Zimbabwe. <bold>Australasian</bold>: Australia, French Polynesia, Fiji, Hawaiian Islands, Micronesia Islands, Papua New Guinea, Solomon Islands and Vanatu. <bold>Palaearctic</bold>: Azores Islands (Portugal), Canary Islands (Spain), China, Egypt, Iran, Israel, Jordan, Morocco, Palestine, Saudi Arabia, Syria and Turkey. <bold>Oriental</bold>: China, Hong-Kong, India, Indian Ocean Islands, Indonesia, Malaysia, Pakistan, Philippines, Sri Lanka, Taiwan, Thailand and Vietnam.</p></tp:treatment-sec><tp:treatment-sec sec-type="Notes"><title>Notes</title><p><underline><bold>Preferred environment</bold>:</underline> associated with a variety of anthropogenic and natural environments including poultry farms and gardens, dune and sand forests, dry scrub forests, <italic><tp:taxon-name><tp:taxon-name-part taxon-name-part-type="genus" reg="Ficus">Ficus</tp:taxon-name-part></tp:taxon-name></italic> forest, grassy floodplain, woodland savannah, broad-leaved deciduous woodland and Succulent Karoo. In Namibia, it occurs in all biomes, being especially abundant in the Mesic Savannah Biome (<xref ref-type="bibr" rid="B7071266">Kurahashi and Kirk-Spriggs 2006</xref>). In Burundi, the species was collected on the shore of Lake Tanganyika and in Benin. It was associated with mature secondary forest, remnant forest, agricultural plots, lowland gallery forest and streambeds. In Cameroon, the species was associated with cultivated plots, degraded savannah forest, grasses and other vegetation environments and in Réunion Island, with lowland tropical rainforest. <underline><bold>Recorded elevation</bold>:</underline> 15–1000 m a.s.l. <underline><bold>Seasonality</bold>:</underline> common species collected year-round, being most abundant in November, December and April and less abundant in August. In Namibia, abundance peaked in January and February (<xref ref-type="bibr" rid="B7071266">Kurahashi and Kirk-Spriggs 2006</xref>). <underline><bold>Behaviour and ecology</bold>:</underline> considered a common flower visitor. Males and females have been observed feeding on pollen at flowers (<xref ref-type="bibr" rid="B7070854">Peris 1952a</xref>, <xref ref-type="bibr" rid="B7073163">Dear 1977</xref>) in Harare and Mutare, Zimbabwe (formerly Salisbury and Umtali, Rhodesia) during the late dry season (<xref ref-type="bibr" rid="B7073224">Cuthbertson 1933</xref>). A female was reported attending the nests of sphecoid and <tp:taxon-name><tp:taxon-name-part taxon-name-part-type="family">Pompilidae</tp:taxon-name-part></tp:taxon-name> wasps (KwaZulu-Natal) and another one on the beach around a barbeque fire (Eastern Cape). <xref ref-type="bibr" rid="B7071720">Hulley (1983)</xref> reared adults from accumulated chicken manure in poultry houses from several locations in Eastern Cape. Additionally, adults have been observed at nests of <italic><tp:taxon-name><tp:taxon-name-part taxon-name-part-type="genus" reg="Bembix">Bembix</tp:taxon-name-part></tp:taxon-name></italic> Fabricius and <italic><tp:taxon-name><tp:taxon-name-part taxon-name-part-type="genus" reg="Cerceris">Cerceris</tp:taxon-name-part><tp:taxon-name-part taxon-name-part-type="species" reg="yngvei">yngvei</tp:taxon-name-part></tp:taxon-name></italic> Cameron (as <italic><tp:taxon-name><tp:taxon-name-part taxon-name-part-type="genus" reg="Cerceris">Cerceris</tp:taxon-name-part><tp:taxon-name-part taxon-name-part-type="species" reg="vumbui">vumbui</tp:taxon-name-part></tp:taxon-name></italic> Arn) (<tp:taxon-name><tp:taxon-name-part taxon-name-part-type="order">Hymenoptera</tp:taxon-name-part></tp:taxon-name>) and larvae were obtained from nests of <italic><tp:taxon-name><tp:taxon-name-part taxon-name-part-type="genus" reg="Bembix">Bembix</tp:taxon-name-part><tp:taxon-name-part taxon-name-part-type="species" reg="melanopa">melanopa</tp:taxon-name-part></tp:taxon-name></italic> Handlirsh (<xref ref-type="bibr" rid="B7073233">Cuthbertson 1938</xref>). Adults were attracted to freshly-removed soil during gardening in Grahamstown (Eastern Cape) (Martin Villet, personal observation 2016). A male was caught hovering in a group of males of <italic><tp:taxon-name><tp:taxon-name-part taxon-name-part-type="genus" reg="Fainia">F.</tp:taxon-name-part><tp:taxon-name-part taxon-name-part-type="species" reg="albitarsis">albitarsis</tp:taxon-name-part></tp:taxon-name></italic> in the Amatigulu Nature Reserve, north of Tugela Mouth, KwaZulu-Natal. In Namibia, specimens have been collected from fresh elephant dung in the Caprivi Strip (<xref ref-type="bibr" rid="B7071266">Kurahashi and Kirk-Spriggs 2006</xref>). <xref ref-type="bibr" rid="B7073224">Cuthbertson (1933)</xref> reported females laying eggs in the soil at the bottom of aardvark burrows in Mbalabala (as Balla Balla, Zimbabwe) and in rich humus soil in thickets (Umzingwane, Zimbabwe). <xref ref-type="bibr" rid="B7073233">Cuthbertson (1938)</xref> also reports that females oviposit in soft earth excavated by driver ants (<italic><tp:taxon-name><tp:taxon-name-part taxon-name-part-type="genus" reg="Dorylus">Dorylus</tp:taxon-name-part></tp:taxon-name></italic> Fabricius (<tp:taxon-name><tp:taxon-name-part taxon-name-part-type="order">Hymenoptera</tp:taxon-name-part></tp:taxon-name>). <underline><bold>Life cycle and developmental stages</bold></underline>: oviparous species. Eggs, 3<sup>rd</sup>-instar larvae and puparia described and illustrated (<xref ref-type="bibr" rid="B7073233">Cuthbertson 1938</xref>). <underline><bold>Collection methods</bold></underline>: usually not reported, but Malaise traps seem to be the most common. Collected by sweeping in Burundi, Malaise traps in Benin and Réunion Island, Malaise traps and sweeping in Cameroon and UV-light, Malaise, yellow pans and pitfall traps in Namibia (<xref ref-type="bibr" rid="B7071266">Kurahashi and Kirk-Spriggs 2006</xref>). <underline><bold>Illustrations and photographs</bold></underline>: male habitus as in Fig. <xref ref-type="fig" rid="F6957290">6</xref>. Wing fig. 7 in <xref ref-type="bibr" rid="B7073163">Dear (1977)</xref>. Male terminalia as in fig. 35 in <xref ref-type="bibr" rid="B7073017">Zumpt (1958)</xref>, figs. IV. a, b, f in <xref ref-type="bibr" rid="B7073103">Baez and Santos-Pinto 1975</xref>, figs. 9, 21, 29, 37 in <xref ref-type="bibr" rid="B7073163">Dear (1977)</xref>, slide 4 in <xref ref-type="bibr" rid="B7071339">González-Mora and Peris (1988)</xref> and figs. 93–101 in <xref ref-type="bibr" rid="B7071504">Rognes (2002)</xref>. Female terminalia as in figs. 102, 103 in <xref ref-type="bibr" rid="B7071504">Rognes (2002)</xref>.</p><p><bold>Material examined</bold>: Suppl. materials <xref ref-type="supplementary-material" rid="S7033242">1</xref>, <xref ref-type="supplementary-material" rid="S7069946">2</xref>.</p></tp:treatment-sec><tp:treatment-sec><!--Section generated to contain objects referenced in tp:taxon-treatment.--><fig id="F6957286" position="float" orientation="portrait"><object-id xmlns:xlink="http://www.w3.org/1999/xlink" content-type="arpha" xlink:type="simple">330B028E-CDF0-5280-AE3D-738EFA9F1D48</object-id><object-id xmlns:xlink="http://www.w3.org/1999/xlink" content-type="doi" xlink:type="simple">10.3897/BDJ.10.e72764.figure5</object-id><label>Figure 5.</label><caption><p><italic><tp:taxon-name><tp:taxon-name-part taxon-name-part-type="genus" reg="Rhinia">Rhinia</tp:taxon-name-part><tp:taxon-name-part taxon-name-part-type="species" reg="apicalis">apicalis</tp:taxon-name-part></tp:taxon-name></italic> occurrence map in South Africa, including eSwatini (eSw) and Lesotho (Le); horizontal axis longitude east and vertical axis latitude south.</p></caption><graphic xmlns:xlink="http://www.w3.org/1999/xlink" xlink:href="bdj-11-e72764-g005.jpg" position="float" id="oo_534004.jpg" orientation="portrait" xlink:type="simple"><uri content-type="original_file" xlink:type="simple">https://binary.pensoft.net/fig/534004</uri></graphic></fig><fig id="F6957290" position="float" orientation="portrait"><object-id xmlns:xlink="http://www.w3.org/1999/xlink" content-type="arpha" xlink:type="simple">7B847DAD-FBD0-5853-B1F7-30752352605A</object-id><object-id xmlns:xlink="http://www.w3.org/1999/xlink" content-type="doi" xlink:type="simple">10.3897/BDJ.10.e72764.figure6</object-id><label>Figure 6.</label><caption><p>Habitus, left lateral view of <italic><tp:taxon-name><tp:taxon-name-part taxon-name-part-type="genus" reg="Rhinia">Rhinia</tp:taxon-name-part><tp:taxon-name-part taxon-name-part-type="species" reg="apicalis">apicalis</tp:taxon-name-part></tp:taxon-name></italic> male MZSUR from Kenya; scale bar = 2 mm.</p></caption><graphic xmlns:xlink="http://www.w3.org/1999/xlink" xlink:href="bdj-11-e72764-g006.jpg" position="float" id="oo_534009.jpg" orientation="portrait" xlink:type="simple"><uri content-type="original_file" xlink:type="simple">https://binary.pensoft.net/fig/534009</uri></graphic></fig><supplementary-material xmlns:xlink="http://www.w3.org/1999/xlink" id="S7033242" orientation="portrait" position="float" xlink:type="simple"><object-id content-type="arpha" xlink:type="simple">E1D44406-0B75-54FF-89F3-DCD3E6218941</object-id><object-id content-type="doi" xlink:type="simple">10.3897/BDJ.10.e72764.suppl1</object-id><object-id content-type="zenodo_dep_id" xlink:type="simple">7538293</object-id><label>Supplementary material 1</label><caption><p>Material examined of <tp:taxon-name><tp:taxon-name-part taxon-name-part-type="subfamily">Rhiniinae</tp:taxon-name-part></tp:taxon-name> (<tp:taxon-name><tp:taxon-name-part taxon-name-part-type="order">Diptera</tp:taxon-name-part></tp:taxon-name>, <tp:taxon-name><tp:taxon-name-part taxon-name-part-type="superfamily">Oestroidea</tp:taxon-name-part></tp:taxon-name>) from South Africa</p></caption><statement content-type="dataType"><label>Data type</label><p>georeferences, occurrences and information from specimen labels.</p></statement><p>File: oo_737008.tsv</p><media xlink:href="bdj-11-e72764-s001.tsv" mimetype="tsv file" mime-subtype="tsv" position="float" orientation="portrait" xlink:type="simple"><uri content-type="original_file" xlink:type="simple">https://binary.pensoft.net/file/737008</uri></media><attrib specific-use="authors">Thomas-Cabianca A, Villet MH, Matínez-Sánchez A, Rojo S</attrib></supplementary-material><supplementary-material xmlns:xlink="http://www.w3.org/1999/xlink" id="S7069946" orientation="portrait" position="float" xlink:type="simple"><object-id content-type="arpha" xlink:type="simple">52CE0A35-A2F7-5ECC-B6E2-D84728026D50</object-id><object-id content-type="doi" xlink:type="simple">10.3897/BDJ.10.e72764.suppl2</object-id><label>Supplementary material 2</label><caption><p>Material examined of <tp:taxon-name><tp:taxon-name-part taxon-name-part-type="subfamily">Rhiniinae</tp:taxon-name-part></tp:taxon-name> (<tp:taxon-name><tp:taxon-name-part taxon-name-part-type="order">Diptera</tp:taxon-name-part></tp:taxon-name>, <tp:taxon-name><tp:taxon-name-part taxon-name-part-type="superfamily">Oestroidea</tp:taxon-name-part></tp:taxon-name>) from the Afrotropical Region (excluding South Africa)<ext-link ext-link-type="uri" xlink:href="https://doi.org/10.3897/BDJ.10.e72764.suppl2" xlink:type="simple"/></p></caption><statement content-type="dataType"><label>Data type</label><p>data from specimen labels.</p></statement><p>File: oo_737009.tsv</p><media xlink:href="bdj-11-e72764-s002.tsv" mimetype="tsv file" mime-subtype="tsv" position="float" orientation="portrait" xlink:type="simple"><uri content-type="original_file" xlink:type="simple">https://binary.pensoft.net/file/737009</uri></media><attrib specific-use="authors">Thomas-Cabianca A, Villet MH, Martínez-Sánchez A, Rojo S</attrib></supplementary-material></tp:treatment-sec><ref-list><ref id="B7071266"><element-citation xmlns:xlink="http://www.w3.org/1999/xlink" publication-type="article" xlink:type="simple"><person-group person-group-type="author"><name name-style="western"><surname>Kurahashi</surname><given-names>Hiromu</given-names></name><name name-style="western"><surname>Kirk-Spriggs</surname><given-names>Ashley H.</given-names></name></person-group><year>2006</year><article-title>The <tp:taxon-name><tp:taxon-name-part taxon-name-part-type="family">Calliphoridae</tp:taxon-name-part></tp:taxon-name> of Namibia (<tp:taxon-name><tp:taxon-name-part taxon-name-part-type="order">Diptera</tp:taxon-name-part></tp:taxon-name>: <tp:taxon-name><tp:taxon-name-part taxon-name-part-type="superfamily">Oestroidea</tp:taxon-name-part></tp:taxon-name>)</article-title><source>Zootaxa</source><volume>1322</volume><fpage>1</fpage><lpage>131</lpage><pub-id pub-id-type="doi">10.11646/zootaxa.1322.1.1</pub-id></element-citation></ref><ref id="B7070854"><element-citation xmlns:xlink="http://www.w3.org/1999/xlink" publication-type="article" xlink:type="simple"><person-group person-group-type="author"><name name-style="western"><surname>Peris</surname><given-names>Salvador V</given-names></name></person-group><year>1952</year><article-title>Notas sobre <tp:taxon-name><tp:taxon-name-part taxon-name-part-type="tribe">Rhiniini</tp:taxon-name-part></tp:taxon-name> con descripción de nuevas formas</article-title><source>Anales de la Estación Experimental de Aula Dei</source><volume>2</volume><issue>3-4</issue><fpage>224</fpage><lpage>233</lpage></element-citation></ref><ref id="B7073163"><element-citation xmlns:xlink="http://www.w3.org/1999/xlink" publication-type="article" xlink:type="simple"><person-group person-group-type="author"><name name-style="western"><surname>Dear</surname><given-names>J. P.</given-names></name></person-group><year>1977</year><article-title>A revision of Australian <tp:taxon-name><tp:taxon-name-part taxon-name-part-type="subfamily">rhiniinae</tp:taxon-name-part></tp:taxon-name> (<tp:taxon-name><tp:taxon-name-part taxon-name-part-type="order">diptera</tp:taxon-name-part></tp:taxon-name>: <tp:taxon-name><tp:taxon-name-part taxon-name-part-type="family">Calliphoridae</tp:taxon-name-part></tp:taxon-name>)</article-title><source>Australian Journal of Zoology</source><volume>25</volume><issue>4</issue><fpage>779</fpage><lpage>826</lpage><pub-id pub-id-type="doi">10.1071/ZO9770779</pub-id></element-citation></ref><ref id="B7073224"><element-citation xmlns:xlink="http://www.w3.org/1999/xlink" publication-type="article" xlink:type="simple"><person-group person-group-type="author"><name name-style="western"><surname>Cuthbertson</surname><given-names>A</given-names></name></person-group><year>1933</year><article-title>The habits and life histories of some <tp:taxon-name><tp:taxon-name-part taxon-name-part-type="order">Diptera</tp:taxon-name-part></tp:taxon-name> in Southern Rhodesia</article-title><source>Proceedings and Transaction of the Rhodesia Scientific Association</source><volume>32</volume><issue>May</issue><fpage>81</fpage><lpage>111</lpage></element-citation></ref><ref id="B7071720"><element-citation xmlns:xlink="http://www.w3.org/1999/xlink" publication-type="article" xlink:type="simple"><person-group person-group-type="author"><name name-style="western"><surname>Hulley</surname><given-names>P E</given-names></name></person-group><year>1983</year><article-title>A survey of the flies breeding in poultry manure, and their potential natural enemies</article-title><source>Journal of the Entomological Society of Southern Africa</source><volume>46</volume><fpage>37</fpage><lpage>47</lpage></element-citation></ref><ref id="B7073233"><element-citation xmlns:xlink="http://www.w3.org/1999/xlink" publication-type="article" xlink:type="simple"><person-group person-group-type="author"><name name-style="western"><surname>Cuthbertson</surname><given-names>Alexander</given-names></name></person-group><year>1938</year><article-title>Biological notes on some <tp:taxon-name><tp:taxon-name-part taxon-name-part-type="order">Diptera</tp:taxon-name-part></tp:taxon-name> in Southern Rhodesia</article-title><source>Transactions of the Rhodesia Scientific Association</source><volume>36</volume><fpage>115</fpage><lpage>132</lpage></element-citation></ref><ref id="B7073017"><element-citation xmlns:xlink="http://www.w3.org/1999/xlink" publication-type="article" xlink:type="simple"><person-group person-group-type="author"><name name-style="western"><surname>Zumpt</surname><given-names>Fritz</given-names></name></person-group><year>1958</year><article-title><tp:taxon-name><tp:taxon-name-part taxon-name-part-type="family">Calliphoridae</tp:taxon-name-part></tp:taxon-name> (<tp:taxon-name><tp:taxon-name-part taxon-name-part-type="order">Diptera</tp:taxon-name-part></tp:taxon-name> Cyclorrapha) Part II: <tp:taxon-name><tp:taxon-name-part taxon-name-part-type="tribe">Rhiniini</tp:taxon-name-part></tp:taxon-name>. Exploration du Parc National Albert, Mission G. F. de Witte (1933-1935)</article-title><source>[III] +</source><volume>92</volume><fpage>1</fpage><lpage>209</lpage></element-citation></ref><ref id="B7073103"><element-citation xmlns:xlink="http://www.w3.org/1999/xlink" publication-type="article" xlink:type="simple"><person-group person-group-type="author"><name name-style="western"><surname>Baez</surname><given-names>M</given-names></name><name name-style="western"><surname>Santos-Pinto</surname><given-names>E</given-names></name></person-group><year>1975</year><article-title>Dipteros de Canarias. 1: <tp:taxon-name><tp:taxon-name-part taxon-name-part-type="family">Calliphoridae</tp:taxon-name-part></tp:taxon-name></article-title><source>Vieraea</source><volume>5</volume><issue>1-2</issue><fpage>1</fpage><lpage>22</lpage></element-citation></ref><ref id="B7071339"><element-citation xmlns:xlink="http://www.w3.org/1999/xlink" publication-type="article" xlink:type="simple"><person-group person-group-type="author"><name name-style="western"><surname>González-Mora</surname><given-names>MD</given-names></name><name name-style="western"><surname>Peris</surname><given-names>Salvador V</given-names></name></person-group><year>1988</year><article-title>Los <tp:taxon-name><tp:taxon-name-part taxon-name-part-type="family">Calliphoridae</tp:taxon-name-part></tp:taxon-name> de España: 1 <tp:taxon-name><tp:taxon-name-part taxon-name-part-type="subfamily">Rhiniinae</tp:taxon-name-part></tp:taxon-name> y <tp:taxon-name><tp:taxon-name-part taxon-name-part-type="subfamily">Chrysomyinae</tp:taxon-name-part></tp:taxon-name> (<tp:taxon-name><tp:taxon-name-part taxon-name-part-type="order">Diptera</tp:taxon-name-part></tp:taxon-name>)</article-title><source>Eos: Revista Española de Entomología</source><volume>64</volume><fpage>91</fpage><lpage>139</lpage></element-citation></ref><ref id="B7071504"><element-citation xmlns:xlink="http://www.w3.org/1999/xlink" publication-type="article" xlink:type="simple"><person-group person-group-type="author"><name name-style="western"><surname>Rognes</surname><given-names>Knut</given-names></name></person-group><year>2002</year><article-title>Blowflies (<tp:taxon-name><tp:taxon-name-part taxon-name-part-type="order">Diptera</tp:taxon-name-part></tp:taxon-name>, <tp:taxon-name><tp:taxon-name-part taxon-name-part-type="family">Calliphoridae</tp:taxon-name-part></tp:taxon-name>) of Israel and adjacent areas, including a new species from Tunisia</article-title><source>Entomologica Scandinavica Supplements</source><volume>59</volume><fpage>1</fpage><lpage>148</lpage></element-citation></ref></ref-list></tp:taxon-treatment>
