# Supplementary material for: South African nose flies (Diptera, Calliphoridae, Rhiniinae): taxonomy, diversity, distribution and biology
Source: Biodivers Data J. 2023 Jan 13;11:e72764. doi: 10.3897/BDJ.11.e72764 (PMC9860508; doi:10.3897/BDJ.11.e72764)
Supplement: XML Treatment for Stomorhina armatipes [file BDJ.11.e72764-treatment11.xml]

<!DOCTYPE tp:taxon-treatment
  PUBLIC "-//TaxonX//DTD Taxonomic Treatment Publishing DTD v0 20100105//EN" "tax-treatment-NSO.dtd">
<tp:taxon-treatment xmlns:tp="http://www.plazi.org/taxpub"><tp:treatment-meta><mixed-citation publication-type="journal"><person-group><name><surname>Thomas-Cabianca</surname><given-names>Arianna</given-names></name><name><surname>Villet</surname><given-names>Martin H.</given-names></name><name><surname>Martínez-Sánchez</surname><given-names>Anabel</given-names></name><name><surname>Rojo</surname><given-names>Santos</given-names></name></person-group><article-title>South African nose flies (<tp:taxon-name><tp:taxon-name-part taxon-name-part-type="order">Diptera</tp:taxon-name-part></tp:taxon-name>, <tp:taxon-name><tp:taxon-name-part taxon-name-part-type="family">Calliphoridae</tp:taxon-name-part></tp:taxon-name>, <tp:taxon-name><tp:taxon-name-part taxon-name-part-type="subfamily">Rhiniinae</tp:taxon-name-part></tp:taxon-name>): taxonomy, diversity, distribution and biology</article-title><source>Biodivers Data J</source><day>13</day><month>01</month><year>2023</year><volume>11</volume><pub-id pub-id-type="doi">10.3897/BDJ.11.e72764</pub-id></mixed-citation></tp:treatment-meta><tp:nomenclature><tp:taxon-name>
              <object-id xmlns:xlink="http://www.w3.org/1999/xlink" content-type="arpha" xlink:type="simple">AB3C4964-A1A5-5A76-A5A8-9226EB198DDE</object-id>
              <tp:taxon-name-part taxon-name-part-type="genus">Stomorhina</tp:taxon-name-part>
              <tp:taxon-name-part taxon-name-part-type="species">armatipes</tp:taxon-name-part>
            </tp:taxon-name><tp:taxon-authority>(Malloch, 1926)</tp:taxon-authority><tp:nomenclature-citation-list><tp:nomenclature-citation><tp:taxon-name>
                  <tp:taxon-name-part taxon-name-part-type="uncertainty-rank">=</tp:taxon-name-part>
                  <tp:taxon-name-part taxon-name-part-type="genus" reg="Stomatorrhina">Stomatorrhina</tp:taxon-name-part>
                  <tp:taxon-name-part taxon-name-part-type="species" reg="armatipes">armatipes</tp:taxon-name-part>
                </tp:taxon-name><comment> Malloch, 1926: 500. <bold>Type locality</bold>: South Africa, Natal [KwaZulu-Natal].</comment></tp:nomenclature-citation><tp:nomenclature-citation><tp:taxon-name>
                  <tp:taxon-name-part taxon-name-part-type="uncertainty-rank">=</tp:taxon-name-part>
                  <tp:taxon-name-part taxon-name-part-type="genus" reg="Stomorhina">Stomorhina</tp:taxon-name-part>
                  <tp:taxon-name-part taxon-name-part-type="species" reg="fasciculata">fasciculata</tp:taxon-name-part>
                </tp:taxon-name><comment> Curran, 1927: 528. <bold>Type locality</bold>: South Africa, Natal [KwaZulu-Natal], Willow Grange.</comment></tp:nomenclature-citation></tp:nomenclature-citation-list></tp:nomenclature><tp:treatment-sec sec-type="Distribution"><title>Distribution</title><p><bold>Afrotropical</bold>: Kenya and South Africa (Fig. <xref ref-type="fig" rid="F6961536">13</xref>).</p></tp:treatment-sec><tp:treatment-sec sec-type="Notes"><title>Notes</title><p><underline><bold>Preferred environment</bold></underline>: no data. <underline><bold>Recorded elevations</bold></underline>: 1440–1750 m a.s.l. <underline><bold>Seasonality</bold></underline>: most abundant in September; absent or scarce for the rest of the year. <underline><bold>Behaviour and ecology</bold></underline>: adults were observed visiting flowers and collected on <italic><tp:taxon-name><tp:taxon-name-part taxon-name-part-type="genus" reg="Cassine">Cassine</tp:taxon-name-part></tp:taxon-name></italic> sp., <italic><tp:taxon-name><tp:taxon-name-part taxon-name-part-type="genus" reg="Protea">Protea</tp:taxon-name-part><tp:taxon-name-part taxon-name-part-type="species" reg="caffra">caffra</tp:taxon-name-part></tp:taxon-name></italic> Meisn. and <italic><tp:taxon-name><tp:taxon-name-part taxon-name-part-type="genus" reg="Cussonia">Cussonia</tp:taxon-name-part></tp:taxon-name></italic> Thunb. sp. Additionally, two males were found as prey of <italic><tp:taxon-name><tp:taxon-name-part taxon-name-part-type="genus" reg="Oxybelus">Oxybelus</tp:taxon-name-part><tp:taxon-name-part taxon-name-part-type="species" reg="lingula">lingula</tp:taxon-name-part></tp:taxon-name></italic> Gerstaecker (<tp:taxon-name><tp:taxon-name-part taxon-name-part-type="order">Hymenoptera</tp:taxon-name-part></tp:taxon-name>) in Grahamstown (Eastern Cape). During field work in September 2016 at the Kogelberg Nature Reserve, females were observed ovipositing on soil surrounding a termite nest. Gravid females and termites were collected and oviposition was achieved using a mixture of soil and live termites. Larvae were reared to adulthood and were observed preying on termites. <underline><bold>Life cycle and developmental stages</bold></underline>: oviparous. Immature stages (egg, larva and pupa) and adult females will be described (Thomas-Cabianca et al., unpublished). <underline><bold>Collection methods</bold></underline>: Malaise traps and sweeping. <underline><bold>Illustrations and photographs</bold></underline>: male habitus as in Fig. <xref ref-type="fig" rid="F6961540">14</xref>. Male terminalia unknown.</p><p><bold>Material examined</bold>: Suppl. material <xref ref-type="supplementary-material" rid="S7033242">1</xref>.</p></tp:treatment-sec><tp:treatment-sec><!--Section generated to contain objects referenced in tp:taxon-treatment.--><fig id="F6961536" position="float" orientation="portrait"><object-id xmlns:xlink="http://www.w3.org/1999/xlink" content-type="arpha" xlink:type="simple">4B748D22-8264-50C9-93CA-E776CC7F2B11</object-id><object-id xmlns:xlink="http://www.w3.org/1999/xlink" content-type="doi" xlink:type="simple">10.3897/BDJ.10.e72764.figure13</object-id><label>Figure 13.</label><caption><p><italic><tp:taxon-name><tp:taxon-name-part taxon-name-part-type="genus" reg="Stomorhina">Stomorhina</tp:taxon-name-part><tp:taxon-name-part taxon-name-part-type="species" reg="armatipes">armatipes</tp:taxon-name-part></tp:taxon-name></italic> occurrence map in South Africa, including eSwatini (eSw) and Lesotho (Le); horizontal axis longitude east and vertical axis latitude south.</p></caption><graphic xmlns:xlink="http://www.w3.org/1999/xlink" xlink:href="bdj-11-e72764-g013.jpg" position="float" id="oo_534499.jpg" orientation="portrait" xlink:type="simple"><uri content-type="original_file" xlink:type="simple">https://binary.pensoft.net/fig/534499</uri></graphic></fig><fig id="F6961540" position="float" orientation="portrait"><object-id xmlns:xlink="http://www.w3.org/1999/xlink" content-type="arpha" xlink:type="simple">18E0E358-7A03-5EB8-B960-B0685D405183</object-id><object-id xmlns:xlink="http://www.w3.org/1999/xlink" content-type="doi" xlink:type="simple">10.3897/BDJ.10.e72764.figure14</object-id><label>Figure 14.</label><caption><p>Habitus, left lateral view of <italic><tp:taxon-name><tp:taxon-name-part taxon-name-part-type="genus" reg="Stomorhina">Stomorhina</tp:taxon-name-part><tp:taxon-name-part taxon-name-part-type="species" reg="armatipes">armatipes</tp:taxon-name-part></tp:taxon-name></italic> male CEUA from South Africa; scale bar = 2 mm.</p></caption><graphic xmlns:xlink="http://www.w3.org/1999/xlink" xlink:href="bdj-11-e72764-g014.jpg" position="float" id="oo_534500.jpg" orientation="portrait" xlink:type="simple"><uri content-type="original_file" xlink:type="simple">https://binary.pensoft.net/fig/534500</uri></graphic></fig><supplementary-material xmlns:xlink="http://www.w3.org/1999/xlink" id="S7033242" orientation="portrait" position="float" xlink:type="simple"><object-id content-type="arpha" xlink:type="simple">E1D44406-0B75-54FF-89F3-DCD3E6218941</object-id><object-id content-type="doi" xlink:type="simple">10.3897/BDJ.10.e72764.suppl1</object-id><object-id content-type="zenodo_dep_id" xlink:type="simple">7538293</object-id><label>Supplementary material 1</label><caption><p>Material examined of <tp:taxon-name><tp:taxon-name-part taxon-name-part-type="subfamily">Rhiniinae</tp:taxon-name-part></tp:taxon-name> (<tp:taxon-name><tp:taxon-name-part taxon-name-part-type="order">Diptera</tp:taxon-name-part></tp:taxon-name>, <tp:taxon-name><tp:taxon-name-part taxon-name-part-type="superfamily">Oestroidea</tp:taxon-name-part></tp:taxon-name>) from South Africa</p></caption><statement content-type="dataType"><label>Data type</label><p>georeferences, occurrences and information from specimen labels.</p></statement><p>File: oo_737008.tsv</p><media xlink:href="bdj-11-e72764-s001.tsv" mimetype="tsv file" mime-subtype="tsv" position="float" orientation="portrait" xlink:type="simple"><uri content-type="original_file" xlink:type="simple">https://binary.pensoft.net/file/737008</uri></media><attrib specific-use="authors">Thomas-Cabianca A, Villet MH, Matínez-Sánchez A, Rojo S</attrib></supplementary-material></tp:treatment-sec></tp:taxon-treatment>
