# Supplementary material for: South African nose flies (Diptera, Calliphoridae, Rhiniinae): taxonomy, diversity, distribution and biology
Source: Biodivers Data J. 2023 Jan 13;11:e72764. doi: 10.3897/BDJ.11.e72764 (PMC9860508; doi:10.3897/BDJ.11.e72764)
Supplement: XML Treatment for Stomorhina lunata [file BDJ.11.e72764-treatment15.xml]

<!DOCTYPE tp:taxon-treatment
  PUBLIC "-//TaxonX//DTD Taxonomic Treatment Publishing DTD v0 20100105//EN" "tax-treatment-NSO.dtd">
<tp:taxon-treatment xmlns:tp="http://www.plazi.org/taxpub"><tp:treatment-meta><mixed-citation publication-type="journal"><person-group><name><surname>Thomas-Cabianca</surname><given-names>Arianna</given-names></name><name><surname>Villet</surname><given-names>Martin H.</given-names></name><name><surname>Martínez-Sánchez</surname><given-names>Anabel</given-names></name><name><surname>Rojo</surname><given-names>Santos</given-names></name></person-group><article-title>South African nose flies (<tp:taxon-name><tp:taxon-name-part taxon-name-part-type="order">Diptera</tp:taxon-name-part></tp:taxon-name>, <tp:taxon-name><tp:taxon-name-part taxon-name-part-type="family">Calliphoridae</tp:taxon-name-part></tp:taxon-name>, <tp:taxon-name><tp:taxon-name-part taxon-name-part-type="subfamily">Rhiniinae</tp:taxon-name-part></tp:taxon-name>): taxonomy, diversity, distribution and biology</article-title><source>Biodivers Data J</source><day>13</day><month>01</month><year>2023</year><volume>11</volume><pub-id pub-id-type="doi">10.3897/BDJ.11.e72764</pub-id></mixed-citation></tp:treatment-meta><tp:nomenclature><tp:taxon-name>
              <object-id xmlns:xlink="http://www.w3.org/1999/xlink" content-type="arpha" xlink:type="simple">19125F96-ED26-5F05-8AB1-124478355115</object-id>
              <tp:taxon-name-part taxon-name-part-type="genus">Stomorhina</tp:taxon-name-part>
              <tp:taxon-name-part taxon-name-part-type="species">lunata</tp:taxon-name-part>
            </tp:taxon-name><tp:taxon-authority>(Fabricius, 1805)</tp:taxon-authority><tp:nomenclature-citation-list><tp:nomenclature-citation><tp:taxon-name>
                  <tp:taxon-name-part taxon-name-part-type="uncertainty-rank">=</tp:taxon-name-part>
                  <tp:taxon-name-part taxon-name-part-type="genus" reg="Musca">Musca</tp:taxon-name-part>
                  <tp:taxon-name-part taxon-name-part-type="species" reg="lunata">lunata</tp:taxon-name-part>
                </tp:taxon-name><comment> Fabricius, 1805: 292. <bold>Type locality</bold>: Portugal, Madeira Island. <bold>Remarks</bold>: type series specimen in ZMUC.</comment></tp:nomenclature-citation><tp:nomenclature-citation><tp:taxon-name>
                  <tp:taxon-name-part taxon-name-part-type="uncertainty-rank">=</tp:taxon-name-part>
                  <tp:taxon-name-part taxon-name-part-type="genus" reg="Idia">Idia</tp:taxon-name-part>
                  <tp:taxon-name-part taxon-name-part-type="species" reg="rostrata">rostrata</tp:taxon-name-part>
                </tp:taxon-name><comment> Wiedemann, 1820: 22. <bold>Type locality</bold>: South Africa, Cape of Good Hope - Promontorio bonae spei [Western Cape]. <bold>Remarks</bold>: type series specimen in ZMUC.</comment></tp:nomenclature-citation><tp:nomenclature-citation><tp:taxon-name>
                  <tp:taxon-name-part taxon-name-part-type="uncertainty-rank">=</tp:taxon-name-part>
                  <tp:taxon-name-part taxon-name-part-type="genus" reg="Idia">Idia</tp:taxon-name-part>
                  <tp:taxon-name-part taxon-name-part-type="species" reg="fasciata">fasciata</tp:taxon-name-part>
                </tp:taxon-name><comment> Meigen, 1826: 9. <bold>Type locality</bold>: France, Marseilles.</comment></tp:nomenclature-citation><tp:nomenclature-citation><tp:taxon-name>
                  <tp:taxon-name-part taxon-name-part-type="uncertainty-rank">=</tp:taxon-name-part>
                  <tp:taxon-name-part taxon-name-part-type="genus" reg="Idia">Idia</tp:taxon-name-part>
                  <tp:taxon-name-part taxon-name-part-type="species" reg="syrphoidea">syrphoidea</tp:taxon-name-part>
                </tp:taxon-name><comment> Robineau-Desvoidy, 1830: 421. <bold>Type locality</bold>: Mauritius.</comment></tp:nomenclature-citation><tp:nomenclature-citation><tp:taxon-name>
                  <tp:taxon-name-part taxon-name-part-type="uncertainty-rank">=</tp:taxon-name-part>
                  <tp:taxon-name-part taxon-name-part-type="genus" reg="Idia">Idia</tp:taxon-name-part>
                  <tp:taxon-name-part taxon-name-part-type="species" reg="cinerea">cinerea</tp:taxon-name-part>
                </tp:taxon-name><comment> Robineau-Desvoidy, 1830: 422. <bold>Type locality</bold>: Isles de la mer d'Africa [Indian Ocean d'Africa].</comment></tp:nomenclature-citation><tp:nomenclature-citation><tp:taxon-name>
                  <tp:taxon-name-part taxon-name-part-type="uncertainty-rank">=</tp:taxon-name-part>
                  <tp:taxon-name-part taxon-name-part-type="genus" reg="Stomorhyna">Stomorhyna</tp:taxon-name-part>
                  <tp:taxon-name-part taxon-name-part-type="species" reg="maculata">maculata</tp:taxon-name-part>
                </tp:taxon-name><comment> Rondani, 1865: 228. <bold>Type locality</bold>: Italy, Parma.</comment></tp:nomenclature-citation><tp:nomenclature-citation><tp:taxon-name>
                  <tp:taxon-name-part taxon-name-part-type="uncertainty-rank">=</tp:taxon-name-part>
                  <tp:taxon-name-part taxon-name-part-type="genus" reg="Stomorhina">Stomorhina</tp:taxon-name-part>
                  <tp:taxon-name-part taxon-name-part-type="species" reg="melanorhina">melanorhina</tp:taxon-name-part>
                </tp:taxon-name><comment> Bigot, 1888: 592. <bold>Type locality</bold>: South Africa, Cape of Good Hope [Western Cape].</comment></tp:nomenclature-citation><tp:nomenclature-citation><tp:taxon-name>
                  <tp:taxon-name-part taxon-name-part-type="uncertainty-rank">=</tp:taxon-name-part>
                  <tp:taxon-name-part taxon-name-part-type="genus" reg="Stomorhina">Stomorhina</tp:taxon-name-part>
                  <tp:taxon-name-part taxon-name-part-type="species" reg="muscoidea">muscoidea</tp:taxon-name-part>
                </tp:taxon-name><comment> Brauer, 1899: 516. <bold>Type locality</bold>: Madagascar.</comment></tp:nomenclature-citation><tp:nomenclature-citation><tp:taxon-name>
                  <tp:taxon-name-part taxon-name-part-type="uncertainty-rank">=</tp:taxon-name-part>
                  <tp:taxon-name-part taxon-name-part-type="genus" reg="Stomorhina">Stomorhina</tp:taxon-name-part>
                  <tp:taxon-name-part taxon-name-part-type="species" reg="selgae">selgae</tp:taxon-name-part>
                </tp:taxon-name><comment> Lehrer, 1979: 89. <bold>Type locality</bold>: Bermuda.</comment></tp:nomenclature-citation></tp:nomenclature-citation-list></tp:nomenclature><tp:treatment-sec sec-type="Distribution"><title>Distribution</title><p><bold>Afrotropical</bold>: Angola, Burundi, Democratic Republic of Congo, Eritrea, Ethiopia, Kenya, Lesotho, Madagascar, Malawi, Mauricio Island (Mauritius), Oman, Namibia, Réunion Island (France), Rodriguez Island (Mauritius), South Africa (Fig. <xref ref-type="fig" rid="F6961572">21</xref>), Tanzania, Uganda, Yemen, Zambia and Zimbabwe. <bold>Nearctic</bold>: Bermuda. <bold>Oriental</bold>: China, India, Malaysia, Nepal, Pakistan, Taiwan. <bold>Palaearctic</bold>: Algeria, Armenia, Azerbaijan, China, Cyprus, Czech Republic, Denmark, Egypt, Finland, France, Georgia, Germany, Great Britain, Hungary, Iran, Iraq, Israel, Italy, Jordan, Kyrgyzstan, Lebanon, Lithuania, Morocco, Netherlands, Poland, Portugal (including Azores Islands), Russia, Saudi Arabia, Slovakia, Spain (including Canary Islands), Sweden, Syria, Tajikistan, Turkey, Turkmenistan, Ukraine and Uzbekistan.</p></tp:treatment-sec><tp:treatment-sec sec-type="Notes"><title>Notes</title><p><underline><bold>Preferred environment</bold></underline>: montane grass and woodlands, montane meadows, grasslands, rocky hillside, indigenous montane forest and forest margins, slopes, ravines, streams and cascade areas. Different kind of biomes such as: Macchia vegetation and old lands, mesic mountain Fynbos, false Macchia slopes and coastal Macchia. Associated with human environments such as houses, a university campus, caravan parks and main tracks through forest. Recorded in low numbers in Namibia, where it is virtually restricted to the Brandberg Massif and occurs at high elevations on the edge of Nama-Karoo (<xref ref-type="bibr" rid="B7071266">Kurahashi and Kirk-Spriggs 2006</xref>). In Mauritius, it was collected in a montane forest. <underline><bold>Recorded elevations</bold></underline>: 10–2080 m a.s.l. <underline><bold>Seasonality</bold></underline>: this is the most common, abundant and well-known species of <tp:taxon-name><tp:taxon-name-part taxon-name-part-type="subfamily">Rhiniinae</tp:taxon-name-part></tp:taxon-name>, present year-round. Highest abundance in September and January to February; lowest between May and July. Only four specimens recorded in Nambia (<xref ref-type="bibr" rid="B7071266">Kurahashi and Kirk-Spriggs 2006</xref>). <underline><bold>Behaviour and ecology</bold></underline>: collected on/and visiting flowers of <italic><tp:taxon-name><tp:taxon-name-part taxon-name-part-type="genus" reg="Foeniculum">Foeniculum</tp:taxon-name-part><tp:taxon-name-part taxon-name-part-type="species" reg="vulgare">vulgare</tp:taxon-name-part></tp:taxon-name></italic> Mill, <italic><tp:taxon-name><tp:taxon-name-part taxon-name-part-type="genus" reg="Gymnosporia">Gymnosporia</tp:taxon-name-part><tp:taxon-name-part taxon-name-part-type="species" reg="heterophylla">heterophylla</tp:taxon-name-part></tp:taxon-name></italic> (Eckl. and Zeyh.) Loes., <italic><tp:taxon-name><tp:taxon-name-part taxon-name-part-type="genus" reg="Cassine">Cassine</tp:taxon-name-part></tp:taxon-name></italic> sp., <italic><tp:taxon-name><tp:taxon-name-part taxon-name-part-type="genus" reg="Buddleja">Buddleja</tp:taxon-name-part></tp:taxon-name></italic> sp. L., <italic><tp:taxon-name><tp:taxon-name-part taxon-name-part-type="genus" reg="Cussonia">Cussonia</tp:taxon-name-part></tp:taxon-name></italic> sp. and <italic><tp:taxon-name><tp:taxon-name-part taxon-name-part-type="genus" reg="Searsia">Searsia</tp:taxon-name-part><tp:taxon-name-part taxon-name-part-type="species" reg="crenata">crenata</tp:taxon-name-part></tp:taxon-name></italic> (Thunb.) Moffet. Additionally associated with: <italic><tp:taxon-name><tp:taxon-name-part taxon-name-part-type="genus" reg="Searsia">Searsia</tp:taxon-name-part></tp:taxon-name></italic> F. A. Barkley sp. (previously local <italic><tp:taxon-name><tp:taxon-name-part taxon-name-part-type="genus" reg="Rhus">Rhus</tp:taxon-name-part></tp:taxon-name></italic>), <italic><tp:taxon-name><tp:taxon-name-part taxon-name-part-type="genus" reg="Diospyros">Diospyros</tp:taxon-name-part></tp:taxon-name></italic> L. sp. and <italic><tp:taxon-name><tp:taxon-name-part taxon-name-part-type="genus" reg="Celtis">Celtis</tp:taxon-name-part></tp:taxon-name></italic> L. sp.. In Mauritius, one specimen was collected on a flowering tree. The species seems to have a close relationship with <tp:taxon-name><tp:taxon-name-part taxon-name-part-type="order">Orthoptera</tp:taxon-name-part></tp:taxon-name>. Adults lay eggs on oothecas, where the larvae developed (<xref ref-type="bibr" rid="B7073199">Bezzi 1911</xref>). Larvae are predators of locusts’ oothecas in Zimbabwe (<xref ref-type="bibr" rid="B7073224">Cuthbertson 1933</xref>, <xref ref-type="bibr" rid="B7073112">Cuthbertson 1934</xref>). <xref ref-type="bibr" rid="B7070854">Peris (1952a)</xref> recorded <italic><tp:taxon-name><tp:taxon-name-part taxon-name-part-type="genus" reg="Stomorhina">S.</tp:taxon-name-part><tp:taxon-name-part taxon-name-part-type="species" reg="lunata">lunata</tp:taxon-name-part></tp:taxon-name></italic> on <italic><tp:taxon-name><tp:taxon-name-part taxon-name-part-type="genus" reg="Nomadacris">Nomadacris</tp:taxon-name-part><tp:taxon-name-part taxon-name-part-type="species" reg="septemfasciata">septemfasciata</tp:taxon-name-part></tp:taxon-name></italic> (Serville) oothecas and that it was obtained from locusts’ eggs ("Ex eggs") in Malawi (then Nyasaland) and Kenya. Additionally reported that larvae destroy oothecas of <italic><tp:taxon-name><tp:taxon-name-part taxon-name-part-type="genus" reg="Locusta">Locusta</tp:taxon-name-part><tp:taxon-name-part taxon-name-part-type="species" reg="migratorioides">migratorioides</tp:taxon-name-part></tp:taxon-name></italic> (Reiche, L.J. and Fairmaire) in Kenya. In the material examined, <italic><tp:taxon-name><tp:taxon-name-part taxon-name-part-type="genus" reg="Stomorhina">S.</tp:taxon-name-part><tp:taxon-name-part taxon-name-part-type="species" reg="lunata">lunata</tp:taxon-name-part></tp:taxon-name></italic> was reported as being attracted to open termite mounds (Pretoria, Gauteng) and found outside the nest of <italic><tp:taxon-name><tp:taxon-name-part taxon-name-part-type="genus" reg="Trinervitermes">Trinervitermes</tp:taxon-name-part></tp:taxon-name></italic> Holmgren (<tp:taxon-name><tp:taxon-name-part taxon-name-part-type="suborder">Blattaria</tp:taxon-name-part></tp:taxon-name>) (Johannesburg, Gauteng). <xref ref-type="bibr" rid="B7073064">Cuthbertson (1935)</xref> found larvae of <italic><tp:taxon-name><tp:taxon-name-part taxon-name-part-type="genus" reg="Stomorhina">S.</tp:taxon-name-part><tp:taxon-name-part taxon-name-part-type="species" reg="lunata">lunata</tp:taxon-name-part></tp:taxon-name></italic> in the fungus beds of a termite nest and reared them on dead and dying termite workers and soldiers. <xref ref-type="bibr" rid="B7071348">Lewis (1955)</xref> reported the presence of <italic><tp:taxon-name><tp:taxon-name-part taxon-name-part-type="genus" reg="Stomorhina">S.</tp:taxon-name-part><tp:taxon-name-part taxon-name-part-type="species" reg="lunata">lunata</tp:taxon-name-part></tp:taxon-name></italic> in carrion. <underline><bold>Life cycle and developmental stages</bold></underline>: <xref ref-type="bibr" rid="B7071194">Peris (1956)</xref> studied some drawings of <italic><tp:taxon-name><tp:taxon-name-part taxon-name-part-type="genus" reg="Stomorhina">S.</tp:taxon-name-part><tp:taxon-name-part taxon-name-part-type="species" reg="lunata">lunata</tp:taxon-name-part></tp:taxon-name></italic> male terminalia made by S. Patrizi accompanied by biological notes from observations in Kenya. Patrizi indicated in his notes that females of <italic><tp:taxon-name><tp:taxon-name-part taxon-name-part-type="genus" reg="Stomorhina">S.</tp:taxon-name-part><tp:taxon-name-part taxon-name-part-type="species" reg="lunata">lunata</tp:taxon-name-part></tp:taxon-name></italic> were observed throwing masses of eggs over ?<italic><tp:taxon-name><tp:taxon-name-part taxon-name-part-type="genus" reg="Anomma">Anomma</tp:taxon-name-part></tp:taxon-name></italic> Shuckard ants (<tp:taxon-name><tp:taxon-name-part taxon-name-part-type="family">Formicidae</tp:taxon-name-part></tp:taxon-name>). Some eggs were collected and stuck strongly to the glass walls of the container. Later, the eggs were placed in an ant farm, larvae emerged after a few hours and entered into the interior of <italic><tp:taxon-name><tp:taxon-name-part taxon-name-part-type="genus" reg="Anomma">Anomma</tp:taxon-name-part></tp:taxon-name></italic> larvae completely eating them (predation). Finally, larvae migrated to the soil for pupation. Patrizi suggests that the sticky eggs are a mechanism for entering ants’ nests (<xref ref-type="bibr" rid="B7071194">Peris 1956</xref>). <xref ref-type="bibr" rid="B7073112">Cuthbertson (1934)</xref> studied the life history of <italic><tp:taxon-name><tp:taxon-name-part taxon-name-part-type="genus" reg="Stomorhina">S.</tp:taxon-name-part><tp:taxon-name-part taxon-name-part-type="species" reg="lunata">lunata</tp:taxon-name-part></tp:taxon-name></italic>. Eggs (length: 1–1.25 mm) were deposited around soft soil close to a red locust ootheca, hatching in few minutes. First instar larvae were active (length: 1.5–1.75 mm) and quickly attacked the ootheca. In 3–4 days, larvae were fully fed (length: 2–14 mm), left the ootheca and migrated to soil to pupate (length pupae: 7.5–8 mm) for one-two days. Adults emerged in 7–10 days, but in cold weather, sometimes the pupal stage can last 14–15 days or longer. Adults' copulation occurred 4–5 days after they emerged and eggs started to be laid 1–2 days after copulation. Adults were fed with sugar solution, flower nectar and liquids from fresh cow-dung. Larvae stages fed on the yellow yolk of freshly-laid locust ootheca. <xref ref-type="bibr" rid="B7070983">Hall (1947)</xref> described eggs, 1st, 2nd and 3rd instar larvae and puparia from Cuthbertson's material and indicated that the life cycle seems to last 30 days in optimal conditions, where egg incubation was 18–24 hours, 1st instar was 14–24 hours, 2nd instar was 36–48 hours, 3rd instar was 2–3 days and pupation lasted 10–16 days in summer conditions. <xref ref-type="bibr" rid="B7070785">Greathead (1963)</xref> illustrated the 3rd instar larva (anal area, posterior spiracles and mouth parts) from a specimen collected in a locust's ootheca. <xref ref-type="bibr" rid="B7070983">Hall (1947)</xref> described the posterior spiracle, mouthparts and anal area of the 3rd instar larva as well and mouth parts of the 2nd instar larva. Immature stages are also illustrated in <xref ref-type="bibr" rid="B7073064">Cuthbertson (1935)</xref>. <underline><bold>Collection methods</bold></underline>: sweeping with hand net and Malaise, yellow pan, black light and pitfall traps. Malaise and yellow pan traps in Namibia and hand net in Mauritius (<xref ref-type="bibr" rid="B7071266">Kurahashi and Kirk-Spriggs 2006</xref>). <underline><bold>Illustrations and photographs</bold></underline>: female habitus as in Fig. <xref ref-type="fig" rid="F6961576">22</xref>, fig. 10 in <xref ref-type="bibr" rid="B7070785">Greathead (1963)</xref> and fig. 3H in <xref ref-type="bibr" rid="B7071606">Prado e Castro et al. 2016</xref>. Male habitus as in fig. 1 in <xref ref-type="bibr" rid="B7071808">Lutovinovas and Kinduris (2018)</xref>. Male terminalia as in fig. 32 (inaccurate) in <xref ref-type="bibr" rid="B7073017">Zumpt (1958)</xref>, slide 3 in <xref ref-type="bibr" rid="B7071339">González-Mora and Peris (1988)</xref> and figs. 675–683 in <xref ref-type="bibr" rid="B7070727">Rognes (1991)</xref>. Female terminalia as in figs. 684–685 in <xref ref-type="bibr" rid="B7070727">Rognes (1991)</xref>.</p><p><bold>Type material examined</bold>: <italic><tp:taxon-name><tp:taxon-name-part taxon-name-part-type="genus" reg="Idia">I.</tp:taxon-name-part><tp:taxon-name-part taxon-name-part-type="species" reg="rostrata">rostrata</tp:taxon-name-part></tp:taxon-name></italic>: 1 ? / Mus. / Westerm. // Type // <italic><tp:taxon-name><tp:taxon-name-part taxon-name-part-type="genus" reg="Idia">I.</tp:taxon-name-part><tp:taxon-name-part taxon-name-part-type="species" reg="rostrata">rostrata</tp:taxon-name-part></tp:taxon-name></italic> / Weid. / Cape of Good Hope / Jan: 1817 // [ZMUC 00025098]. <italic><tp:taxon-name><tp:taxon-name-part taxon-name-part-type="genus" reg="Musca">M.</tp:taxon-name-part><tp:taxon-name-part taxon-name-part-type="species" reg="lunata">lunata</tp:taxon-name-part></tp:taxon-name></italic>: 1 ? // [ZMUC 00027332].</p><p><bold>Material examined</bold>: Suppl. materials <xref ref-type="supplementary-material" rid="S7033242">1</xref>, <xref ref-type="supplementary-material" rid="S7069946">2</xref>.</p></tp:treatment-sec><tp:treatment-sec><!--Section generated to contain objects referenced in tp:taxon-treatment.--><fig id="F6961572" position="float" orientation="portrait"><object-id xmlns:xlink="http://www.w3.org/1999/xlink" content-type="arpha" xlink:type="simple">FBAF6E8C-D182-5DDB-90C4-5A01736ED060</object-id><object-id xmlns:xlink="http://www.w3.org/1999/xlink" content-type="doi" xlink:type="simple">10.3897/BDJ.10.e72764.figure21</object-id><label>Figure 21.</label><caption><p><italic><tp:taxon-name><tp:taxon-name-part taxon-name-part-type="genus" reg="Stomorhina">Stomorhina</tp:taxon-name-part><tp:taxon-name-part taxon-name-part-type="species" reg="lunata">lunata</tp:taxon-name-part></tp:taxon-name></italic> occurrence map in South Africa, including eSwatini (eSw) and Lesotho (Le); horizontal axis longitude east and vertical axis latitude south.</p></caption><graphic xmlns:xlink="http://www.w3.org/1999/xlink" xlink:href="bdj-11-e72764-g021.jpg" position="float" id="oo_534510.jpg" orientation="portrait" xlink:type="simple"><uri content-type="original_file" xlink:type="simple">https://binary.pensoft.net/fig/534510</uri></graphic></fig><fig id="F6961576" position="float" orientation="portrait"><object-id xmlns:xlink="http://www.w3.org/1999/xlink" content-type="arpha" xlink:type="simple">84398C2F-2EEF-5BAE-8EDD-7EAAE7F04C6B</object-id><object-id xmlns:xlink="http://www.w3.org/1999/xlink" content-type="doi" xlink:type="simple">10.3897/BDJ.10.e72764.figure22</object-id><label>Figure 22.</label><caption><p>Habitus, left lateral view of <italic><tp:taxon-name><tp:taxon-name-part taxon-name-part-type="genus" reg="Stomorhina">Stomorhina</tp:taxon-name-part><tp:taxon-name-part taxon-name-part-type="species" reg="lunata">lunata</tp:taxon-name-part></tp:taxon-name></italic> female AMGS 100730 from South Africa; scale bar = 2 mm.</p></caption><graphic xmlns:xlink="http://www.w3.org/1999/xlink" xlink:href="bdj-11-e72764-g022.jpg" position="float" id="oo_534512.jpg" orientation="portrait" xlink:type="simple"><uri content-type="original_file" xlink:type="simple">https://binary.pensoft.net/fig/534512</uri></graphic></fig><supplementary-material xmlns:xlink="http://www.w3.org/1999/xlink" id="S7033242" orientation="portrait" position="float" xlink:type="simple"><object-id content-type="arpha" xlink:type="simple">E1D44406-0B75-54FF-89F3-DCD3E6218941</object-id><object-id content-type="doi" xlink:type="simple">10.3897/BDJ.10.e72764.suppl1</object-id><object-id content-type="zenodo_dep_id" xlink:type="simple">7538293</object-id><label>Supplementary material 1</label><caption><p>Material examined of <tp:taxon-name><tp:taxon-name-part taxon-name-part-type="subfamily">Rhiniinae</tp:taxon-name-part></tp:taxon-name> (<tp:taxon-name><tp:taxon-name-part taxon-name-part-type="order">Diptera</tp:taxon-name-part></tp:taxon-name>, <tp:taxon-name><tp:taxon-name-part taxon-name-part-type="superfamily">Oestroidea</tp:taxon-name-part></tp:taxon-name>) from South Africa</p></caption><statement content-type="dataType"><label>Data type</label><p>georeferences, occurrences and information from specimen labels.</p></statement><p>File: oo_737008.tsv</p><media xlink:href="bdj-11-e72764-s001.tsv" mimetype="tsv file" mime-subtype="tsv" position="float" orientation="portrait" xlink:type="simple"><uri content-type="original_file" xlink:type="simple">https://binary.pensoft.net/file/737008</uri></media><attrib specific-use="authors">Thomas-Cabianca A, Villet MH, Matínez-Sánchez A, Rojo S</attrib></supplementary-material><supplementary-material xmlns:xlink="http://www.w3.org/1999/xlink" id="S7069946" orientation="portrait" position="float" xlink:type="simple"><object-id content-type="arpha" xlink:type="simple">52CE0A35-A2F7-5ECC-B6E2-D84728026D50</object-id><object-id content-type="doi" xlink:type="simple">10.3897/BDJ.10.e72764.suppl2</object-id><label>Supplementary material 2</label><caption><p>Material examined of <tp:taxon-name><tp:taxon-name-part taxon-name-part-type="subfamily">Rhiniinae</tp:taxon-name-part></tp:taxon-name> (<tp:taxon-name><tp:taxon-name-part taxon-name-part-type="order">Diptera</tp:taxon-name-part></tp:taxon-name>, <tp:taxon-name><tp:taxon-name-part taxon-name-part-type="superfamily">Oestroidea</tp:taxon-name-part></tp:taxon-name>) from the Afrotropical Region (excluding South Africa)<ext-link ext-link-type="uri" xlink:href="https://doi.org/10.3897/BDJ.10.e72764.suppl2" xlink:type="simple"/></p></caption><statement content-type="dataType"><label>Data type</label><p>data from specimen labels.</p></statement><p>File: oo_737009.tsv</p><media xlink:href="bdj-11-e72764-s002.tsv" mimetype="tsv file" mime-subtype="tsv" position="float" orientation="portrait" xlink:type="simple"><uri content-type="original_file" xlink:type="simple">https://binary.pensoft.net/file/737009</uri></media><attrib specific-use="authors">Thomas-Cabianca A, Villet MH, Martínez-Sánchez A, Rojo S</attrib></supplementary-material></tp:treatment-sec><ref-list><ref id="B7071266"><element-citation xmlns:xlink="http://www.w3.org/1999/xlink" publication-type="article" xlink:type="simple"><person-group person-group-type="author"><name name-style="western"><surname>Kurahashi</surname><given-names>Hiromu</given-names></name><name name-style="western"><surname>Kirk-Spriggs</surname><given-names>Ashley H.</given-names></name></person-group><year>2006</year><article-title>The <tp:taxon-name><tp:taxon-name-part taxon-name-part-type="family">Calliphoridae</tp:taxon-name-part></tp:taxon-name> of Namibia (<tp:taxon-name><tp:taxon-name-part taxon-name-part-type="order">Diptera</tp:taxon-name-part></tp:taxon-name>: <tp:taxon-name><tp:taxon-name-part taxon-name-part-type="superfamily">Oestroidea</tp:taxon-name-part></tp:taxon-name>)</article-title><source>Zootaxa</source><volume>1322</volume><fpage>1</fpage><lpage>131</lpage><pub-id pub-id-type="doi">10.11646/zootaxa.1322.1.1</pub-id></element-citation></ref><ref id="B7073199"><element-citation xmlns:xlink="http://www.w3.org/1999/xlink" publication-type="article" xlink:type="simple"><person-group person-group-type="author"><name name-style="western"><surname>Bezzi</surname><given-names>M</given-names></name></person-group><year>1911</year><article-title>Miodarii superiori nell'Africa australe orientale</article-title><source>Bolletino del Laboratorio di Zoologia Generale e Agraria</source><volume>6</volume><fpage>43</fpage><lpage>104</lpage></element-citation></ref><ref id="B7073224"><element-citation xmlns:xlink="http://www.w3.org/1999/xlink" publication-type="article" xlink:type="simple"><person-group person-group-type="author"><name name-style="western"><surname>Cuthbertson</surname><given-names>A</given-names></name></person-group><year>1933</year><article-title>The habits and life histories of some <tp:taxon-name><tp:taxon-name-part taxon-name-part-type="order">Diptera</tp:taxon-name-part></tp:taxon-name> in Southern Rhodesia</article-title><source>Proceedings and Transaction of the Rhodesia Scientific Association</source><volume>32</volume><issue>May</issue><fpage>81</fpage><lpage>111</lpage></element-citation></ref><ref id="B7073112"><element-citation xmlns:xlink="http://www.w3.org/1999/xlink" publication-type="article" xlink:type="simple"><person-group person-group-type="author"><name name-style="western"><surname>Cuthbertson</surname><given-names>Alexander</given-names></name></person-group><year>1934</year><article-title>Biological notes on some <tp:taxon-name><tp:taxon-name-part taxon-name-part-type="order">Diptera</tp:taxon-name-part></tp:taxon-name> in Southern Rhodesia</article-title><source>Proceedings and Transaction of the Rhodesia Scientific Association</source><volume>33</volume><fpage>32</fpage><lpage>50</lpage><pub-id pub-id-type="doi">10.4039/Ent55150-6</pub-id></element-citation></ref><ref id="B7070854"><element-citation xmlns:xlink="http://www.w3.org/1999/xlink" publication-type="article" xlink:type="simple"><person-group person-group-type="author"><name name-style="western"><surname>Peris</surname><given-names>Salvador V</given-names></name></person-group><year>1952</year><article-title>Notas sobre <tp:taxon-name><tp:taxon-name-part taxon-name-part-type="tribe">Rhiniini</tp:taxon-name-part></tp:taxon-name> con descripción de nuevas formas</article-title><source>Anales de la Estación Experimental de Aula Dei</source><volume>2</volume><issue>3-4</issue><fpage>224</fpage><lpage>233</lpage></element-citation></ref><ref id="B7073064"><element-citation xmlns:xlink="http://www.w3.org/1999/xlink" publication-type="article" xlink:type="simple"><person-group person-group-type="author"><name name-style="western"><surname>Cuthbertson</surname><given-names>Alexander</given-names></name></person-group><year>1935</year><article-title>Biological notes on some <tp:taxon-name><tp:taxon-name-part taxon-name-part-type="order">Diptera</tp:taxon-name-part></tp:taxon-name> in Southern Rhodesia</article-title><source>Occasional Papers of the National Museum of Southern Rhodesia</source><volume>4</volume><fpage>11</fpage><lpage>28</lpage></element-citation></ref><ref id="B7071348"><element-citation xmlns:xlink="http://www.w3.org/1999/xlink" publication-type="article" xlink:type="simple"><person-group person-group-type="author"><name name-style="western"><surname>Lewis</surname><given-names>D. J.</given-names></name></person-group><year>1955</year><article-title><tp:taxon-name><tp:taxon-name-part taxon-name-part-type="family">Calliphoridae</tp:taxon-name-part></tp:taxon-name> of medical interest in the Sudan</article-title><source>Bulletin of the Entomological Society of Egypt</source><volume>39</volume><fpage>275</fpage><lpage>296</lpage></element-citation></ref><ref id="B7071194"><element-citation xmlns:xlink="http://www.w3.org/1999/xlink" publication-type="article" xlink:type="simple"><person-group person-group-type="author"><name name-style="western"><surname>Peris</surname><given-names>Salvador V</given-names></name></person-group><year>1956</year><article-title>Nuevas notas sobre <tp:taxon-name><tp:taxon-name-part taxon-name-part-type="tribe">Rhiniini</tp:taxon-name-part></tp:taxon-name> con descripciones de formas nuevas (Dipt., <tp:taxon-name><tp:taxon-name-part taxon-name-part-type="family">Calliphoridae</tp:taxon-name-part></tp:taxon-name>)</article-title><source>Eos: Revista Española de Entomología</source><volume>16</volume><fpage>231</fpage><lpage>254</lpage></element-citation></ref><ref id="B7070983"><element-citation xmlns:xlink="http://www.w3.org/1999/xlink" publication-type="book" xlink:type="simple"><person-group person-group-type="author"><name name-style="western"><surname>Hall</surname><given-names>D G</given-names></name></person-group><year>1947</year><source>The blowflies of North America</source><publisher-name>Thomas Say Foundation</publisher-name><publisher-loc>Lafayette, Indiana</publisher-loc></element-citation></ref><ref id="B7070785"><element-citation xmlns:xlink="http://www.w3.org/1999/xlink" publication-type="article" xlink:type="simple"><person-group person-group-type="author"><name name-style="western"><surname>Greathead</surname><given-names>D J</given-names></name></person-group><year>1963</year><article-title>A review of the insect enemies of <tp:taxon-name><tp:taxon-name-part taxon-name-part-type="superfamily">Acridoidea</tp:taxon-name-part></tp:taxon-name> (<tp:taxon-name><tp:taxon-name-part taxon-name-part-type="order">Orthoptera</tp:taxon-name-part></tp:taxon-name>)</article-title><source>Transactions of the Royal Entomological Society of London</source><volume>114</volume><issue>14</issue><fpage>437</fpage><lpage>517</lpage><pub-id pub-id-type="doi">10.1111/j.1365-2311.1963.tb01073.x</pub-id></element-citation></ref><ref id="B7071606"><element-citation xmlns:xlink="http://www.w3.org/1999/xlink" publication-type="article" xlink:type="simple"><person-group person-group-type="author"><name name-style="western"><surname>Prado e Castro</surname><given-names>Catarina</given-names></name><name name-style="western"><surname>Szpila</surname><given-names>Krzysztof</given-names></name><name name-style="western"><surname>Martínez-Sánchez</surname><given-names>Anabel</given-names></name><name name-style="western"><surname>Rego</surname><given-names>Carla</given-names></name><name name-style="western"><surname>Silva</surname><given-names>Isamberto</given-names></name><name name-style="western"><surname>Serrano</surname><given-names>Artur R. M.</given-names></name><name name-style="western"><surname>Boieiro</surname><given-names>Mário</given-names></name></person-group><year>2016</year><article-title>The blowflies of the Madeira archipelago: Species diversity, distribution and identification (<tp:taxon-name><tp:taxon-name-part taxon-name-part-type="order">Diptera</tp:taxon-name-part></tp:taxon-name>, <tp:taxon-name><tp:taxon-name-part taxon-name-part-type="family">Calliphoridae</tp:taxon-name-part></tp:taxon-name> s.l.)</article-title><source>ZooKeys</source><volume>2016</volume><issue>634</issue><fpage>101</fpage><lpage>123</lpage><pub-id pub-id-type="doi">10.3897/zookeys.634.9262</pub-id></element-citation></ref><ref id="B7071808"><element-citation xmlns:xlink="http://www.w3.org/1999/xlink" publication-type="article" xlink:type="simple"><person-group person-group-type="author"><name name-style="western"><surname>Lutovinovas</surname><given-names>Erikas</given-names></name><name name-style="western"><surname>Kinduris</surname><given-names>Rimvydas</given-names></name></person-group><year>2018</year><article-title><italic><tp:taxon-name><tp:taxon-name-part taxon-name-part-type="genus" reg="Stomorhina">Stomorhina</tp:taxon-name-part><tp:taxon-name-part taxon-name-part-type="species" reg="lunata">lunata</tp:taxon-name-part></tp:taxon-name></italic> (Fabricius, 1805) - new to the fauna of Lithuania (<tp:taxon-name><tp:taxon-name-part taxon-name-part-type="order">Diptera</tp:taxon-name-part></tp:taxon-name>: <tp:taxon-name><tp:taxon-name-part taxon-name-part-type="family">Rhiniidae</tp:taxon-name-part></tp:taxon-name>)</article-title><source>Bulletin of the Lithuanian Entomological Society</source><volume>2</volume><issue>30</issue><fpage>108</fpage><lpage>111</lpage></element-citation></ref><ref id="B7073017"><element-citation xmlns:xlink="http://www.w3.org/1999/xlink" publication-type="article" xlink:type="simple"><person-group person-group-type="author"><name name-style="western"><surname>Zumpt</surname><given-names>Fritz</given-names></name></person-group><year>1958</year><article-title><tp:taxon-name><tp:taxon-name-part taxon-name-part-type="family">Calliphoridae</tp:taxon-name-part></tp:taxon-name> (<tp:taxon-name><tp:taxon-name-part taxon-name-part-type="order">Diptera</tp:taxon-name-part></tp:taxon-name> Cyclorrapha) Part II: <tp:taxon-name><tp:taxon-name-part taxon-name-part-type="tribe">Rhiniini</tp:taxon-name-part></tp:taxon-name>. Exploration du Parc National Albert, Mission G. F. de Witte (1933-1935)</article-title><source>[III] +</source><volume>92</volume><fpage>1</fpage><lpage>209</lpage></element-citation></ref><ref id="B7071339"><element-citation xmlns:xlink="http://www.w3.org/1999/xlink" publication-type="article" xlink:type="simple"><person-group person-group-type="author"><name name-style="western"><surname>González-Mora</surname><given-names>MD</given-names></name><name name-style="western"><surname>Peris</surname><given-names>Salvador V</given-names></name></person-group><year>1988</year><article-title>Los <tp:taxon-name><tp:taxon-name-part taxon-name-part-type="family">Calliphoridae</tp:taxon-name-part></tp:taxon-name> de España: 1 <tp:taxon-name><tp:taxon-name-part taxon-name-part-type="subfamily">Rhiniinae</tp:taxon-name-part></tp:taxon-name> y <tp:taxon-name><tp:taxon-name-part taxon-name-part-type="subfamily">Chrysomyinae</tp:taxon-name-part></tp:taxon-name> (<tp:taxon-name><tp:taxon-name-part taxon-name-part-type="order">Diptera</tp:taxon-name-part></tp:taxon-name>)</article-title><source>Eos: Revista Española de Entomología</source><volume>64</volume><fpage>91</fpage><lpage>139</lpage></element-citation></ref><ref id="B7070727"><element-citation xmlns:xlink="http://www.w3.org/1999/xlink" publication-type="article" xlink:type="simple"><person-group person-group-type="author"><name name-style="western"><surname>Rognes</surname><given-names>Knut</given-names></name></person-group><year>1991</year><article-title>Blowflies (<tp:taxon-name><tp:taxon-name-part taxon-name-part-type="order">Diptera</tp:taxon-name-part></tp:taxon-name>, <tp:taxon-name><tp:taxon-name-part taxon-name-part-type="family">Calliphoridae</tp:taxon-name-part></tp:taxon-name>) of Fennoscandia and Denmark</article-title><source>Fauna Entomologica Scandinavica</source><volume>24</volume><fpage>1</fpage><lpage>272</lpage></element-citation></ref></ref-list></tp:taxon-treatment>
