# Supplementary material for: South African nose flies (Diptera, Calliphoridae, Rhiniinae): taxonomy, diversity, distribution and biology
Source: Biodivers Data J. 2023 Jan 13;11:e72764. doi: 10.3897/BDJ.11.e72764 (PMC9860508; doi:10.3897/BDJ.11.e72764)
Supplement: XML Treatment for Stomorhina rugosa [file BDJ.11.e72764-treatment17.xml]

<!DOCTYPE tp:taxon-treatment
  PUBLIC "-//TaxonX//DTD Taxonomic Treatment Publishing DTD v0 20100105//EN" "tax-treatment-NSO.dtd">
<tp:taxon-treatment xmlns:tp="http://www.plazi.org/taxpub"><tp:treatment-meta><mixed-citation publication-type="journal"><person-group><name><surname>Thomas-Cabianca</surname><given-names>Arianna</given-names></name><name><surname>Villet</surname><given-names>Martin H.</given-names></name><name><surname>Martínez-Sánchez</surname><given-names>Anabel</given-names></name><name><surname>Rojo</surname><given-names>Santos</given-names></name></person-group><article-title>South African nose flies (<tp:taxon-name><tp:taxon-name-part taxon-name-part-type="order">Diptera</tp:taxon-name-part></tp:taxon-name>, <tp:taxon-name><tp:taxon-name-part taxon-name-part-type="family">Calliphoridae</tp:taxon-name-part></tp:taxon-name>, <tp:taxon-name><tp:taxon-name-part taxon-name-part-type="subfamily">Rhiniinae</tp:taxon-name-part></tp:taxon-name>): taxonomy, diversity, distribution and biology</article-title><source>Biodivers Data J</source><day>13</day><month>01</month><year>2023</year><volume>11</volume><pub-id pub-id-type="doi">10.3897/BDJ.11.e72764</pub-id></mixed-citation></tp:treatment-meta><tp:nomenclature><tp:taxon-name>
              <object-id xmlns:xlink="http://www.w3.org/1999/xlink" content-type="arpha" xlink:type="simple">507C1454-0812-58C2-8272-15DD628942AD</object-id>
              <tp:taxon-name-part taxon-name-part-type="genus">Stomorhina</tp:taxon-name-part>
              <tp:taxon-name-part taxon-name-part-type="species">rugosa</tp:taxon-name-part>
            </tp:taxon-name><tp:taxon-authority>(Bigot, 1888)</tp:taxon-authority><tp:nomenclature-citation-list><tp:nomenclature-citation><tp:taxon-name>
                  <tp:taxon-name-part taxon-name-part-type="uncertainty-rank">=</tp:taxon-name-part>
                  <tp:taxon-name-part taxon-name-part-type="genus" reg="Rhinia">Rhinia</tp:taxon-name-part>
                  <tp:taxon-name-part taxon-name-part-type="species" reg="rugosa">rugosa</tp:taxon-name-part>
                </tp:taxon-name><comment> Bigot, 1888: 591. <bold>Type locality</bold>: Sierra Leone.</comment></tp:nomenclature-citation><tp:nomenclature-citation><tp:taxon-name>
                  <tp:taxon-name-part taxon-name-part-type="uncertainty-rank">=</tp:taxon-name-part>
                  <tp:taxon-name-part taxon-name-part-type="genus" reg="Stomorhina">Stomorhina</tp:taxon-name-part>
                  <tp:taxon-name-part taxon-name-part-type="species" reg="mitis">mitis</tp:taxon-name-part>
                </tp:taxon-name><comment> Curran, 1931: 18. <bold>Type locality</bold>: South Africa, Natal [KwaZulu-Natal].</comment></tp:nomenclature-citation><tp:nomenclature-citation><tp:taxon-name>
                  <tp:taxon-name-part taxon-name-part-type="uncertainty-rank">=</tp:taxon-name-part>
                  <tp:taxon-name-part taxon-name-part-type="genus" reg="Rhinia">Rhinia</tp:taxon-name-part>
                  <tp:taxon-name-part taxon-name-part-type="species" reg="hyphena">hyphena</tp:taxon-name-part>
                </tp:taxon-name><comment> Séguy, 1958: 188. <bold>Type locality</bold>: Guinea.</comment></tp:nomenclature-citation></tp:nomenclature-citation-list></tp:nomenclature><tp:treatment-sec sec-type="Distribution"><title>Distribution</title><p><bold>Afrotropical</bold>: Democratic Republic of Congo, Ghana, Guinea (today could be Guinea, Guinea-Bissau or Equatorial Guinea), Kenya, Lesotho*, Malawi, Mozambique, Namibia, Nigeria, Sierra Leone, Sudan (reported as Anglo-Egyptian Sudan), South Africa (Fig. <xref ref-type="fig" rid="F6961631">25</xref>), eSwatini*, Tanzania, Uganda, Zambia and Zimbabwe. <bold>Palaearctic</bold>: Saudi Arabia.</p></tp:treatment-sec><tp:treatment-sec sec-type="Notes"><title>Notes</title><p><underline><bold>Preferred environment</bold></underline>: coast scarp forest, grassland, scrub and wooded grassland area, near streams, on the margin of dune forest, sewage-seepage area, bushveld and in picnic area. In Zimbabwe, the species was collected indoors and in Namibia, it was collected at a damaged termite mound and is apparently restricted to the Mesic Savannah Biome (<xref ref-type="bibr" rid="B7071266">Kurahashi and Kirk-Spriggs 2006</xref>). <underline><bold>Recorded elevations</bold></underline>: 10–1480 m a.s.l. <underline><bold>Seasonality</bold></underline>: present year-round with greatest abundance from November to February and least in May, August and September in South Africa. In Namibia, it was recorded in January and December in low numbers (<xref ref-type="bibr" rid="B7071266">Kurahashi and Kirk-Spriggs 2006</xref>). <underline><bold>Behaviour and ecology</bold></underline>: females were observed ovipositing in newly-excavated termite mounds. <xref ref-type="bibr" rid="B7070854">Peris (1952a)</xref> indicated that <italic><tp:taxon-name><tp:taxon-name-part taxon-name-part-type="genus" reg="Stomorhina">S.</tp:taxon-name-part><tp:taxon-name-part taxon-name-part-type="species" reg="rugosa">rugosa</tp:taxon-name-part></tp:taxon-name></italic> was caught on dung in Nigeria and seen buzzing over a termite nest in South Africa. In Ethiopia, a female of <italic><tp:taxon-name><tp:taxon-name-part taxon-name-part-type="genus" reg="Stomorhina">S.</tp:taxon-name-part><tp:taxon-name-part taxon-name-part-type="species" reg="rugosa">rugosa</tp:taxon-name-part></tp:taxon-name></italic> was seen emerging from a caterpillar of Fall Army Worm <italic><tp:taxon-name><tp:taxon-name-part taxon-name-part-type="genus" reg="Spodoptera">Spodoptera</tp:taxon-name-part><tp:taxon-name-part taxon-name-part-type="species" reg="frugiperda">frugiperda</tp:taxon-name-part></tp:taxon-name></italic> (Smith) (<tp:taxon-name><tp:taxon-name-part taxon-name-part-type="order">Lepidoptera</tp:taxon-name-part></tp:taxon-name>, <tp:taxon-name><tp:taxon-name-part taxon-name-part-type="family">Noctuidae</tp:taxon-name-part></tp:taxon-name>) and the pupa was found inside the caterpillar (Tadele Tefera and Robert Copeland, personal communication). Specimens were collected on flowers of <italic><tp:taxon-name><tp:taxon-name-part taxon-name-part-type="genus" reg="Cussonia">Cussonia</tp:taxon-name-part></tp:taxon-name></italic> sp. and <italic><tp:taxon-name><tp:taxon-name-part taxon-name-part-type="genus" reg="Poinsettia">Poinsettia</tp:taxon-name-part></tp:taxon-name></italic> Graham in South Africa. <xref ref-type="bibr" rid="B7073112">Cuthbertson (1934)</xref> (as <italic><tp:taxon-name><tp:taxon-name-part taxon-name-part-type="genus" reg="Stomorhina">S.</tp:taxon-name-part><tp:taxon-name-part taxon-name-part-type="species" reg="mitis">mitis</tp:taxon-name-part></tp:taxon-name></italic>) found adults on daisy flowers in Eastern Victoria (Zimbabwe) in June 1932. <xref ref-type="bibr" rid="B7070854">Peris (1952a)</xref> reported specimens collected on honey-bearing wild flowers and on wild flowers in Zambia. <underline><bold>Life cycle and developmental stages</bold></underline>: unknown, but <xref ref-type="bibr" rid="B7073112">Cuthbertson (1934)</xref> indicated that eggs are large (1.5 mm) and hatch immediately after being deposited in soil. <underline><bold>Collection methods</bold></underline>: Malaise, blue pan and light traps. In Namibia, it was collected with Malaise traps (<xref ref-type="bibr" rid="B7071266">Kurahashi and Kirk-Spriggs 2006</xref>). <underline><bold>Illustrations and photographs</bold></underline>: male habitus as in Fig. <xref ref-type="fig" rid="F6961635">26</xref>. Male terminalia as in fig. 33 in <xref ref-type="bibr" rid="B7073017">Zumpt (1958)</xref>.</p><p><bold>Material examined</bold>: Suppl. materials <xref ref-type="supplementary-material" rid="S7033242">1</xref>, <xref ref-type="supplementary-material" rid="S7069946">2</xref>.</p></tp:treatment-sec><tp:treatment-sec><!--Section generated to contain objects referenced in tp:taxon-treatment.--><fig id="F6961631" position="float" orientation="portrait"><object-id xmlns:xlink="http://www.w3.org/1999/xlink" content-type="arpha" xlink:type="simple">F887C4BB-3729-5299-85B0-ACA6A91B46D1</object-id><object-id xmlns:xlink="http://www.w3.org/1999/xlink" content-type="doi" xlink:type="simple">10.3897/BDJ.10.e72764.figure25</object-id><label>Figure 25.</label><caption><p><italic><tp:taxon-name><tp:taxon-name-part taxon-name-part-type="genus" reg="Stomorhina">Stomorhina</tp:taxon-name-part><tp:taxon-name-part taxon-name-part-type="species" reg="rugosa">rugosa</tp:taxon-name-part></tp:taxon-name></italic> occurrence map in South Africa, including eSwatini (eSw) and Lesotho (Le); horizontal axis longitude east and vertical axis latitude south.</p></caption><graphic xmlns:xlink="http://www.w3.org/1999/xlink" xlink:href="bdj-11-e72764-g025.jpg" position="float" id="oo_534552.jpg" orientation="portrait" xlink:type="simple"><uri content-type="original_file" xlink:type="simple">https://binary.pensoft.net/fig/534552</uri></graphic></fig><fig id="F6961635" position="float" orientation="portrait"><object-id xmlns:xlink="http://www.w3.org/1999/xlink" content-type="arpha" xlink:type="simple">44A11A07-E8B2-5E9C-9DE0-22F243E87BD9</object-id><object-id xmlns:xlink="http://www.w3.org/1999/xlink" content-type="doi" xlink:type="simple">10.3897/BDJ.10.e72764.figure26</object-id><label>Figure 26.</label><caption><p>Habitus, left lateral view of <italic><tp:taxon-name><tp:taxon-name-part taxon-name-part-type="genus" reg="Stomorhina">Stomorhina</tp:taxon-name-part><tp:taxon-name-part taxon-name-part-type="species" reg="rugosa">rugosa</tp:taxon-name-part></tp:taxon-name></italic> male BMSA DIP 92522 from Malawi; scale bar = 2 mm.</p></caption><graphic xmlns:xlink="http://www.w3.org/1999/xlink" xlink:href="bdj-11-e72764-g026.jpg" position="float" id="oo_534559.jpg" orientation="portrait" xlink:type="simple"><uri content-type="original_file" xlink:type="simple">https://binary.pensoft.net/fig/534559</uri></graphic></fig><supplementary-material xmlns:xlink="http://www.w3.org/1999/xlink" id="S7033242" orientation="portrait" position="float" xlink:type="simple"><object-id content-type="arpha" xlink:type="simple">E1D44406-0B75-54FF-89F3-DCD3E6218941</object-id><object-id content-type="doi" xlink:type="simple">10.3897/BDJ.10.e72764.suppl1</object-id><object-id content-type="zenodo_dep_id" xlink:type="simple">7538293</object-id><label>Supplementary material 1</label><caption><p>Material examined of <tp:taxon-name><tp:taxon-name-part taxon-name-part-type="subfamily">Rhiniinae</tp:taxon-name-part></tp:taxon-name> (<tp:taxon-name><tp:taxon-name-part taxon-name-part-type="order">Diptera</tp:taxon-name-part></tp:taxon-name>, <tp:taxon-name><tp:taxon-name-part taxon-name-part-type="superfamily">Oestroidea</tp:taxon-name-part></tp:taxon-name>) from South Africa</p></caption><statement content-type="dataType"><label>Data type</label><p>georeferences, occurrences and information from specimen labels.</p></statement><p>File: oo_737008.tsv</p><media xlink:href="bdj-11-e72764-s001.tsv" mimetype="tsv file" mime-subtype="tsv" position="float" orientation="portrait" xlink:type="simple"><uri content-type="original_file" xlink:type="simple">https://binary.pensoft.net/file/737008</uri></media><attrib specific-use="authors">Thomas-Cabianca A, Villet MH, Matínez-Sánchez A, Rojo S</attrib></supplementary-material><supplementary-material xmlns:xlink="http://www.w3.org/1999/xlink" id="S7069946" orientation="portrait" position="float" xlink:type="simple"><object-id content-type="arpha" xlink:type="simple">52CE0A35-A2F7-5ECC-B6E2-D84728026D50</object-id><object-id content-type="doi" xlink:type="simple">10.3897/BDJ.10.e72764.suppl2</object-id><label>Supplementary material 2</label><caption><p>Material examined of <tp:taxon-name><tp:taxon-name-part taxon-name-part-type="subfamily">Rhiniinae</tp:taxon-name-part></tp:taxon-name> (<tp:taxon-name><tp:taxon-name-part taxon-name-part-type="order">Diptera</tp:taxon-name-part></tp:taxon-name>, <tp:taxon-name><tp:taxon-name-part taxon-name-part-type="superfamily">Oestroidea</tp:taxon-name-part></tp:taxon-name>) from the Afrotropical Region (excluding South Africa)<ext-link ext-link-type="uri" xlink:href="https://doi.org/10.3897/BDJ.10.e72764.suppl2" xlink:type="simple"/></p></caption><statement content-type="dataType"><label>Data type</label><p>data from specimen labels.</p></statement><p>File: oo_737009.tsv</p><media xlink:href="bdj-11-e72764-s002.tsv" mimetype="tsv file" mime-subtype="tsv" position="float" orientation="portrait" xlink:type="simple"><uri content-type="original_file" xlink:type="simple">https://binary.pensoft.net/file/737009</uri></media><attrib specific-use="authors">Thomas-Cabianca A, Villet MH, Martínez-Sánchez A, Rojo S</attrib></supplementary-material></tp:treatment-sec><ref-list><ref id="B7071266"><element-citation xmlns:xlink="http://www.w3.org/1999/xlink" publication-type="article" xlink:type="simple"><person-group person-group-type="author"><name name-style="western"><surname>Kurahashi</surname><given-names>Hiromu</given-names></name><name name-style="western"><surname>Kirk-Spriggs</surname><given-names>Ashley H.</given-names></name></person-group><year>2006</year><article-title>The <tp:taxon-name><tp:taxon-name-part taxon-name-part-type="family">Calliphoridae</tp:taxon-name-part></tp:taxon-name> of Namibia (<tp:taxon-name><tp:taxon-name-part taxon-name-part-type="order">Diptera</tp:taxon-name-part></tp:taxon-name>: <tp:taxon-name><tp:taxon-name-part taxon-name-part-type="superfamily">Oestroidea</tp:taxon-name-part></tp:taxon-name>)</article-title><source>Zootaxa</source><volume>1322</volume><fpage>1</fpage><lpage>131</lpage><pub-id pub-id-type="doi">10.11646/zootaxa.1322.1.1</pub-id></element-citation></ref><ref id="B7070854"><element-citation xmlns:xlink="http://www.w3.org/1999/xlink" publication-type="article" xlink:type="simple"><person-group person-group-type="author"><name name-style="western"><surname>Peris</surname><given-names>Salvador V</given-names></name></person-group><year>1952</year><article-title>Notas sobre <tp:taxon-name><tp:taxon-name-part taxon-name-part-type="tribe">Rhiniini</tp:taxon-name-part></tp:taxon-name> con descripción de nuevas formas</article-title><source>Anales de la Estación Experimental de Aula Dei</source><volume>2</volume><issue>3-4</issue><fpage>224</fpage><lpage>233</lpage></element-citation></ref><ref id="B7073112"><element-citation xmlns:xlink="http://www.w3.org/1999/xlink" publication-type="article" xlink:type="simple"><person-group person-group-type="author"><name name-style="western"><surname>Cuthbertson</surname><given-names>Alexander</given-names></name></person-group><year>1934</year><article-title>Biological notes on some <tp:taxon-name><tp:taxon-name-part taxon-name-part-type="order">Diptera</tp:taxon-name-part></tp:taxon-name> in Southern Rhodesia</article-title><source>Proceedings and Transaction of the Rhodesia Scientific Association</source><volume>33</volume><fpage>32</fpage><lpage>50</lpage><pub-id pub-id-type="doi">10.4039/Ent55150-6</pub-id></element-citation></ref><ref id="B7073017"><element-citation xmlns:xlink="http://www.w3.org/1999/xlink" publication-type="article" xlink:type="simple"><person-group person-group-type="author"><name name-style="western"><surname>Zumpt</surname><given-names>Fritz</given-names></name></person-group><year>1958</year><article-title><tp:taxon-name><tp:taxon-name-part taxon-name-part-type="family">Calliphoridae</tp:taxon-name-part></tp:taxon-name> (<tp:taxon-name><tp:taxon-name-part taxon-name-part-type="order">Diptera</tp:taxon-name-part></tp:taxon-name> Cyclorrapha) Part II: <tp:taxon-name><tp:taxon-name-part taxon-name-part-type="tribe">Rhiniini</tp:taxon-name-part></tp:taxon-name>. Exploration du Parc National Albert, Mission G. F. de Witte (1933-1935)</article-title><source>[III] +</source><volume>92</volume><fpage>1</fpage><lpage>209</lpage></element-citation></ref></ref-list></tp:taxon-treatment>
