# Supplementary material for: South African nose flies (Diptera, Calliphoridae, Rhiniinae): taxonomy, diversity, distribution and biology
Source: Biodivers Data J. 2023 Jan 13;11:e72764. doi: 10.3897/BDJ.11.e72764 (PMC9860508; doi:10.3897/BDJ.11.e72764)
Supplement: XML Treatment for Cosmina [file BDJ.11.e72764-treatment19.xml]

<!DOCTYPE tp:taxon-treatment
  PUBLIC "-//TaxonX//DTD Taxonomic Treatment Publishing DTD v0 20100105//EN" "tax-treatment-NSO.dtd">
<tp:taxon-treatment xmlns:tp="http://www.plazi.org/taxpub"><tp:treatment-meta><mixed-citation publication-type="journal"><person-group><name><surname>Thomas-Cabianca</surname><given-names>Arianna</given-names></name><name><surname>Villet</surname><given-names>Martin H.</given-names></name><name><surname>Martínez-Sánchez</surname><given-names>Anabel</given-names></name><name><surname>Rojo</surname><given-names>Santos</given-names></name></person-group><article-title>South African nose flies (<tp:taxon-name><tp:taxon-name-part taxon-name-part-type="order">Diptera</tp:taxon-name-part></tp:taxon-name>, <tp:taxon-name><tp:taxon-name-part taxon-name-part-type="family">Calliphoridae</tp:taxon-name-part></tp:taxon-name>, <tp:taxon-name><tp:taxon-name-part taxon-name-part-type="subfamily">Rhiniinae</tp:taxon-name-part></tp:taxon-name>): taxonomy, diversity, distribution and biology</article-title><source>Biodivers Data J</source><day>13</day><month>01</month><year>2023</year><volume>11</volume><pub-id pub-id-type="doi">10.3897/BDJ.11.e72764</pub-id></mixed-citation></tp:treatment-meta><tp:nomenclature><tp:taxon-name>
              <object-id xmlns:xlink="http://www.w3.org/1999/xlink" content-type="arpha" xlink:type="simple">4B0CD184-7970-51A3-BD99-4841C961106C</object-id>
              <tp:taxon-name-part taxon-name-part-type="genus">Cosmina</tp:taxon-name-part>
            </tp:taxon-name><tp:taxon-authority>Robineau-Desvoidy, 1830</tp:taxon-authority><tp:nomenclature-citation-list><tp:nomenclature-citation><tp:taxon-name>
                  <tp:taxon-name-part taxon-name-part-type="uncertainty-rank">=</tp:taxon-name-part>
                  <tp:taxon-name-part taxon-name-part-type="genus" reg="Cosmina">Cosmina</tp:taxon-name-part>
                </tp:taxon-name><comment> Robineau-Desvoidy, 1830: 423. <bold>Type species</bold>: <italic><tp:taxon-name><tp:taxon-name-part taxon-name-part-type="genus" reg="Cosmina">Cosmina</tp:taxon-name-part><tp:taxon-name-part taxon-name-part-type="species" reg="fuscipennis">fuscipennis</tp:taxon-name-part></tp:taxon-name></italic> Robineau-Desvoidy, 1830, by subsequent designation of Townsend (1916: 6).</comment></tp:nomenclature-citation><tp:nomenclature-citation><tp:taxon-name>
                  <tp:taxon-name-part taxon-name-part-type="uncertainty-rank">=</tp:taxon-name-part>
                  <tp:taxon-name-part taxon-name-part-type="genus" reg="Seseromya">Seseromya</tp:taxon-name-part>
                </tp:taxon-name><comment> Rondani, 1863: 32. <bold>Type species</bold>: <italic><tp:taxon-name><tp:taxon-name-part taxon-name-part-type="genus" reg="Musca">Musca</tp:taxon-name-part><tp:taxon-name-part taxon-name-part-type="species" reg="punctulata">punctulata</tp:taxon-name-part></tp:taxon-name></italic> Wiedemann, 1819 (= <italic><tp:taxon-name><tp:taxon-name-part taxon-name-part-type="genus" reg="Cosmina">Cosmina</tp:taxon-name-part><tp:taxon-name-part taxon-name-part-type="species" reg="fuscipennis">fuscipennis</tp:taxon-name-part></tp:taxon-name></italic> Robineau-Desvoidy, 1830), by original designation.</comment></tp:nomenclature-citation><tp:nomenclature-citation><tp:taxon-name>
                  <tp:taxon-name-part taxon-name-part-type="uncertainty-rank">=</tp:taxon-name-part>
                  <tp:taxon-name-part taxon-name-part-type="genus" reg="Synamphoneura">Synamphoneura</tp:taxon-name-part>
                </tp:taxon-name><comment> Bigot, 1887: xiv. <bold>Type species</bold>: <italic><tp:taxon-name><tp:taxon-name-part taxon-name-part-type="genus" reg="Synamphoneura">Synamphoneura</tp:taxon-name-part><tp:taxon-name-part taxon-name-part-type="species" reg="cuprina">cuprina</tp:taxon-name-part></tp:taxon-name></italic> Bigot, 1887 (= <italic><tp:taxon-name><tp:taxon-name-part taxon-name-part-type="genus" reg="Idia">Idia</tp:taxon-name-part><tp:taxon-name-part taxon-name-part-type="species" reg="limbipennis">limbipennis</tp:taxon-name-part></tp:taxon-name></italic> Macquart, 1848), by original designation.</comment></tp:nomenclature-citation><tp:nomenclature-citation><tp:taxon-name>
                  <tp:taxon-name-part taxon-name-part-type="uncertainty-rank">=</tp:taxon-name-part>
                  <tp:taxon-name-part taxon-name-part-type="genus" reg="Idiopsis">Idiopsis</tp:taxon-name-part>
                </tp:taxon-name><comment> Brauer and Bergenstamm, 1889:153. <bold>Type species</bold>: <italic><tp:taxon-name><tp:taxon-name-part taxon-name-part-type="genus" reg="Idiopsis">Idiopsis</tp:taxon-name-part><tp:taxon-name-part taxon-name-part-type="species" reg="prasina">prasina</tp:taxon-name-part></tp:taxon-name></italic> Brauer and Bergenstamm, 1889, by monotypy.</comment></tp:nomenclature-citation><tp:nomenclature-citation><tp:taxon-name>
                  <tp:taxon-name-part taxon-name-part-type="uncertainty-rank">=</tp:taxon-name-part>
                  <tp:taxon-name-part taxon-name-part-type="genus" reg="Eusynamphoneura">Eusynamphoneura</tp:taxon-name-part>
                </tp:taxon-name><comment> Townsend, 1917: 189. <bold>Type species</bold>: <italic><tp:taxon-name><tp:taxon-name-part taxon-name-part-type="genus" reg="Idia">Idia</tp:taxon-name-part><tp:taxon-name-part taxon-name-part-type="species" reg="seriepunctata">seriepunctata</tp:taxon-name-part></tp:taxon-name></italic> Loew, 1852 (= <italic><tp:taxon-name><tp:taxon-name-part taxon-name-part-type="genus" reg="Dictya">Dictya</tp:taxon-name-part><tp:taxon-name-part taxon-name-part-type="species" reg="aenea">aenea</tp:taxon-name-part></tp:taxon-name></italic> Fabricius, 1805), by original designation.</comment></tp:nomenclature-citation><tp:nomenclature-citation><tp:taxon-name>
                  <tp:taxon-name-part taxon-name-part-type="uncertainty-rank">=</tp:taxon-name-part>
                  <tp:taxon-name-part taxon-name-part-type="genus" reg="Synamphoneuropsis">Synamphoneuropsis</tp:taxon-name-part>
                </tp:taxon-name><comment> Townsend, 1917: 199. <bold>Type species</bold>: <italic><tp:taxon-name><tp:taxon-name-part taxon-name-part-type="genus" reg="Synamphoneuropsis">Synamphoneuropsis</tp:taxon-name-part><tp:taxon-name-part taxon-name-part-type="species" reg="viridis">viridis</tp:taxon-name-part></tp:taxon-name></italic> Townsend, 1917, by original designation.</comment></tp:nomenclature-citation></tp:nomenclature-citation-list></tp:nomenclature></tp:taxon-treatment>
