# Supplementary material for: South African nose flies (Diptera, Calliphoridae, Rhiniinae): taxonomy, diversity, distribution and biology
Source: Biodivers Data J. 2023 Jan 13;11:e72764. doi: 10.3897/BDJ.11.e72764 (PMC9860508; doi:10.3897/BDJ.11.e72764)
Supplement: XML Treatment for Eurhyncomyia metzi [file BDJ.11.e72764-treatment28.xml]

<!DOCTYPE tp:taxon-treatment
  PUBLIC "-//TaxonX//DTD Taxonomic Treatment Publishing DTD v0 20100105//EN" "tax-treatment-NSO.dtd">
<tp:taxon-treatment xmlns:tp="http://www.plazi.org/taxpub"><tp:treatment-meta><mixed-citation publication-type="journal"><person-group><name><surname>Thomas-Cabianca</surname><given-names>Arianna</given-names></name><name><surname>Villet</surname><given-names>Martin H.</given-names></name><name><surname>Martínez-Sánchez</surname><given-names>Anabel</given-names></name><name><surname>Rojo</surname><given-names>Santos</given-names></name></person-group><article-title>South African nose flies (<tp:taxon-name><tp:taxon-name-part taxon-name-part-type="order">Diptera</tp:taxon-name-part></tp:taxon-name>, <tp:taxon-name><tp:taxon-name-part taxon-name-part-type="family">Calliphoridae</tp:taxon-name-part></tp:taxon-name>, <tp:taxon-name><tp:taxon-name-part taxon-name-part-type="subfamily">Rhiniinae</tp:taxon-name-part></tp:taxon-name>): taxonomy, diversity, distribution and biology</article-title><source>Biodivers Data J</source><day>13</day><month>01</month><year>2023</year><volume>11</volume><pub-id pub-id-type="doi">10.3897/BDJ.11.e72764</pub-id></mixed-citation></tp:treatment-meta><tp:nomenclature><tp:taxon-name>
              <object-id xmlns:xlink="http://www.w3.org/1999/xlink" content-type="arpha" xlink:type="simple">39A6728B-50F6-55AD-8AE7-3A054913158D</object-id>
              <tp:taxon-name-part taxon-name-part-type="genus">Eurhyncomyia</tp:taxon-name-part>
              <tp:taxon-name-part taxon-name-part-type="species">metzi</tp:taxon-name-part>
            </tp:taxon-name><tp:taxon-authority>(Zumpt, 1981)</tp:taxon-authority><tp:nomenclature-citation-list><tp:nomenclature-citation><tp:taxon-name>
                  <tp:taxon-name-part taxon-name-part-type="uncertainty-rank">=</tp:taxon-name-part>
                  <tp:taxon-name-part taxon-name-part-type="genus" reg="Rhyncomyia">Rhyncomyia</tp:taxon-name-part>
                  <tp:taxon-name-part taxon-name-part-type="species" reg="metzi">metzi</tp:taxon-name-part>
                </tp:taxon-name><comment> Zumpt, 1981: 487 (see taxonomic notes). <bold>Type locality</bold>: South Africa, Natal Zululand [KwaZulu-Natal], Umfalozi Game Park. <bold>Remarks</bold>: HT and PTs in NMSA.</comment></tp:nomenclature-citation></tp:nomenclature-citation-list></tp:nomenclature><tp:treatment-sec sec-type="Distribution"><title>Distribution</title><p><bold>Afrotropical</bold>: South Africa (Fig. <xref ref-type="fig" rid="F6961788">39</xref>).</p></tp:treatment-sec><tp:treatment-sec sec-type="Notes"><title>Notes</title><p><underline><bold>Preferred environment</bold></underline>: no data. <underline><bold>Recorded elevations</bold></underline>: no data. <bold><underline>Seasonality</underline></bold>: recorded only in September. <underline><bold>Behaviour and ecology</bold></underline>: unknown. <underline><bold>Life cycle and developmental stages</bold></underline>: unknown. <underline><bold>Collection methods</bold></underline>: unknown. <underline><bold>Illustrations and photographs</bold></underline>: male habitus as in Fig. <xref ref-type="fig" rid="F6961825">40</xref>. Male terminalia as in fig. 1 in <xref ref-type="bibr" rid="B7071469">Zumpt (1981)</xref>.</p><p><bold>Taxonomic notes</bold>: the HT and PTs of <italic><tp:taxon-name><tp:taxon-name-part taxon-name-part-type="genus" reg="Rhyncomyia">R.</tp:taxon-name-part><tp:taxon-name-part taxon-name-part-type="species" reg="metzi">metzi</tp:taxon-name-part></tp:taxon-name></italic> were examined at the NMSA and their supra-squamal ridge is setulose in the posterior half, a diagnostic character that separates <italic><tp:taxon-name><tp:taxon-name-part taxon-name-part-type="genus" reg="Eurhyncomyia">Eurhyncomyia</tp:taxon-name-part></tp:taxon-name></italic> (setulose) from <italic><tp:taxon-name><tp:taxon-name-part taxon-name-part-type="genus" reg="Rhyncomya">Rhyncomya</tp:taxon-name-part></tp:taxon-name></italic> (bare). Another characteristic of <italic><tp:taxon-name><tp:taxon-name-part taxon-name-part-type="genus" reg="Eurhyncomyia">Eurhyncomyia</tp:taxon-name-part></tp:taxon-name></italic> is that the aristal hairs are long and pubescent, the longest hairs slightly exceeding half the width of the post-pedicel, just as <italic><tp:taxon-name><tp:taxon-name-part taxon-name-part-type="genus" reg="Rhyncomya">R.</tp:taxon-name-part><tp:taxon-name-part taxon-name-part-type="species" reg="metzi">metzi</tp:taxon-name-part></tp:taxon-name></italic>, whereas in <italic><tp:taxon-name><tp:taxon-name-part taxon-name-part-type="genus" reg="Rhyncomya">Rhyncomya</tp:taxon-name-part></tp:taxon-name></italic>, it is either bare or the hairs rarely exceed the width of the basal arista (<xref ref-type="bibr" rid="B7073017">Zumpt 1958</xref>, <xref ref-type="bibr" rid="B7071266">Kurahashi and Kirk-Spriggs 2006</xref>). Based on these morphological differences, we considered that this species belongs to <italic><tp:taxon-name><tp:taxon-name-part taxon-name-part-type="genus" reg="Eurhyncomyia">Eurhyncomyia</tp:taxon-name-part></tp:taxon-name></italic> genus as <italic><tp:taxon-name><tp:taxon-name-part taxon-name-part-type="genus" reg="Eurhyncomyia">E.</tp:taxon-name-part><tp:taxon-name-part taxon-name-part-type="species" reg="metzi">metzi</tp:taxon-name-part></tp:taxon-name></italic> <bold>comb</bold>. <bold>nov</bold>.</p><p><bold>Type material examined</bold>: <italic><tp:taxon-name><tp:taxon-name-part taxon-name-part-type="genus" reg="Rhyncomya">R.</tp:taxon-name-part><tp:taxon-name-part taxon-name-part-type="species" reg="metzi">metzi</tp:taxon-name-part></tp:taxon-name></italic>: 1 ? // HOLOTYPUS // SOUTH AFRICA, Natal / Zululand, Umfalozi / Game Park, 2831Bd / 21-VII-1973, ME Irwin // slide no. 30 // <italic><tp:taxon-name><tp:taxon-name-part taxon-name-part-type="genus" reg="Rhyncomya">Rhyncomya</tp:taxon-name-part></tp:taxon-name></italic> ? / <italic><tp:taxon-name><tp:taxon-name-part taxon-name-part-type="genus" reg="Rhyncomya"/><tp:taxon-name-part taxon-name-part-type="species" reg="metzi">metzi</tp:taxon-name-part></tp:taxon-name></italic> Zumpt / det. Zumpt 80 // [NMSA-DIP 074954] // (N.M. Type No. 2437). 6 ?? // PARATYPE // SOUTH AFRICA, Natal / Zululand, Umfalozi / Game Park, 2831Bd / 21-VII-1973, ME Irwin // <italic><tp:taxon-name><tp:taxon-name-part taxon-name-part-type="genus" reg="Rhyncomya">Rhyncomya</tp:taxon-name-part></tp:taxon-name></italic> ? / <italic><tp:taxon-name><tp:taxon-name-part taxon-name-part-type="genus" reg="Rhyncomya"/><tp:taxon-name-part taxon-name-part-type="species" reg="metzi">metzi</tp:taxon-name-part></tp:taxon-name></italic> Zumpt / det. Zumpt 80 // [NMSA-DIP [NMSA DIP 019991, 061680, 074915, 074918, 074952, 0749523] // (N.M. Type No. 2437).</p><p><bold>Material examined</bold>: Suppl. material <xref ref-type="supplementary-material" rid="S7033242">1</xref>.</p></tp:treatment-sec><tp:treatment-sec><!--Section generated to contain objects referenced in tp:taxon-treatment.--><fig id="F6961788" position="float" orientation="portrait"><object-id xmlns:xlink="http://www.w3.org/1999/xlink" content-type="arpha" xlink:type="simple">4855E3AA-7152-5311-87E0-A822F6F2DD41</object-id><object-id xmlns:xlink="http://www.w3.org/1999/xlink" content-type="doi" xlink:type="simple">10.3897/BDJ.10.e72764.figure39</object-id><label>Figure 39.</label><caption><p><italic><tp:taxon-name><tp:taxon-name-part taxon-name-part-type="genus" reg="Eurhyncomyia">Eurhyncomyia</tp:taxon-name-part><tp:taxon-name-part taxon-name-part-type="species" reg="metzi">metzi</tp:taxon-name-part></tp:taxon-name></italic> occurrence map in South Africa, including eSwatini (eSw) and Lesotho (Le); horizontal axis longitude east and vertical axis latitude south.</p></caption><graphic xmlns:xlink="http://www.w3.org/1999/xlink" xlink:href="bdj-11-e72764-g039.jpg" position="float" id="oo_534594.jpg" orientation="portrait" xlink:type="simple"><uri content-type="original_file" xlink:type="simple">https://binary.pensoft.net/fig/534594</uri></graphic></fig><fig id="F6961825" position="float" orientation="portrait"><object-id xmlns:xlink="http://www.w3.org/1999/xlink" content-type="arpha" xlink:type="simple">C97C5190-F947-58FA-8814-857AB54A8F63</object-id><object-id xmlns:xlink="http://www.w3.org/1999/xlink" content-type="doi" xlink:type="simple">10.3897/BDJ.10.e72764.figure40</object-id><label>Figure 40.</label><caption><p>Habitus, left lateral view of <italic><tp:taxon-name><tp:taxon-name-part taxon-name-part-type="genus" reg="Eurhyncomyia">Eurhyncomyia</tp:taxon-name-part><tp:taxon-name-part taxon-name-part-type="species" reg="metzi">metzi</tp:taxon-name-part></tp:taxon-name></italic> male NMSA DIP 74954 HT from South Africa (without terminalia); scale bar = 2 mm.</p></caption><graphic xmlns:xlink="http://www.w3.org/1999/xlink" xlink:href="bdj-11-e72764-g040.jpg" position="float" id="oo_534598.jpg" orientation="portrait" xlink:type="simple"><uri content-type="original_file" xlink:type="simple">https://binary.pensoft.net/fig/534598</uri></graphic></fig><supplementary-material xmlns:xlink="http://www.w3.org/1999/xlink" id="S7033242" orientation="portrait" position="float" xlink:type="simple"><object-id content-type="arpha" xlink:type="simple">E1D44406-0B75-54FF-89F3-DCD3E6218941</object-id><object-id content-type="doi" xlink:type="simple">10.3897/BDJ.10.e72764.suppl1</object-id><object-id content-type="zenodo_dep_id" xlink:type="simple">7538293</object-id><label>Supplementary material 1</label><caption><p>Material examined of <tp:taxon-name><tp:taxon-name-part taxon-name-part-type="subfamily">Rhiniinae</tp:taxon-name-part></tp:taxon-name> (<tp:taxon-name><tp:taxon-name-part taxon-name-part-type="order">Diptera</tp:taxon-name-part></tp:taxon-name>, <tp:taxon-name><tp:taxon-name-part taxon-name-part-type="superfamily">Oestroidea</tp:taxon-name-part></tp:taxon-name>) from South Africa</p></caption><statement content-type="dataType"><label>Data type</label><p>georeferences, occurrences and information from specimen labels.</p></statement><p>File: oo_737008.tsv</p><media xlink:href="bdj-11-e72764-s001.tsv" mimetype="tsv file" mime-subtype="tsv" position="float" orientation="portrait" xlink:type="simple"><uri content-type="original_file" xlink:type="simple">https://binary.pensoft.net/file/737008</uri></media><attrib specific-use="authors">Thomas-Cabianca A, Villet MH, Matínez-Sánchez A, Rojo S</attrib></supplementary-material></tp:treatment-sec><ref-list><ref id="B7071469"><element-citation xmlns:xlink="http://www.w3.org/1999/xlink" publication-type="article" xlink:type="simple"><person-group person-group-type="author"><name name-style="western"><surname>Zumpt</surname><given-names>Fritz</given-names></name></person-group><year>1981</year><article-title>A new species of <italic><tp:taxon-name><tp:taxon-name-part taxon-name-part-type="genus" reg="Rhyncomya">Rhyncomya</tp:taxon-name-part></tp:taxon-name></italic> Robineau-Desvoidy from South Africa (<tp:taxon-name><tp:taxon-name-part taxon-name-part-type="order">Diptera</tp:taxon-name-part></tp:taxon-name>: <tp:taxon-name><tp:taxon-name-part taxon-name-part-type="family">Calliphoridae</tp:taxon-name-part></tp:taxon-name>, <tp:taxon-name><tp:taxon-name-part taxon-name-part-type="subfamily">Rhiniinae</tp:taxon-name-part></tp:taxon-name>)</article-title><source>Annals of the Natal Museum</source><volume>24</volume><issue>2</issue><fpage>487</fpage><lpage>488</lpage></element-citation></ref><ref id="B7073017"><element-citation xmlns:xlink="http://www.w3.org/1999/xlink" publication-type="article" xlink:type="simple"><person-group person-group-type="author"><name name-style="western"><surname>Zumpt</surname><given-names>Fritz</given-names></name></person-group><year>1958</year><article-title><tp:taxon-name><tp:taxon-name-part taxon-name-part-type="family">Calliphoridae</tp:taxon-name-part></tp:taxon-name> (<tp:taxon-name><tp:taxon-name-part taxon-name-part-type="order">Diptera</tp:taxon-name-part></tp:taxon-name> Cyclorrapha) Part II: <tp:taxon-name><tp:taxon-name-part taxon-name-part-type="tribe">Rhiniini</tp:taxon-name-part></tp:taxon-name>. Exploration du Parc National Albert, Mission G. F. de Witte (1933-1935)</article-title><source>[III] +</source><volume>92</volume><fpage>1</fpage><lpage>209</lpage></element-citation></ref><ref id="B7071266"><element-citation xmlns:xlink="http://www.w3.org/1999/xlink" publication-type="article" xlink:type="simple"><person-group person-group-type="author"><name name-style="western"><surname>Kurahashi</surname><given-names>Hiromu</given-names></name><name name-style="western"><surname>Kirk-Spriggs</surname><given-names>Ashley H.</given-names></name></person-group><year>2006</year><article-title>The <tp:taxon-name><tp:taxon-name-part taxon-name-part-type="family">Calliphoridae</tp:taxon-name-part></tp:taxon-name> of Namibia (<tp:taxon-name><tp:taxon-name-part taxon-name-part-type="order">Diptera</tp:taxon-name-part></tp:taxon-name>: <tp:taxon-name><tp:taxon-name-part taxon-name-part-type="superfamily">Oestroidea</tp:taxon-name-part></tp:taxon-name>)</article-title><source>Zootaxa</source><volume>1322</volume><fpage>1</fpage><lpage>131</lpage><pub-id pub-id-type="doi">10.11646/zootaxa.1322.1.1</pub-id></element-citation></ref></ref-list></tp:taxon-treatment>
