# Supplementary material for: South African nose flies (Diptera, Calliphoridae, Rhiniinae): taxonomy, diversity, distribution and biology
Source: Biodivers Data J. 2023 Jan 13;11:e72764. doi: 10.3897/BDJ.11.e72764 (PMC9860508; doi:10.3897/BDJ.11.e72764)
Supplement: XML Treatment for Isomyia [file BDJ.11.e72764-treatment29.xml]

<!DOCTYPE tp:taxon-treatment
  PUBLIC "-//TaxonX//DTD Taxonomic Treatment Publishing DTD v0 20100105//EN" "tax-treatment-NSO.dtd">
<tp:taxon-treatment xmlns:tp="http://www.plazi.org/taxpub"><tp:treatment-meta><mixed-citation publication-type="journal"><person-group><name><surname>Thomas-Cabianca</surname><given-names>Arianna</given-names></name><name><surname>Villet</surname><given-names>Martin H.</given-names></name><name><surname>Martínez-Sánchez</surname><given-names>Anabel</given-names></name><name><surname>Rojo</surname><given-names>Santos</given-names></name></person-group><article-title>South African nose flies (<tp:taxon-name><tp:taxon-name-part taxon-name-part-type="order">Diptera</tp:taxon-name-part></tp:taxon-name>, <tp:taxon-name><tp:taxon-name-part taxon-name-part-type="family">Calliphoridae</tp:taxon-name-part></tp:taxon-name>, <tp:taxon-name><tp:taxon-name-part taxon-name-part-type="subfamily">Rhiniinae</tp:taxon-name-part></tp:taxon-name>): taxonomy, diversity, distribution and biology</article-title><source>Biodivers Data J</source><day>13</day><month>01</month><year>2023</year><volume>11</volume><pub-id pub-id-type="doi">10.3897/BDJ.11.e72764</pub-id></mixed-citation></tp:treatment-meta><tp:nomenclature><tp:taxon-name>
              <object-id xmlns:xlink="http://www.w3.org/1999/xlink" content-type="arpha" xlink:type="simple">5EACCF31-9002-57CC-B0AC-81C6F2836794</object-id>
              <tp:taxon-name-part taxon-name-part-type="genus">Isomyia</tp:taxon-name-part>
            </tp:taxon-name><tp:taxon-authority>Walker, 1859</tp:taxon-authority><tp:nomenclature-citation-list><tp:nomenclature-citation><tp:taxon-name>
                  <tp:taxon-name-part taxon-name-part-type="uncertainty-rank">=</tp:taxon-name-part>
                  <tp:taxon-name-part taxon-name-part-type="genus" reg="Isomyia">Isomyia</tp:taxon-name-part>
                </tp:taxon-name><comment> Walker, 1859: 134. <bold>Type species</bold>: <italic><tp:taxon-name><tp:taxon-name-part taxon-name-part-type="genus" reg="Musca">Musca</tp:taxon-name-part><tp:taxon-name-part taxon-name-part-type="species" reg="delectans">delectans</tp:taxon-name-part></tp:taxon-name></italic> Walker, 1859 by original designation and monotypy.</comment></tp:nomenclature-citation><tp:nomenclature-citation><tp:taxon-name>
                  <tp:taxon-name-part taxon-name-part-type="uncertainty-rank">=</tp:taxon-name-part>
                  <tp:taxon-name-part taxon-name-part-type="genus" reg="Strongyloneura">Strongyloneura</tp:taxon-name-part>
                </tp:taxon-name><comment> Bigot, 1886: xiv. <bold>Type species</bold>: <italic><tp:taxon-name><tp:taxon-name-part taxon-name-part-type="genus" reg="Strongyloneura">Strongyloneura</tp:taxon-name-part><tp:taxon-name-part taxon-name-part-type="species" reg="prasina">prasina</tp:taxon-name-part></tp:taxon-name></italic> Bigot, 1887 (Oriental genus) by monotypy.</comment></tp:nomenclature-citation><tp:nomenclature-citation><tp:taxon-name>
                  <tp:taxon-name-part taxon-name-part-type="uncertainty-rank">=</tp:taxon-name-part>
                  <tp:taxon-name-part taxon-name-part-type="genus" reg="Thelychaeta">Thelychaeta</tp:taxon-name-part>
                </tp:taxon-name><comment> Brauer and Bergenstamm, 1891: 390. <bold>Type species</bold>: <italic><tp:taxon-name><tp:taxon-name-part taxon-name-part-type="genus" reg="Thelychaeta">Thelychaeta</tp:taxon-name-part><tp:taxon-name-part taxon-name-part-type="species" reg="chalybea">chalybea</tp:taxon-name-part></tp:taxon-name></italic> Brauer and Bergenstamm, 1891 = <italic><tp:taxon-name><tp:taxon-name-part taxon-name-part-type="genus" reg="Isomyia">Isomyia</tp:taxon-name-part><tp:taxon-name-part taxon-name-part-type="species" reg="viridaurea">viridaurea</tp:taxon-name-part></tp:taxon-name></italic> (Wiedemann, 1819) by monotypy.</comment></tp:nomenclature-citation><tp:nomenclature-citation><tp:taxon-name>
                  <tp:taxon-name-part taxon-name-part-type="uncertainty-rank">=</tp:taxon-name-part>
                  <tp:taxon-name-part taxon-name-part-type="genus" reg="Apollenia">Apollenia</tp:taxon-name-part>
                </tp:taxon-name><comment> Bezzi, 1911: 79. <bold>Type species</bold>: <italic><tp:taxon-name><tp:taxon-name-part taxon-name-part-type="genus" reg="Pollenia">Pollenia</tp:taxon-name-part><tp:taxon-name-part taxon-name-part-type="species" reg="nudiuscula">nudiuscula</tp:taxon-name-part></tp:taxon-name></italic> Bigot, 1911 = <italic><tp:taxon-name><tp:taxon-name-part taxon-name-part-type="genus" reg="Phumosia">Phumosia</tp:taxon-name-part><tp:taxon-name-part taxon-name-part-type="species" reg="nudiuscula">nudiuscula</tp:taxon-name-part></tp:taxon-name></italic> (Bigot, 1888) [missidentification = <italic><tp:taxon-name><tp:taxon-name-part taxon-name-part-type="genus" reg="Curtonevra">Curtonevra</tp:taxon-name-part><tp:taxon-name-part taxon-name-part-type="species" reg="tristis">tristis</tp:taxon-name-part></tp:taxon-name></italic> Bigot, 1888] by original designation.</comment></tp:nomenclature-citation><tp:nomenclature-citation><tp:taxon-name>
                  <tp:taxon-name-part taxon-name-part-type="uncertainty-rank">=</tp:taxon-name-part>
                  <tp:taxon-name-part taxon-name-part-type="genus" reg="Anna">Anna</tp:taxon-name-part>
                </tp:taxon-name><comment> Malloch, 1926: 520. <bold>Type species</bold>: <italic><tp:taxon-name><tp:taxon-name-part taxon-name-part-type="genus" reg="Anna">Anna</tp:taxon-name-part></tp:taxon-name> calliphoroides Malloch</italic>, 1926 by original designation</comment></tp:nomenclature-citation><tp:nomenclature-citation><tp:taxon-name>
                  <tp:taxon-name-part taxon-name-part-type="uncertainty-rank">=</tp:taxon-name-part>
                  <tp:taxon-name-part taxon-name-part-type="genus" reg="Gerschia">Gerschia</tp:taxon-name-part>
                </tp:taxon-name><comment> Lehrer, 1970: 30. <bold>Type species</bold>: <italic><tp:taxon-name><tp:taxon-name-part taxon-name-part-type="genus" reg="Isomyia">Isomyia</tp:taxon-name-part><tp:taxon-name-part taxon-name-part-type="species" reg="eos">eos</tp:taxon-name-part></tp:taxon-name></italic> Zumpt, 1958 by original designation.</comment></tp:nomenclature-citation></tp:nomenclature-citation-list></tp:nomenclature></tp:taxon-treatment>
