# Supplementary material for: South African nose flies (Diptera, Calliphoridae, Rhiniinae): taxonomy, diversity, distribution and biology
Source: Biodivers Data J. 2023 Jan 13;11:e72764. doi: 10.3897/BDJ.11.e72764 (PMC9860508; doi:10.3897/BDJ.11.e72764)
Supplement: XML Treatment for Isomyia dubiosa [file BDJ.11.e72764-treatment34.xml]

<!DOCTYPE tp:taxon-treatment
  PUBLIC "-//TaxonX//DTD Taxonomic Treatment Publishing DTD v0 20100105//EN" "tax-treatment-NSO.dtd">
<tp:taxon-treatment xmlns:tp="http://www.plazi.org/taxpub"><tp:treatment-meta><mixed-citation publication-type="journal"><person-group><name><surname>Thomas-Cabianca</surname><given-names>Arianna</given-names></name><name><surname>Villet</surname><given-names>Martin H.</given-names></name><name><surname>Martínez-Sánchez</surname><given-names>Anabel</given-names></name><name><surname>Rojo</surname><given-names>Santos</given-names></name></person-group><article-title>South African nose flies (<tp:taxon-name><tp:taxon-name-part taxon-name-part-type="order">Diptera</tp:taxon-name-part></tp:taxon-name>, <tp:taxon-name><tp:taxon-name-part taxon-name-part-type="family">Calliphoridae</tp:taxon-name-part></tp:taxon-name>, <tp:taxon-name><tp:taxon-name-part taxon-name-part-type="subfamily">Rhiniinae</tp:taxon-name-part></tp:taxon-name>): taxonomy, diversity, distribution and biology</article-title><source>Biodivers Data J</source><day>13</day><month>01</month><year>2023</year><volume>11</volume><pub-id pub-id-type="doi">10.3897/BDJ.11.e72764</pub-id></mixed-citation></tp:treatment-meta><tp:nomenclature><tp:taxon-name>
              <object-id xmlns:xlink="http://www.w3.org/1999/xlink" content-type="arpha" xlink:type="simple">4521E7C9-20FA-545E-95DF-094EDD725A84</object-id>
              <tp:taxon-name-part taxon-name-part-type="genus">Isomyia</tp:taxon-name-part>
              <tp:taxon-name-part taxon-name-part-type="species">dubiosa</tp:taxon-name-part>
            </tp:taxon-name><tp:taxon-authority>(Villeneuve, 1917)</tp:taxon-authority><tp:nomenclature-citation-list><tp:nomenclature-citation><tp:taxon-name>
                  <tp:taxon-name-part taxon-name-part-type="uncertainty-rank">=</tp:taxon-name-part>
                  <tp:taxon-name-part taxon-name-part-type="genus" reg="Idiopsis">Idiopsis</tp:taxon-name-part>
                  <tp:taxon-name-part taxon-name-part-type="species" reg="buccata">buccata</tp:taxon-name-part>
                </tp:taxon-name><comment> Bezzi, 1911: 73. <bold>Type locality</bold>: South Africa, Pretoria.</comment></tp:nomenclature-citation><tp:nomenclature-citation><tp:taxon-name>
                  <tp:taxon-name-part taxon-name-part-type="uncertainty-rank">=</tp:taxon-name-part>
                  <tp:taxon-name-part taxon-name-part-type="genus" reg="Thelychaeta">Thelychaeta</tp:taxon-name-part>
                  <tp:taxon-name-part taxon-name-part-type="species" reg="dubiosa">dubiosa</tp:taxon-name-part>
                </tp:taxon-name><comment> Villeneuve, 1917: 350. <bold>Type locality</bold>: Belgian Congo [Democratic Republic of Congo], Urwald Moera; British East Africa [Kenya], Wa-Taita Boura District.</comment></tp:nomenclature-citation><tp:nomenclature-citation><tp:taxon-name>
                  <tp:taxon-name-part taxon-name-part-type="uncertainty-rank">=</tp:taxon-name-part>
                  <tp:taxon-name-part taxon-name-part-type="genus" reg="Thelychaeta">Thelychaeta</tp:taxon-name-part>
                  <tp:taxon-name-part taxon-name-part-type="species" reg="claripennis">claripennis</tp:taxon-name-part>
                </tp:taxon-name><comment> Villeneuve, 1917: 350. <bold>Type locality</bold>: Nyasaland [Malawi]; Southern Rhodesia [Zimbabwe], Salisbury [Harare].</comment></tp:nomenclature-citation><tp:nomenclature-citation><tp:taxon-name>
                  <tp:taxon-name-part taxon-name-part-type="uncertainty-rank">=</tp:taxon-name-part>
                  <tp:taxon-name-part taxon-name-part-type="genus" reg="Strongyloneura">Strongyloneura</tp:taxon-name-part>
                  <tp:taxon-name-part taxon-name-part-type="species" reg="sheppardi">sheppardi</tp:taxon-name-part>
                </tp:taxon-name><comment> Curran, 1938: 3. <bold>Type locality</bold>: Southern Rhodesia [Zimbabwe], Balla-Balla.</comment></tp:nomenclature-citation><tp:nomenclature-citation><tp:taxon-name>
                  <tp:taxon-name-part taxon-name-part-type="uncertainty-rank">=</tp:taxon-name-part>
                  <tp:taxon-name-part taxon-name-part-type="genus" reg="Apollenia">Apollenia</tp:taxon-name-part>
                  <tp:taxon-name-part taxon-name-part-type="species" reg="nasica">nasica</tp:taxon-name-part>
                </tp:taxon-name><comment> Séguy, 1949: 131. <bold>Type locality</bold>: Kenya, Nairobi.</comment></tp:nomenclature-citation><tp:nomenclature-citation><tp:taxon-name>
                  <tp:taxon-name-part taxon-name-part-type="uncertainty-rank">=</tp:taxon-name-part>
                  <tp:taxon-name-part taxon-name-part-type="genus" reg="Apollenia">Apollenia</tp:taxon-name-part>
                  <tp:taxon-name-part taxon-name-part-type="species" reg="promula">promula</tp:taxon-name-part>
                </tp:taxon-name><comment> Séguy, 1949: 133. <bold>Type locality</bold>: Guinea, Nimba, Keoulenta.</comment></tp:nomenclature-citation></tp:nomenclature-citation-list></tp:nomenclature><tp:treatment-sec sec-type="Distribution"><title>Distribution</title><p><bold>Afrotropical</bold>: Cameroon, Democratic Republic of Congo, Equatorial Guinea, Ghana, Guinea, Côte d’Ivoire, Kenya, Liberia, Malawi, Namibia, Nigeria, Rwanda, Senegal, Sierra Leone, South Africa (Fig. <xref ref-type="fig" rid="F6964769">49</xref>), Tanzania, Togo, Uganda and Zimbabwe.</p></tp:treatment-sec><tp:treatment-sec sec-type="Notes"><title>Notes</title><p><underline><bold>Preferred environment</bold></underline>: broad-leafed deciduous woodland. In Democratic Republic of Congo associated with bush paths and village environments; and in Togo, with remnant forest patches and vegetated stream-beds. <xref ref-type="bibr" rid="B7073026">Cuthbertson (1939)</xref> reported <italic><tp:taxon-name><tp:taxon-name-part taxon-name-part-type="genus" reg="Isomyia">I.</tp:taxon-name-part><tp:taxon-name-part taxon-name-part-type="species" reg="dubiosa">dubiosa</tp:taxon-name-part></tp:taxon-name></italic> (as <italic><tp:taxon-name><tp:taxon-name-part taxon-name-part-type="genus" reg="Strongyloneura">Strongyloneura</tp:taxon-name-part><tp:taxon-name-part taxon-name-part-type="species" reg="sheppardi">sheppardi</tp:taxon-name-part></tp:taxon-name></italic>) at the blossoms of a wild shrub during March and April near Balla Balla (now Mbalabala), Zimbabwe. <underline><bold>Recorded elevations</bold></underline>: no data. <underline><bold>Seasonality</bold></underline>: low numbers between October and December. In Zimbabwe, collected during March and April (<xref ref-type="bibr" rid="B7073026">Cuthbertson 1939</xref>). <underline><bold>Behaviour and ecology</bold></underline>: unknown. <underline><bold>Life cycle and developmental stages</bold></underline>: unknown. <underline><bold>Collection methods</bold></underline>: "MV" and black light traps. In Togo and the Democratic Republic of Congo, with Malaise traps. <underline><bold>Illustrations and photographs</bold></underline>: female habitus as in Fig. <xref ref-type="fig" rid="F6964773">50</xref>. Male terminalia as in fig. 7 in <xref ref-type="bibr" rid="B7073017">Zumpt (1958)</xref>.</p><p><bold>Material examined</bold>: Suppl. materials <xref ref-type="supplementary-material" rid="S7033242">1</xref>, <xref ref-type="supplementary-material" rid="S7069946">2</xref>.</p></tp:treatment-sec><tp:treatment-sec><!--Section generated to contain objects referenced in tp:taxon-treatment.--><fig id="F6964769" position="float" orientation="portrait"><object-id xmlns:xlink="http://www.w3.org/1999/xlink" content-type="arpha" xlink:type="simple">3C423BE1-EEE0-576A-8E2B-807ED9AE41FC</object-id><object-id xmlns:xlink="http://www.w3.org/1999/xlink" content-type="doi" xlink:type="simple">10.3897/BDJ.10.e72764.figure49</object-id><label>Figure 49.</label><caption><p><italic><tp:taxon-name><tp:taxon-name-part taxon-name-part-type="genus" reg="Isomyia">Isomyia</tp:taxon-name-part><tp:taxon-name-part taxon-name-part-type="species" reg="dubiosa">dubiosa</tp:taxon-name-part></tp:taxon-name></italic> occurrence map in South Africa, including eSwatini (eSw) and Lesotho (Le); horizontal axis longitude east and vertical axis latitude south.</p></caption><graphic xmlns:xlink="http://www.w3.org/1999/xlink" xlink:href="bdj-11-e72764-g049.jpg" position="float" id="oo_534887.jpg" orientation="portrait" xlink:type="simple"><uri content-type="original_file" xlink:type="simple">https://binary.pensoft.net/fig/534887</uri></graphic></fig><fig id="F6964773" position="float" orientation="portrait"><object-id xmlns:xlink="http://www.w3.org/1999/xlink" content-type="arpha" xlink:type="simple">DF9CC56D-4C1B-55D1-B1FC-AADDB1A03353</object-id><object-id xmlns:xlink="http://www.w3.org/1999/xlink" content-type="doi" xlink:type="simple">10.3897/BDJ.10.e72764.figure50</object-id><label>Figure 50.</label><caption><p>Habitus, left lateral view of <italic><tp:taxon-name><tp:taxon-name-part taxon-name-part-type="genus" reg="Isomyia">Isomyia</tp:taxon-name-part><tp:taxon-name-part taxon-name-part-type="species" reg="dubiosa">dubiosa</tp:taxon-name-part></tp:taxon-name></italic> female SAMC DIP A011143 from South Africa; scale bar = 2 mm.</p></caption><graphic xmlns:xlink="http://www.w3.org/1999/xlink" xlink:href="bdj-11-e72764-g050.jpg" position="float" id="oo_534891.jpg" orientation="portrait" xlink:type="simple"><uri content-type="original_file" xlink:type="simple">https://binary.pensoft.net/fig/534891</uri></graphic></fig><supplementary-material xmlns:xlink="http://www.w3.org/1999/xlink" id="S7033242" orientation="portrait" position="float" xlink:type="simple"><object-id content-type="arpha" xlink:type="simple">E1D44406-0B75-54FF-89F3-DCD3E6218941</object-id><object-id content-type="doi" xlink:type="simple">10.3897/BDJ.10.e72764.suppl1</object-id><object-id content-type="zenodo_dep_id" xlink:type="simple">7538293</object-id><label>Supplementary material 1</label><caption><p>Material examined of <tp:taxon-name><tp:taxon-name-part taxon-name-part-type="subfamily">Rhiniinae</tp:taxon-name-part></tp:taxon-name> (<tp:taxon-name><tp:taxon-name-part taxon-name-part-type="order">Diptera</tp:taxon-name-part></tp:taxon-name>, <tp:taxon-name><tp:taxon-name-part taxon-name-part-type="superfamily">Oestroidea</tp:taxon-name-part></tp:taxon-name>) from South Africa</p></caption><statement content-type="dataType"><label>Data type</label><p>georeferences, occurrences and information from specimen labels.</p></statement><p>File: oo_737008.tsv</p><media xlink:href="bdj-11-e72764-s001.tsv" mimetype="tsv file" mime-subtype="tsv" position="float" orientation="portrait" xlink:type="simple"><uri content-type="original_file" xlink:type="simple">https://binary.pensoft.net/file/737008</uri></media><attrib specific-use="authors">Thomas-Cabianca A, Villet MH, Matínez-Sánchez A, Rojo S</attrib></supplementary-material><supplementary-material xmlns:xlink="http://www.w3.org/1999/xlink" id="S7069946" orientation="portrait" position="float" xlink:type="simple"><object-id content-type="arpha" xlink:type="simple">52CE0A35-A2F7-5ECC-B6E2-D84728026D50</object-id><object-id content-type="doi" xlink:type="simple">10.3897/BDJ.10.e72764.suppl2</object-id><label>Supplementary material 2</label><caption><p>Material examined of <tp:taxon-name><tp:taxon-name-part taxon-name-part-type="subfamily">Rhiniinae</tp:taxon-name-part></tp:taxon-name> (<tp:taxon-name><tp:taxon-name-part taxon-name-part-type="order">Diptera</tp:taxon-name-part></tp:taxon-name>, <tp:taxon-name><tp:taxon-name-part taxon-name-part-type="superfamily">Oestroidea</tp:taxon-name-part></tp:taxon-name>) from the Afrotropical Region (excluding South Africa)<ext-link ext-link-type="uri" xlink:href="https://doi.org/10.3897/BDJ.10.e72764.suppl2" xlink:type="simple"/></p></caption><statement content-type="dataType"><label>Data type</label><p>data from specimen labels.</p></statement><p>File: oo_737009.tsv</p><media xlink:href="bdj-11-e72764-s002.tsv" mimetype="tsv file" mime-subtype="tsv" position="float" orientation="portrait" xlink:type="simple"><uri content-type="original_file" xlink:type="simple">https://binary.pensoft.net/file/737009</uri></media><attrib specific-use="authors">Thomas-Cabianca A, Villet MH, Martínez-Sánchez A, Rojo S</attrib></supplementary-material></tp:treatment-sec><ref-list><ref id="B7073026"><element-citation xmlns:xlink="http://www.w3.org/1999/xlink" publication-type="article" xlink:type="simple"><person-group person-group-type="author"><name name-style="western"><surname>Cuthbertson</surname><given-names>Alexander</given-names></name></person-group><year>1939</year><article-title>Biological notes on some <tp:taxon-name><tp:taxon-name-part taxon-name-part-type="order">Diptera</tp:taxon-name-part></tp:taxon-name> in Southern Rhodesia</article-title><source>Transactions of the Rhodesia Scientific Association</source><volume>37</volume><fpage>135</fpage><lpage>155</lpage></element-citation></ref><ref id="B7073017"><element-citation xmlns:xlink="http://www.w3.org/1999/xlink" publication-type="article" xlink:type="simple"><person-group person-group-type="author"><name name-style="western"><surname>Zumpt</surname><given-names>Fritz</given-names></name></person-group><year>1958</year><article-title><tp:taxon-name><tp:taxon-name-part taxon-name-part-type="family">Calliphoridae</tp:taxon-name-part></tp:taxon-name> (<tp:taxon-name><tp:taxon-name-part taxon-name-part-type="order">Diptera</tp:taxon-name-part></tp:taxon-name> Cyclorrapha) Part II: <tp:taxon-name><tp:taxon-name-part taxon-name-part-type="tribe">Rhiniini</tp:taxon-name-part></tp:taxon-name>. Exploration du Parc National Albert, Mission G. F. de Witte (1933-1935)</article-title><source>[III] +</source><volume>92</volume><fpage>1</fpage><lpage>209</lpage></element-citation></ref></ref-list></tp:taxon-treatment>
