# Supplementary material for: South African nose flies (Diptera, Calliphoridae, Rhiniinae): taxonomy, diversity, distribution and biology
Source: Biodivers Data J. 2023 Jan 13;11:e72764. doi: 10.3897/BDJ.11.e72764 (PMC9860508; doi:10.3897/BDJ.11.e72764)
Supplement: XML Treatment for Isomyia oculosa [file BDJ.11.e72764-treatment39.xml]

<!DOCTYPE tp:taxon-treatment
  PUBLIC "-//TaxonX//DTD Taxonomic Treatment Publishing DTD v0 20100105//EN" "tax-treatment-NSO.dtd">
<tp:taxon-treatment xmlns:tp="http://www.plazi.org/taxpub"><tp:treatment-meta><mixed-citation publication-type="journal"><person-group><name><surname>Thomas-Cabianca</surname><given-names>Arianna</given-names></name><name><surname>Villet</surname><given-names>Martin H.</given-names></name><name><surname>Martínez-Sánchez</surname><given-names>Anabel</given-names></name><name><surname>Rojo</surname><given-names>Santos</given-names></name></person-group><article-title>South African nose flies (<tp:taxon-name><tp:taxon-name-part taxon-name-part-type="order">Diptera</tp:taxon-name-part></tp:taxon-name>, <tp:taxon-name><tp:taxon-name-part taxon-name-part-type="family">Calliphoridae</tp:taxon-name-part></tp:taxon-name>, <tp:taxon-name><tp:taxon-name-part taxon-name-part-type="subfamily">Rhiniinae</tp:taxon-name-part></tp:taxon-name>): taxonomy, diversity, distribution and biology</article-title><source>Biodivers Data J</source><day>13</day><month>01</month><year>2023</year><volume>11</volume><pub-id pub-id-type="doi">10.3897/BDJ.11.e72764</pub-id></mixed-citation></tp:treatment-meta><tp:nomenclature><tp:taxon-name>
              <object-id xmlns:xlink="http://www.w3.org/1999/xlink" content-type="arpha" xlink:type="simple">464ACE67-42CD-5E0A-97DF-9886AD0D8830</object-id>
              <tp:taxon-name-part taxon-name-part-type="genus">Isomyia</tp:taxon-name-part>
              <tp:taxon-name-part taxon-name-part-type="species">oculosa</tp:taxon-name-part>
            </tp:taxon-name><tp:taxon-authority>(Villeneuve, 1917)</tp:taxon-authority><tp:nomenclature-citation-list><tp:nomenclature-citation><tp:taxon-name>
                  <tp:taxon-name-part taxon-name-part-type="uncertainty-rank">=</tp:taxon-name-part>
                  <tp:taxon-name-part taxon-name-part-type="genus" reg="Thelychaeta">Thelychaeta</tp:taxon-name-part>
                  <tp:taxon-name-part taxon-name-part-type="species" reg="oculosa">oculosa</tp:taxon-name-part>
                </tp:taxon-name><comment> Villeneuve, 1917: 342.<bold>Type locality</bold>: South Africa and North-West Rhodesia [Zambia], Chilanga R. <bold>Remarks</bold>: STs in NHMUK and PT in SAMC.</comment></tp:nomenclature-citation></tp:nomenclature-citation-list></tp:nomenclature><tp:treatment-sec sec-type="Distribution"><title>Distribution</title><p><bold>Afrotropical</bold>: Sierra Leone, South Africa (Fig. <xref ref-type="fig" rid="F6964858">57</xref>), Zambia and Zimbabwe.</p></tp:treatment-sec><tp:treatment-sec sec-type="Notes"><title>Notes</title><p><underline><bold>Preferred environment</bold></underline>: in Zimbabwe, <xref ref-type="bibr" rid="B7073224">Cuthbertson (1933)</xref> reported <italic><tp:taxon-name><tp:taxon-name-part taxon-name-part-type="genus" reg="Isomyia">Isomyia</tp:taxon-name-part><tp:taxon-name-part taxon-name-part-type="species" reg="oculosa">oculosa</tp:taxon-name-part></tp:taxon-name></italic> (as <italic><tp:taxon-name><tp:taxon-name-part taxon-name-part-type="genus" reg="Strongyloneura">Strongyloneura</tp:taxon-name-part><tp:taxon-name-part taxon-name-part-type="species" reg="oculosa">oculosa</tp:taxon-name-part></tp:taxon-name></italic> Villeneuve) on twigs and trunks of trees in a dense forest at the Chirinda Forest, Vumba Mountains (in Cloudlands), Kadoma (as Gatooma) and Eastern Victoria. <underline><bold>Recorded elevations</bold></underline>: no data. <underline><bold>Seasonality</bold></underline>: uncommon species with only three specimens recorded in November. <underline><bold>Behaviour and ecology</bold></underline>: unknown. <bold><underline>Life cycle and</underline></bold> <underline><bold>developmental stages</bold></underline>: unknown. <underline><bold>Collection methods</bold></underline>: in Zambia and Zimbabwe, collected inside houses. <underline><bold>Illustrations and photographs</bold></underline>: male habitus as in Fig. <xref ref-type="fig" rid="F6964881">58</xref>. Male terminalia as in fig. 2 in <xref ref-type="bibr" rid="B7073017">Zumpt (1958)</xref>.</p><p><bold>Type material examined</bold>: <italic><tp:taxon-name><tp:taxon-name-part taxon-name-part-type="genus" reg="Thelychaeta">T.</tp:taxon-name-part><tp:taxon-name-part taxon-name-part-type="species" reg="oculosa">oculosa</tp:taxon-name-part></tp:taxon-name></italic>: 1 ? SYN-TYPE // 24/9/13 / Chilanga R. / W. Lusaka; N.W.R. / (R.C.W.) / in house // R.C. Wood // Pres. by / Com. Inst. Ent. / B.M. 1956-102 // [NHMUK 010580057]. 1 ? SYN-TYPE // 25/09/13 M / Chilanga / N.W. Rhodesia / (R.C.W) / 4030 / in house // Pres. by / Com. Inst. Ent. / B.M. 1956-102 // <italic><tp:taxon-name><tp:taxon-name-part taxon-name-part-type="genus" reg="Thelychaeta">Thelychaeta</tp:taxon-name-part></tp:taxon-name></italic> / <italic><tp:taxon-name><tp:taxon-name-part taxon-name-part-type="genus" reg="Thelychaeta"/><tp:taxon-name-part taxon-name-part-type="species" reg="oculosa">oculosa</tp:taxon-name-part></tp:taxon-name></italic> Villen / Villeneuve det. // [NHMUK 010580055]. <italic><tp:taxon-name><tp:taxon-name-part taxon-name-part-type="genus" reg="Thelychaeta">T.</tp:taxon-name-part><tp:taxon-name-part taxon-name-part-type="species" reg="oculosa">oculosa</tp:taxon-name-part></tp:taxon-name></italic>: 1 ? Para-Type // Bulawayo / 10.ix.1910 / E.C. Chubb / caught in house // S. Afri. Mus. // 119 // <italic><tp:taxon-name><tp:taxon-name-part taxon-name-part-type="genus" reg="Thelychaeta">Thelychaeta</tp:taxon-name-part></tp:taxon-name></italic> / <italic><tp:taxon-name><tp:taxon-name-part taxon-name-part-type="genus" reg="Thelychaeta"/><tp:taxon-name-part taxon-name-part-type="species" reg="oculosa">oculosa</tp:taxon-name-part></tp:taxon-name></italic> / Type Villeneuve // [SAMC DIP A011149].</p><p><bold>Material examined</bold>: Suppl. materials <xref ref-type="supplementary-material" rid="S7033242">1</xref>, <xref ref-type="supplementary-material" rid="S7069946">2</xref>.</p></tp:treatment-sec><tp:treatment-sec><!--Section generated to contain objects referenced in tp:taxon-treatment.--><fig id="F6964858" position="float" orientation="portrait"><object-id xmlns:xlink="http://www.w3.org/1999/xlink" content-type="arpha" xlink:type="simple">589E98B4-393D-5F33-B62E-E0934A8F7B38</object-id><object-id xmlns:xlink="http://www.w3.org/1999/xlink" content-type="doi" xlink:type="simple">10.3897/BDJ.10.e72764.figure57</object-id><label>Figure 57.</label><caption><p><italic><tp:taxon-name><tp:taxon-name-part taxon-name-part-type="genus" reg="Isomyia">Isomyia</tp:taxon-name-part><tp:taxon-name-part taxon-name-part-type="species" reg="oculosa">oculosa</tp:taxon-name-part></tp:taxon-name></italic> occurrence map in South Africa, including eSwatini (eSw) and Lesotho (Le); horizontal axis longitude east and vertical axis latitude south.</p></caption><graphic xmlns:xlink="http://www.w3.org/1999/xlink" xlink:href="bdj-11-e72764-g057.jpg" position="float" id="oo_534904.jpg" orientation="portrait" xlink:type="simple"><uri content-type="original_file" xlink:type="simple">https://binary.pensoft.net/fig/534904</uri></graphic></fig><fig id="F6964881" position="float" orientation="portrait"><object-id xmlns:xlink="http://www.w3.org/1999/xlink" content-type="arpha" xlink:type="simple">465D919A-12A3-582A-9B4A-76E51C7272E0</object-id><object-id xmlns:xlink="http://www.w3.org/1999/xlink" content-type="doi" xlink:type="simple">10.3897/BDJ.10.e72764.figure58</object-id><label>Figure 58.</label><caption><p>Habitus, left lateral view of <italic><tp:taxon-name><tp:taxon-name-part taxon-name-part-type="genus" reg="Isomyia">Isomyia</tp:taxon-name-part><tp:taxon-name-part taxon-name-part-type="species" reg="oculosa">oculosa</tp:taxon-name-part></tp:taxon-name></italic> male NHMUK 010580055 ST from Zambia (Copyright NHMUK); scale bar = 2 mm.</p></caption><graphic xmlns:xlink="http://www.w3.org/1999/xlink" xlink:href="bdj-11-e72764-g058.jpg" position="float" id="oo_534908.jpg" orientation="portrait" xlink:type="simple"><uri content-type="original_file" xlink:type="simple">https://binary.pensoft.net/fig/534908</uri></graphic></fig><supplementary-material xmlns:xlink="http://www.w3.org/1999/xlink" id="S7033242" orientation="portrait" position="float" xlink:type="simple"><object-id content-type="arpha" xlink:type="simple">E1D44406-0B75-54FF-89F3-DCD3E6218941</object-id><object-id content-type="doi" xlink:type="simple">10.3897/BDJ.10.e72764.suppl1</object-id><object-id content-type="zenodo_dep_id" xlink:type="simple">7538293</object-id><label>Supplementary material 1</label><caption><p>Material examined of <tp:taxon-name><tp:taxon-name-part taxon-name-part-type="subfamily">Rhiniinae</tp:taxon-name-part></tp:taxon-name> (<tp:taxon-name><tp:taxon-name-part taxon-name-part-type="order">Diptera</tp:taxon-name-part></tp:taxon-name>, <tp:taxon-name><tp:taxon-name-part taxon-name-part-type="superfamily">Oestroidea</tp:taxon-name-part></tp:taxon-name>) from South Africa</p></caption><statement content-type="dataType"><label>Data type</label><p>georeferences, occurrences and information from specimen labels.</p></statement><p>File: oo_737008.tsv</p><media xlink:href="bdj-11-e72764-s001.tsv" mimetype="tsv file" mime-subtype="tsv" position="float" orientation="portrait" xlink:type="simple"><uri content-type="original_file" xlink:type="simple">https://binary.pensoft.net/file/737008</uri></media><attrib specific-use="authors">Thomas-Cabianca A, Villet MH, Matínez-Sánchez A, Rojo S</attrib></supplementary-material><supplementary-material xmlns:xlink="http://www.w3.org/1999/xlink" id="S7069946" orientation="portrait" position="float" xlink:type="simple"><object-id content-type="arpha" xlink:type="simple">52CE0A35-A2F7-5ECC-B6E2-D84728026D50</object-id><object-id content-type="doi" xlink:type="simple">10.3897/BDJ.10.e72764.suppl2</object-id><label>Supplementary material 2</label><caption><p>Material examined of <tp:taxon-name><tp:taxon-name-part taxon-name-part-type="subfamily">Rhiniinae</tp:taxon-name-part></tp:taxon-name> (<tp:taxon-name><tp:taxon-name-part taxon-name-part-type="order">Diptera</tp:taxon-name-part></tp:taxon-name>, <tp:taxon-name><tp:taxon-name-part taxon-name-part-type="superfamily">Oestroidea</tp:taxon-name-part></tp:taxon-name>) from the Afrotropical Region (excluding South Africa)<ext-link ext-link-type="uri" xlink:href="https://doi.org/10.3897/BDJ.10.e72764.suppl2" xlink:type="simple"/></p></caption><statement content-type="dataType"><label>Data type</label><p>data from specimen labels.</p></statement><p>File: oo_737009.tsv</p><media xlink:href="bdj-11-e72764-s002.tsv" mimetype="tsv file" mime-subtype="tsv" position="float" orientation="portrait" xlink:type="simple"><uri content-type="original_file" xlink:type="simple">https://binary.pensoft.net/file/737009</uri></media><attrib specific-use="authors">Thomas-Cabianca A, Villet MH, Martínez-Sánchez A, Rojo S</attrib></supplementary-material></tp:treatment-sec><ref-list><ref id="B7073224"><element-citation xmlns:xlink="http://www.w3.org/1999/xlink" publication-type="article" xlink:type="simple"><person-group person-group-type="author"><name name-style="western"><surname>Cuthbertson</surname><given-names>A</given-names></name></person-group><year>1933</year><article-title>The habits and life histories of some <tp:taxon-name><tp:taxon-name-part taxon-name-part-type="order">Diptera</tp:taxon-name-part></tp:taxon-name> in Southern Rhodesia</article-title><source>Proceedings and Transaction of the Rhodesia Scientific Association</source><volume>32</volume><issue>May</issue><fpage>81</fpage><lpage>111</lpage></element-citation></ref><ref id="B7073017"><element-citation xmlns:xlink="http://www.w3.org/1999/xlink" publication-type="article" xlink:type="simple"><person-group person-group-type="author"><name name-style="western"><surname>Zumpt</surname><given-names>Fritz</given-names></name></person-group><year>1958</year><article-title><tp:taxon-name><tp:taxon-name-part taxon-name-part-type="family">Calliphoridae</tp:taxon-name-part></tp:taxon-name> (<tp:taxon-name><tp:taxon-name-part taxon-name-part-type="order">Diptera</tp:taxon-name-part></tp:taxon-name> Cyclorrapha) Part II: <tp:taxon-name><tp:taxon-name-part taxon-name-part-type="tribe">Rhiniini</tp:taxon-name-part></tp:taxon-name>. Exploration du Parc National Albert, Mission G. F. de Witte (1933-1935)</article-title><source>[III] +</source><volume>92</volume><fpage>1</fpage><lpage>209</lpage></element-citation></ref></ref-list></tp:taxon-treatment>
