# Supplementary material for: South African nose flies (Diptera, Calliphoridae, Rhiniinae): taxonomy, diversity, distribution and biology
Source: Biodivers Data J. 2023 Jan 13;11:e72764. doi: 10.3897/BDJ.11.e72764 (PMC9860508; doi:10.3897/BDJ.11.e72764)
Supplement: XML Treatment for Isomyia pubera [file BDJ.11.e72764-treatment40.xml]

<!DOCTYPE tp:taxon-treatment
  PUBLIC "-//TaxonX//DTD Taxonomic Treatment Publishing DTD v0 20100105//EN" "tax-treatment-NSO.dtd">
<tp:taxon-treatment xmlns:tp="http://www.plazi.org/taxpub"><tp:treatment-meta><mixed-citation publication-type="journal"><person-group><name><surname>Thomas-Cabianca</surname><given-names>Arianna</given-names></name><name><surname>Villet</surname><given-names>Martin H.</given-names></name><name><surname>Martínez-Sánchez</surname><given-names>Anabel</given-names></name><name><surname>Rojo</surname><given-names>Santos</given-names></name></person-group><article-title>South African nose flies (<tp:taxon-name><tp:taxon-name-part taxon-name-part-type="order">Diptera</tp:taxon-name-part></tp:taxon-name>, <tp:taxon-name><tp:taxon-name-part taxon-name-part-type="family">Calliphoridae</tp:taxon-name-part></tp:taxon-name>, <tp:taxon-name><tp:taxon-name-part taxon-name-part-type="subfamily">Rhiniinae</tp:taxon-name-part></tp:taxon-name>): taxonomy, diversity, distribution and biology</article-title><source>Biodivers Data J</source><day>13</day><month>01</month><year>2023</year><volume>11</volume><pub-id pub-id-type="doi">10.3897/BDJ.11.e72764</pub-id></mixed-citation></tp:treatment-meta><tp:nomenclature><tp:taxon-name>
              <object-id xmlns:xlink="http://www.w3.org/1999/xlink" content-type="arpha" xlink:type="simple">63E8DB1E-CED2-5BF9-8E8A-74FEDEBD9E40</object-id>
              <tp:taxon-name-part taxon-name-part-type="genus">Isomyia</tp:taxon-name-part>
              <tp:taxon-name-part taxon-name-part-type="species">pubera</tp:taxon-name-part>
            </tp:taxon-name><tp:taxon-authority>(Villeneuve, 1917)</tp:taxon-authority><tp:nomenclature-citation-list><tp:nomenclature-citation><tp:taxon-name>
                  <tp:taxon-name-part taxon-name-part-type="uncertainty-rank">=</tp:taxon-name-part>
                  <tp:taxon-name-part taxon-name-part-type="genus" reg="Thelychaeta">Thelychaeta</tp:taxon-name-part>
                  <tp:taxon-name-part taxon-name-part-type="species" reg="pubera">pubera</tp:taxon-name-part>
                </tp:taxon-name><comment> Villeneuve, 1917: 340. <bold>Type locality</bold>: British East Africa [Kenya], Eldoret; South Africa, Kloof [Durban]; North-West Tanganyka [Tanzania]; Uganda, Entebbe.</comment></tp:nomenclature-citation><tp:nomenclature-citation><tp:taxon-name>
                  <tp:taxon-name-part taxon-name-part-type="uncertainty-rank">=</tp:taxon-name-part>
                  <tp:taxon-name-part taxon-name-part-type="genus" reg="Thelychaeta">Thelychaeta</tp:taxon-name-part>
                  <tp:taxon-name-part taxon-name-part-type="species" reg="jactatrix">jactatrix</tp:taxon-name-part>
                </tp:taxon-name><comment> Villeneuve, 1917: 343. <bold>Type locality</bold>: Belgian Congo [Democratic Republic of Congo], Stanleyville [Kisangani].</comment></tp:nomenclature-citation><tp:nomenclature-citation><tp:taxon-name>
                  <tp:taxon-name-part taxon-name-part-type="uncertainty-rank">=</tp:taxon-name-part>
                  <tp:taxon-name-part taxon-name-part-type="genus" reg="Thelychaeta">Thelychaeta</tp:taxon-name-part>
                  <tp:taxon-name-part taxon-name-part-type="species" reg="villeneuvei">villeneuvei</tp:taxon-name-part>
                </tp:taxon-name><comment> Curran, 1927: 3. <bold>Type locality</bold>: Democratic Republic of Congo [Belgian Congo], Stanleyville [Kisangani].</comment></tp:nomenclature-citation><tp:nomenclature-citation><tp:taxon-name>
                  <tp:taxon-name-part taxon-name-part-type="uncertainty-rank">=</tp:taxon-name-part>
                  <tp:taxon-name-part taxon-name-part-type="genus" reg="Strongyloneura">Strongyloneura</tp:taxon-name-part>
                  <tp:taxon-name-part taxon-name-part-type="species" reg="cupreithorax">cupreithorax</tp:taxon-name-part>
                </tp:taxon-name><comment> Curran, 1931: 1. <bold>Type locality</bold>: South Africa, Transvaal [Gauteng], Pretoria, Barberton.</comment></tp:nomenclature-citation></tp:nomenclature-citation-list></tp:nomenclature><tp:treatment-sec sec-type="Distribution"><title>Distribution</title><p><bold>Afrotropical</bold>: Democratic Republic of Congo, Equatorial Guinea, Kenya, South Africa (Fig. <xref ref-type="fig" rid="F6964885">59</xref>), Tanzania, Uganda and Zimbabwe.</p></tp:treatment-sec><tp:treatment-sec sec-type="Notes"><title>Notes</title><p><underline><bold>Preferred environment</bold></underline>: no data. <underline><bold>Recorded elevations</bold></underline>: 1450–1981 m a.s.l. <underline><bold>Seasonality</bold></underline>: present almost all year, peaking in September, absent in April, May, June and August with low numbers in other months. <underline><bold>Behaviour and ecology</bold></underline>: <xref ref-type="bibr" rid="B7071212">Villeneuve (1917)</xref> reported that the unique female used for the description of <italic><tp:taxon-name><tp:taxon-name-part taxon-name-part-type="genus" reg="Isomyia">I.</tp:taxon-name-part><tp:taxon-name-part taxon-name-part-type="species" reg="jactatrix">jactatrix</tp:taxon-name-part></tp:taxon-name></italic> was captured by a <italic><tp:taxon-name><tp:taxon-name-part taxon-name-part-type="genus" reg="Bembex">Bembex</tp:taxon-name-part></tp:taxon-name></italic> sp. at Stanleyville, Democratic Republic of Congo, collected by Bequaert, M.J. iii.1915. Another specimen of <italic><tp:taxon-name><tp:taxon-name-part taxon-name-part-type="genus" reg="Isomyia">I.</tp:taxon-name-part><tp:taxon-name-part taxon-name-part-type="species" reg="pubera">pubera</tp:taxon-name-part></tp:taxon-name></italic> was also recorded as "taken from <italic><tp:taxon-name><tp:taxon-name-part taxon-name-part-type="genus" reg="Bembex">Bembex</tp:taxon-name-part></tp:taxon-name></italic>" in the same region and date, but collected by Lang and Chapin. <underline><bold>Life cycle and developmental stages</bold></underline>: unknown. <underline><bold>Collection methods</bold></underline>: Malaise traps. <underline><bold>Illustrations and photographs</bold></underline>: male habitus as in Fig. <xref ref-type="fig" rid="F6964889">60</xref>. Male terminalia as in fig. 3 in <xref ref-type="bibr" rid="B7073017">Zumpt (1958)</xref>.</p><p><bold>Type material examined</bold>: <italic><tp:taxon-name><tp:taxon-name-part taxon-name-part-type="genus" reg="Thelychaeta">T.</tp:taxon-name-part><tp:taxon-name-part taxon-name-part-type="species" reg="pubera">pubera</tp:taxon-name-part></tp:taxon-name></italic>: 1 ? LT // Kloff / 16.xii.14 / H.W. Bell-Marley // S.A.M. // Type // Lectotype // <italic><tp:taxon-name><tp:taxon-name-part taxon-name-part-type="genus" reg="Thelychaeta">Thelychaeta</tp:taxon-name-part></tp:taxon-name></italic> / <italic><tp:taxon-name><tp:taxon-name-part taxon-name-part-type="genus" reg="Thelychaeta"/><tp:taxon-name-part taxon-name-part-type="species" reg="pubera">pubera</tp:taxon-name-part></tp:taxon-name></italic> n. sp / Det. Villeneuve // <italic><tp:taxon-name><tp:taxon-name-part taxon-name-part-type="genus" reg="Isomyia">Isomyia</tp:taxon-name-part></tp:taxon-name></italic> / <italic><tp:taxon-name><tp:taxon-name-part taxon-name-part-type="genus" reg="Isomyia"/><tp:taxon-name-part taxon-name-part-type="species" reg="pubera">pubera</tp:taxon-name-part></tp:taxon-name></italic> Ville. / Vid. Zumpt 56 // slide no 39 // Slide SAM: 33B10 // [SAMC DIP A011150].</p><p><bold>Material examined</bold>: Suppl. material <xref ref-type="supplementary-material" rid="S7033242">1</xref>.</p></tp:treatment-sec><tp:treatment-sec><!--Section generated to contain objects referenced in tp:taxon-treatment.--><fig id="F6964885" position="float" orientation="portrait"><object-id xmlns:xlink="http://www.w3.org/1999/xlink" content-type="arpha" xlink:type="simple">E0BD8BA8-E606-51E3-813B-25A5D1342486</object-id><object-id xmlns:xlink="http://www.w3.org/1999/xlink" content-type="doi" xlink:type="simple">10.3897/BDJ.10.e72764.figure59</object-id><label>Figure 59.</label><caption><p><italic><tp:taxon-name><tp:taxon-name-part taxon-name-part-type="genus" reg="Isomyia">Isomyia</tp:taxon-name-part><tp:taxon-name-part taxon-name-part-type="species" reg="pubera">pubera</tp:taxon-name-part></tp:taxon-name></italic> occurrence map in South Africa, including eSwatini (eSw) and Lesotho (Le); horizontal axis longitude east and vertical axis latitude south.</p></caption><graphic xmlns:xlink="http://www.w3.org/1999/xlink" xlink:href="bdj-11-e72764-g059.jpg" position="float" id="oo_534910.jpg" orientation="portrait" xlink:type="simple"><uri content-type="original_file" xlink:type="simple">https://binary.pensoft.net/fig/534910</uri></graphic></fig><fig id="F6964889" position="float" orientation="portrait"><object-id xmlns:xlink="http://www.w3.org/1999/xlink" content-type="arpha" xlink:type="simple">081E2157-B460-573D-A3FE-533895046B4B</object-id><object-id xmlns:xlink="http://www.w3.org/1999/xlink" content-type="doi" xlink:type="simple">10.3897/BDJ.10.e72764.figure60</object-id><label>Figure 60.</label><caption><p>Habitus, left lateral view of <italic><tp:taxon-name><tp:taxon-name-part taxon-name-part-type="genus" reg="Isomyia">Isomyia</tp:taxon-name-part><tp:taxon-name-part taxon-name-part-type="species" reg="pubera">pubera</tp:taxon-name-part></tp:taxon-name></italic> male SAMC DIP A011150 LT from South Africa; scale bar = 2 mm.</p></caption><graphic xmlns:xlink="http://www.w3.org/1999/xlink" xlink:href="bdj-11-e72764-g060.jpg" position="float" id="oo_534912.jpg" orientation="portrait" xlink:type="simple"><uri content-type="original_file" xlink:type="simple">https://binary.pensoft.net/fig/534912</uri></graphic></fig><supplementary-material xmlns:xlink="http://www.w3.org/1999/xlink" id="S7033242" orientation="portrait" position="float" xlink:type="simple"><object-id content-type="arpha" xlink:type="simple">E1D44406-0B75-54FF-89F3-DCD3E6218941</object-id><object-id content-type="doi" xlink:type="simple">10.3897/BDJ.10.e72764.suppl1</object-id><object-id content-type="zenodo_dep_id" xlink:type="simple">7538293</object-id><label>Supplementary material 1</label><caption><p>Material examined of <tp:taxon-name><tp:taxon-name-part taxon-name-part-type="subfamily">Rhiniinae</tp:taxon-name-part></tp:taxon-name> (<tp:taxon-name><tp:taxon-name-part taxon-name-part-type="order">Diptera</tp:taxon-name-part></tp:taxon-name>, <tp:taxon-name><tp:taxon-name-part taxon-name-part-type="superfamily">Oestroidea</tp:taxon-name-part></tp:taxon-name>) from South Africa</p></caption><statement content-type="dataType"><label>Data type</label><p>georeferences, occurrences and information from specimen labels.</p></statement><p>File: oo_737008.tsv</p><media xlink:href="bdj-11-e72764-s001.tsv" mimetype="tsv file" mime-subtype="tsv" position="float" orientation="portrait" xlink:type="simple"><uri content-type="original_file" xlink:type="simple">https://binary.pensoft.net/file/737008</uri></media><attrib specific-use="authors">Thomas-Cabianca A, Villet MH, Matínez-Sánchez A, Rojo S</attrib></supplementary-material></tp:treatment-sec><ref-list><ref id="B7071212"><element-citation xmlns:xlink="http://www.w3.org/1999/xlink" publication-type="article" xlink:type="simple"><person-group person-group-type="author"><name name-style="western"><surname>Villeneuve</surname><given-names>J.</given-names></name></person-group><year>1917</year><article-title>Contribution a l'étude des espèces africaines du genre <italic><tp:taxon-name><tp:taxon-name-part taxon-name-part-type="genus" reg="Thelychaeta">Thelychaeta</tp:taxon-name-part></tp:taxon-name></italic> Brauer-Berg.</article-title><source>Annales de la Société Entomologique de France</source><volume>85</volume><fpage>337</fpage><lpage>354</lpage></element-citation></ref><ref id="B7073017"><element-citation xmlns:xlink="http://www.w3.org/1999/xlink" publication-type="article" xlink:type="simple"><person-group person-group-type="author"><name name-style="western"><surname>Zumpt</surname><given-names>Fritz</given-names></name></person-group><year>1958</year><article-title><tp:taxon-name><tp:taxon-name-part taxon-name-part-type="family">Calliphoridae</tp:taxon-name-part></tp:taxon-name> (<tp:taxon-name><tp:taxon-name-part taxon-name-part-type="order">Diptera</tp:taxon-name-part></tp:taxon-name> Cyclorrapha) Part II: <tp:taxon-name><tp:taxon-name-part taxon-name-part-type="tribe">Rhiniini</tp:taxon-name-part></tp:taxon-name>. Exploration du Parc National Albert, Mission G. F. de Witte (1933-1935)</article-title><source>[III] +</source><volume>92</volume><fpage>1</fpage><lpage>209</lpage></element-citation></ref></ref-list></tp:taxon-treatment>
