# Supplementary material for: South African nose flies (Diptera, Calliphoridae, Rhiniinae): taxonomy, diversity, distribution and biology
Source: Biodivers Data J. 2023 Jan 13;11:e72764. doi: 10.3897/BDJ.11.e72764 (PMC9860508; doi:10.3897/BDJ.11.e72764)
Supplement: XML Treatment for Isomyia transvaalensis [file BDJ.11.e72764-treatment41.xml]

<!DOCTYPE tp:taxon-treatment
  PUBLIC "-//TaxonX//DTD Taxonomic Treatment Publishing DTD v0 20100105//EN" "tax-treatment-NSO.dtd">
<tp:taxon-treatment xmlns:tp="http://www.plazi.org/taxpub"><tp:treatment-meta><mixed-citation publication-type="journal"><person-group><name><surname>Thomas-Cabianca</surname><given-names>Arianna</given-names></name><name><surname>Villet</surname><given-names>Martin H.</given-names></name><name><surname>Martínez-Sánchez</surname><given-names>Anabel</given-names></name><name><surname>Rojo</surname><given-names>Santos</given-names></name></person-group><article-title>South African nose flies (<tp:taxon-name><tp:taxon-name-part taxon-name-part-type="order">Diptera</tp:taxon-name-part></tp:taxon-name>, <tp:taxon-name><tp:taxon-name-part taxon-name-part-type="family">Calliphoridae</tp:taxon-name-part></tp:taxon-name>, <tp:taxon-name><tp:taxon-name-part taxon-name-part-type="subfamily">Rhiniinae</tp:taxon-name-part></tp:taxon-name>): taxonomy, diversity, distribution and biology</article-title><source>Biodivers Data J</source><day>13</day><month>01</month><year>2023</year><volume>11</volume><pub-id pub-id-type="doi">10.3897/BDJ.11.e72764</pub-id></mixed-citation></tp:treatment-meta><tp:nomenclature><tp:taxon-name>
              <object-id xmlns:xlink="http://www.w3.org/1999/xlink" content-type="arpha" xlink:type="simple">6CC91A6F-6702-5A72-A66F-D3BFF497065E</object-id>
              <tp:taxon-name-part taxon-name-part-type="genus">Isomyia</tp:taxon-name-part>
              <tp:taxon-name-part taxon-name-part-type="species">transvaalensis</tp:taxon-name-part>
            </tp:taxon-name><tp:taxon-authority>Zumpt and Stimie, 1965</tp:taxon-authority><tp:nomenclature-citation-list><tp:nomenclature-citation><tp:taxon-name>
                  <tp:taxon-name-part taxon-name-part-type="uncertainty-rank">=</tp:taxon-name-part>
                  <tp:taxon-name-part taxon-name-part-type="genus" reg="Isomyia">Isomyia</tp:taxon-name-part>
                  <tp:taxon-name-part taxon-name-part-type="species" reg="transvaalensis">transvaalensis</tp:taxon-name-part>
                </tp:taxon-name><comment> Zumpt and Stimie, 1965: 8. <bold>Type locality</bold>: South Africa, Transvaal [North-West], Rustenburg. <bold>Remarks</bold>: HT in NMSA.</comment></tp:nomenclature-citation></tp:nomenclature-citation-list></tp:nomenclature><tp:treatment-sec sec-type="Distribution"><title>Distribution</title><p><bold>Afrotropical</bold>: South Africa (Fig. <xref ref-type="fig" rid="F6964893">61</xref>).</p></tp:treatment-sec><tp:treatment-sec sec-type="Notes"><title>Notes</title><p><underline><bold>Preferred environment</bold></underline>: no data. <bold><underline>Recorded elevation</underline>s</bold>: no data. <underline><bold>Seasonality</bold></underline>: only one specimen collected in December. <underline><bold>Behaviour and ecology</bold></underline>: unknown. <bold><underline>Life cycle and</underline></bold> <underline><bold>developmental stages</bold></underline>: unknown. <underline><bold>Collection methods</bold></underline>: unknown. <underline><bold>Illustrations and photographs</bold></underline>: male habitus as in Fig. <xref ref-type="fig" rid="F6964897">62</xref>. Male terminalia as in fig. 4 in <xref ref-type="bibr" rid="B7071320">Zumpt (1965)</xref>.</p><p><bold>Type material examined</bold>: <italic><tp:taxon-name><tp:taxon-name-part taxon-name-part-type="genus" reg="Isomyia">I.</tp:taxon-name-part><tp:taxon-name-part taxon-name-part-type="species" reg="transvaalensis">transvaalensis</tp:taxon-name-part></tp:taxon-name></italic>: 1 ? Rustenburg / Transvaal / 3.xii.61. // HOLOTYPUS // <italic><tp:taxon-name><tp:taxon-name-part taxon-name-part-type="genus" reg="Isomyia">Isomyia</tp:taxon-name-part></tp:taxon-name></italic> / <italic><tp:taxon-name><tp:taxon-name-part taxon-name-part-type="genus" reg="Isomyia"/><tp:taxon-name-part taxon-name-part-type="species" reg="transvaalensis">transvaalensis</tp:taxon-name-part></tp:taxon-name></italic> / Z[um]pt &amp; Stimie // [NMSA-DIP 019760].</p><p><bold>Material examined</bold>: Suppl. material <xref ref-type="supplementary-material" rid="S7033242">1</xref>.</p></tp:treatment-sec><tp:treatment-sec><!--Section generated to contain objects referenced in tp:taxon-treatment.--><fig id="F6964893" position="float" orientation="portrait"><object-id xmlns:xlink="http://www.w3.org/1999/xlink" content-type="arpha" xlink:type="simple">A463336B-753C-5E33-BAF7-A76CA977A3DE</object-id><object-id xmlns:xlink="http://www.w3.org/1999/xlink" content-type="doi" xlink:type="simple">10.3897/BDJ.10.e72764.figure61</object-id><label>Figure 61.</label><caption><p><italic><tp:taxon-name><tp:taxon-name-part taxon-name-part-type="genus" reg="Isomyia">Isomyia</tp:taxon-name-part><tp:taxon-name-part taxon-name-part-type="species" reg="transvaalensis">transvaalensis</tp:taxon-name-part></tp:taxon-name></italic> occurrence map in South Africa, including eSwatini (eSw) and Lesotho (Le); horizontal axis longitude east and vertical axis latitude south.</p></caption><graphic xmlns:xlink="http://www.w3.org/1999/xlink" xlink:href="bdj-11-e72764-g061.jpg" position="float" id="oo_534913.jpg" orientation="portrait" xlink:type="simple"><uri content-type="original_file" xlink:type="simple">https://binary.pensoft.net/fig/534913</uri></graphic></fig><fig id="F6964897" position="float" orientation="portrait"><object-id xmlns:xlink="http://www.w3.org/1999/xlink" content-type="arpha" xlink:type="simple">EFDA46FB-A5D4-58CA-BDF6-743E62914CAD</object-id><object-id xmlns:xlink="http://www.w3.org/1999/xlink" content-type="doi" xlink:type="simple">10.3897/BDJ.10.e72764.figure62</object-id><label>Figure 62.</label><caption><p>Habitus, left lateral view of <italic><tp:taxon-name><tp:taxon-name-part taxon-name-part-type="genus" reg="Isomyia">Isomyia</tp:taxon-name-part><tp:taxon-name-part taxon-name-part-type="species" reg="transvaalensis">transvaalensis</tp:taxon-name-part></tp:taxon-name></italic> male NMSA DIP 19760 HT from South Africa (male without terminalia); scale bar = 2 mm.</p></caption><graphic xmlns:xlink="http://www.w3.org/1999/xlink" xlink:href="bdj-11-e72764-g062.jpg" position="float" id="oo_534915.jpg" orientation="portrait" xlink:type="simple"><uri content-type="original_file" xlink:type="simple">https://binary.pensoft.net/fig/534915</uri></graphic></fig><supplementary-material xmlns:xlink="http://www.w3.org/1999/xlink" id="S7033242" orientation="portrait" position="float" xlink:type="simple"><object-id content-type="arpha" xlink:type="simple">E1D44406-0B75-54FF-89F3-DCD3E6218941</object-id><object-id content-type="doi" xlink:type="simple">10.3897/BDJ.10.e72764.suppl1</object-id><object-id content-type="zenodo_dep_id" xlink:type="simple">7538293</object-id><label>Supplementary material 1</label><caption><p>Material examined of <tp:taxon-name><tp:taxon-name-part taxon-name-part-type="subfamily">Rhiniinae</tp:taxon-name-part></tp:taxon-name> (<tp:taxon-name><tp:taxon-name-part taxon-name-part-type="order">Diptera</tp:taxon-name-part></tp:taxon-name>, <tp:taxon-name><tp:taxon-name-part taxon-name-part-type="superfamily">Oestroidea</tp:taxon-name-part></tp:taxon-name>) from South Africa</p></caption><statement content-type="dataType"><label>Data type</label><p>georeferences, occurrences and information from specimen labels.</p></statement><p>File: oo_737008.tsv</p><media xlink:href="bdj-11-e72764-s001.tsv" mimetype="tsv file" mime-subtype="tsv" position="float" orientation="portrait" xlink:type="simple"><uri content-type="original_file" xlink:type="simple">https://binary.pensoft.net/file/737008</uri></media><attrib specific-use="authors">Thomas-Cabianca A, Villet MH, Matínez-Sánchez A, Rojo S</attrib></supplementary-material></tp:treatment-sec><ref-list><ref id="B7071320"><element-citation xmlns:xlink="http://www.w3.org/1999/xlink" publication-type="book" xlink:type="simple"><person-group person-group-type="author"><name name-style="western"><surname>Zumpt</surname><given-names>Fritz</given-names></name></person-group><year>1965</year><source>Myiasis in man and animals in the Old World</source><publisher-name>Butterworths</publisher-name><publisher-loc>London</publisher-loc><pub-id pub-id-type="doi">10.7589/0090-3558-3.1.1.a</pub-id></element-citation></ref></ref-list></tp:taxon-treatment>
