# Supplementary material for: South African nose flies (Diptera, Calliphoridae, Rhiniinae): taxonomy, diversity, distribution and biology
Source: Biodivers Data J. 2023 Jan 13;11:e72764. doi: 10.3897/BDJ.11.e72764 (PMC9860508; doi:10.3897/BDJ.11.e72764)
Supplement: XML Treatment for Isomyia tristis [file BDJ.11.e72764-treatment42.xml]

<!DOCTYPE tp:taxon-treatment
  PUBLIC "-//TaxonX//DTD Taxonomic Treatment Publishing DTD v0 20100105//EN" "tax-treatment-NSO.dtd">
<tp:taxon-treatment xmlns:tp="http://www.plazi.org/taxpub"><tp:treatment-meta><mixed-citation publication-type="journal"><person-group><name><surname>Thomas-Cabianca</surname><given-names>Arianna</given-names></name><name><surname>Villet</surname><given-names>Martin H.</given-names></name><name><surname>Martínez-Sánchez</surname><given-names>Anabel</given-names></name><name><surname>Rojo</surname><given-names>Santos</given-names></name></person-group><article-title>South African nose flies (<tp:taxon-name><tp:taxon-name-part taxon-name-part-type="order">Diptera</tp:taxon-name-part></tp:taxon-name>, <tp:taxon-name><tp:taxon-name-part taxon-name-part-type="family">Calliphoridae</tp:taxon-name-part></tp:taxon-name>, <tp:taxon-name><tp:taxon-name-part taxon-name-part-type="subfamily">Rhiniinae</tp:taxon-name-part></tp:taxon-name>): taxonomy, diversity, distribution and biology</article-title><source>Biodivers Data J</source><day>13</day><month>01</month><year>2023</year><volume>11</volume><pub-id pub-id-type="doi">10.3897/BDJ.11.e72764</pub-id></mixed-citation></tp:treatment-meta><tp:nomenclature><tp:taxon-name>
              <object-id xmlns:xlink="http://www.w3.org/1999/xlink" content-type="arpha" xlink:type="simple">48CF351C-43C9-563A-81FC-2B8513FD4A81</object-id>
              <tp:taxon-name-part taxon-name-part-type="genus">Isomyia</tp:taxon-name-part>
              <tp:taxon-name-part taxon-name-part-type="species">tristis</tp:taxon-name-part>
            </tp:taxon-name><tp:taxon-authority>(Bigot, 1888)</tp:taxon-authority><tp:nomenclature-citation-list><tp:nomenclature-citation><tp:taxon-name>
                  <tp:taxon-name-part taxon-name-part-type="uncertainty-rank">=</tp:taxon-name-part>
                  <tp:taxon-name-part taxon-name-part-type="genus" reg="Curtonevra">Curtonevra</tp:taxon-name-part>
                  <tp:taxon-name-part taxon-name-part-type="species" reg="tristis">tristis</tp:taxon-name-part>
                </tp:taxon-name><comment> Bigot, 1888: 613. <bold>Type locality</bold>: South Africa, Port-Natal [Durban]. <bold>Remarks</bold>: HT in NHMUK and LT in SAMC.</comment></tp:nomenclature-citation><tp:nomenclature-citation><tp:taxon-name>
                  <tp:taxon-name-part taxon-name-part-type="uncertainty-rank">=</tp:taxon-name-part>
                  <tp:taxon-name-part taxon-name-part-type="genus" reg="Apollenia">Apollenia</tp:taxon-name-part>
                  <tp:taxon-name-part taxon-name-part-type="species" reg="psophis">psophis</tp:taxon-name-part>
                </tp:taxon-name><comment> Séguy, 1933: 74. <bold>Type locality</bold>: Mozambique, Macequece.</comment></tp:nomenclature-citation></tp:nomenclature-citation-list></tp:nomenclature><tp:treatment-sec sec-type="Distribution"><title>Distribution</title><p><bold>Afrotropical</bold>: Angola*, Botswana, Cameroon*, Democratic Republic of Congo, Ethiopia, ?Ghana, Kenya, Liberia, Lesotho, Mozambique, Namibia, Rwanda, South Africa (Fig. <xref ref-type="fig" rid="F6964901">63</xref>), Tanzania, Uganda, Zambia and Zimbabwe.</p></tp:treatment-sec><tp:treatment-sec sec-type="Notes"><title>Notes</title><p><underline><bold>Preferred environment</bold></underline>: montane environments (grassland and bush, meadow, <italic><tp:taxon-name><tp:taxon-name-part taxon-name-part-type="genus" reg="Podocarpus">Podocarpus</tp:taxon-name-part></tp:taxon-name></italic> L'Hér ex Pers sp. forest margins and slopes), savannahs (<italic><tp:taxon-name><tp:taxon-name-part taxon-name-part-type="genus" reg="Acacia">Acacia</tp:taxon-name-part></tp:taxon-name></italic> and dry open), forests (Mbhome, pine and swamp), areas associated with forests (creeks, gorges, margins, stream, slopes, trail, roads and burnt-out forests), bush (bushveld, coastal, dry bushveld, in front beach, riverine; mixed <italic><tp:taxon-name><tp:taxon-name-part taxon-name-part-type="genus" reg="Acacia">Acacia</tp:taxon-name-part></tp:taxon-name></italic> woodland and mixed woodland), grasslands, amongst others. Additionally, caravan park, grotto near farm, thornveld camp ground. In Mozambique, it was associated with gallery forest. In Namibia, associated with the Mesic Savannah and the Succulent Karoo Biomes (<xref ref-type="bibr" rid="B7071266">Kurahashi and Kirk-Spriggs 2006</xref>). <underline><bold>Recorded elevations</bold></underline>: 30–1981–?3500 m a.s.l. <underline><bold>Seasonality</bold></underline>: present year-round, peaking in March and April; lower abundance in coldest months. Uncommon species in Namibia, present only in April and September (one specimen each) (<xref ref-type="bibr" rid="B7071266">Kurahashi and Kirk-Spriggs 2006</xref>). <underline><bold>Behaviour and ecology</bold></underline>: collected on flowers of <italic><tp:taxon-name><tp:taxon-name-part taxon-name-part-type="genus" reg="Cussonia">Cussonia</tp:taxon-name-part></tp:taxon-name></italic> sp., <italic><tp:taxon-name><tp:taxon-name-part taxon-name-part-type="genus" reg="Protea">Protea</tp:taxon-name-part><tp:taxon-name-part taxon-name-part-type="species" reg="caffra">caffra</tp:taxon-name-part></tp:taxon-name></italic> and general flowers and forests of Dassiekrantz (Makhanda, Eastern Cape), grassveld flowering daisies <italic><tp:taxon-name><tp:taxon-name-part taxon-name-part-type="genus" reg="Leucosidea">Leucosidea</tp:taxon-name-part></tp:taxon-name></italic> dominated scrub and euphorbias out of the forest in South Africa. In the Eastern Cape, one male was dropped at nest entrance by <italic><tp:taxon-name><tp:taxon-name-part taxon-name-part-type="genus" reg="Bembix">Bembix</tp:taxon-name-part><tp:taxon-name-part taxon-name-part-type="species" reg="albofasciata">albofasciata</tp:taxon-name-part></tp:taxon-name></italic> F. Smith and ex-nest of <italic><tp:taxon-name><tp:taxon-name-part taxon-name-part-type="genus" reg="Dasyproctus">Dasyproctus</tp:taxon-name-part><tp:taxon-name-part taxon-name-part-type="species" reg="braunsii">braunsii</tp:taxon-name-part></tp:taxon-name></italic> (Kohl) (as <italic><tp:taxon-name><tp:taxon-name-part taxon-name-part-type="genus" reg="Dasyproctus">D.</tp:taxon-name-part><tp:taxon-name-part taxon-name-part-type="species" reg="ruficaudis">ruficaudis</tp:taxon-name-part></tp:taxon-name></italic> (Arnold)). Females were observed on fresh cattle dung in Zimbabwe by <xref ref-type="bibr" rid="B7073112">Cuthbertson (1934)</xref> (as <italic><tp:taxon-name><tp:taxon-name-part taxon-name-part-type="genus" reg="Strongyloneura">Strongyloneura</tp:taxon-name-part><tp:taxon-name-part taxon-name-part-type="species" reg="tristis">tristis</tp:taxon-name-part></tp:taxon-name></italic>). <underline><bold>Life cycle and developmental stages</bold></underline>: unknown. <bold><underline>Collection method</underline>s</bold>: sweeping, at bait, M/V light trap, yellow and white pans and Malaise traps. In Namibia, using yellow pan and pitfall traps (<xref ref-type="bibr" rid="B7071266">Kurahashi and Kirk-Spriggs 2006</xref>). <underline><bold>Illustrations and photographs</bold></underline>: male habitus as in Fig. <xref ref-type="fig" rid="F6964905">64</xref>. Male terminalia as in fig. 4–right in <xref ref-type="bibr" rid="B7073017">Zumpt (1958)</xref>.</p><p><bold>Type material examined</bold>: <italic><tp:taxon-name><tp:taxon-name-part taxon-name-part-type="genus" reg="Curtonevra">C.</tp:taxon-name-part><tp:taxon-name-part taxon-name-part-type="species" reg="tristis">tristis</tp:taxon-name-part></tp:taxon-name></italic>: 1 ? // Holo / type // <italic><tp:taxon-name><tp:taxon-name-part taxon-name-part-type="genus" reg="Curtoneura">Curtoneura</tp:taxon-name-part></tp:taxon-name></italic> / <italic><tp:taxon-name><tp:taxon-name-part taxon-name-part-type="genus" reg="Curtoneura"/><tp:taxon-name-part taxon-name-part-type="species" reg="tristis">tristis</tp:taxon-name-part></tp:taxon-name></italic> Bigot / Port-Natal / ex. Bigot Coll: / B.M.1960-539. // Genus / <italic><tp:taxon-name><tp:taxon-name-part taxon-name-part-type="genus" reg="Apollenia">Apollenia</tp:taxon-name-part></tp:taxon-name></italic> / Bezzi / det. Villen. // BMNH(E) # 231136 // [NHMUK 010832105]. 1 ? Durban / Natal // Pres. by / Com. Imp. Bur. Ent. // 1917-94 // <italic><tp:taxon-name><tp:taxon-name-part taxon-name-part-type="genus" reg="Thelychaeta">Thelychaeta</tp:taxon-name-part></tp:taxon-name></italic> / Dr Villeneuve det. / <tp:taxon-name><tp:taxon-name-part taxon-name-part-type="genus" reg="Thelychaeta"/><tp:taxon-name-part taxon-name-part-type="species" reg="tristis">tristis</tp:taxon-name-part></tp:taxon-name> / sec type. Bigot // 861 // [NHMUK 010832122]. 1 ? // Marley / Jan. 1915 / P. Port Shepstone // <italic><tp:taxon-name><tp:taxon-name-part taxon-name-part-type="genus" reg="Apollenia">Apollenia</tp:taxon-name-part></tp:taxon-name></italic> / <italic><tp:taxon-name><tp:taxon-name-part taxon-name-part-type="genus" reg="Apollenia"/><tp:taxon-name-part taxon-name-part-type="species" reg="tristis">tristis</tp:taxon-name-part></tp:taxon-name></italic> Bigot. / Lec Type // S.A. Museum. // [SAMC DIP A011159]. 1 ? / K/Kloof / Marley / 1-15 // S.A. Museum // <italic><tp:taxon-name><tp:taxon-name-part taxon-name-part-type="genus" reg="Apollenia">Apollenia</tp:taxon-name-part></tp:taxon-name></italic> / <italic><tp:taxon-name><tp:taxon-name-part taxon-name-part-type="genus" reg="Apollenia"/><tp:taxon-name-part taxon-name-part-type="species" reg="tristis">tristis</tp:taxon-name-part></tp:taxon-name></italic> /sec.type Bigot / det. Villeneuve // [SAMC DIP A015196].</p><p><bold>Material examined</bold>: Suppl. materials <xref ref-type="supplementary-material" rid="S7033242">1</xref>, <xref ref-type="supplementary-material" rid="S7069946">2</xref>.</p></tp:treatment-sec><tp:treatment-sec><!--Section generated to contain objects referenced in tp:taxon-treatment.--><fig id="F6964901" position="float" orientation="portrait"><object-id xmlns:xlink="http://www.w3.org/1999/xlink" content-type="arpha" xlink:type="simple">2E6A6765-7A27-568F-9CD3-5422E3309072</object-id><object-id xmlns:xlink="http://www.w3.org/1999/xlink" content-type="doi" xlink:type="simple">10.3897/BDJ.10.e72764.figure63</object-id><label>Figure 63.</label><caption><p><italic><tp:taxon-name><tp:taxon-name-part taxon-name-part-type="genus" reg="Isomyia">Isomyia</tp:taxon-name-part><tp:taxon-name-part taxon-name-part-type="species" reg="tristis">tristis</tp:taxon-name-part></tp:taxon-name></italic> occurrence map in South Africa, including eSwatini (eSw) and Lesotho (Le); horizontal axis longitude east and vertical axis latitude south.</p></caption><graphic xmlns:xlink="http://www.w3.org/1999/xlink" xlink:href="bdj-11-e72764-g063.jpg" position="float" id="oo_534916.jpg" orientation="portrait" xlink:type="simple"><uri content-type="original_file" xlink:type="simple">https://binary.pensoft.net/fig/534916</uri></graphic></fig><fig id="F6964905" position="float" orientation="portrait"><object-id xmlns:xlink="http://www.w3.org/1999/xlink" content-type="arpha" xlink:type="simple">9896466C-5311-5066-8581-C381C604BA3D</object-id><object-id xmlns:xlink="http://www.w3.org/1999/xlink" content-type="doi" xlink:type="simple">10.3897/BDJ.10.e72764.figure64</object-id><label>Figure 64.</label><caption><p>Habitus, left lateral view of <italic><tp:taxon-name><tp:taxon-name-part taxon-name-part-type="genus" reg="Isomyia">Isomyia</tp:taxon-name-part><tp:taxon-name-part taxon-name-part-type="species" reg="tristis">tristis</tp:taxon-name-part></tp:taxon-name></italic> male BMSA DIP 20287 from South Africa; scale bar = 2 mm.</p></caption><graphic xmlns:xlink="http://www.w3.org/1999/xlink" xlink:href="bdj-11-e72764-g064.jpg" position="float" id="oo_534918.jpg" orientation="portrait" xlink:type="simple"><uri content-type="original_file" xlink:type="simple">https://binary.pensoft.net/fig/534918</uri></graphic></fig><supplementary-material xmlns:xlink="http://www.w3.org/1999/xlink" id="S7033242" orientation="portrait" position="float" xlink:type="simple"><object-id content-type="arpha" xlink:type="simple">E1D44406-0B75-54FF-89F3-DCD3E6218941</object-id><object-id content-type="doi" xlink:type="simple">10.3897/BDJ.10.e72764.suppl1</object-id><object-id content-type="zenodo_dep_id" xlink:type="simple">7538293</object-id><label>Supplementary material 1</label><caption><p>Material examined of <tp:taxon-name><tp:taxon-name-part taxon-name-part-type="subfamily">Rhiniinae</tp:taxon-name-part></tp:taxon-name> (<tp:taxon-name><tp:taxon-name-part taxon-name-part-type="order">Diptera</tp:taxon-name-part></tp:taxon-name>, <tp:taxon-name><tp:taxon-name-part taxon-name-part-type="superfamily">Oestroidea</tp:taxon-name-part></tp:taxon-name>) from South Africa</p></caption><statement content-type="dataType"><label>Data type</label><p>georeferences, occurrences and information from specimen labels.</p></statement><p>File: oo_737008.tsv</p><media xlink:href="bdj-11-e72764-s001.tsv" mimetype="tsv file" mime-subtype="tsv" position="float" orientation="portrait" xlink:type="simple"><uri content-type="original_file" xlink:type="simple">https://binary.pensoft.net/file/737008</uri></media><attrib specific-use="authors">Thomas-Cabianca A, Villet MH, Matínez-Sánchez A, Rojo S</attrib></supplementary-material><supplementary-material xmlns:xlink="http://www.w3.org/1999/xlink" id="S7069946" orientation="portrait" position="float" xlink:type="simple"><object-id content-type="arpha" xlink:type="simple">52CE0A35-A2F7-5ECC-B6E2-D84728026D50</object-id><object-id content-type="doi" xlink:type="simple">10.3897/BDJ.10.e72764.suppl2</object-id><label>Supplementary material 2</label><caption><p>Material examined of <tp:taxon-name><tp:taxon-name-part taxon-name-part-type="subfamily">Rhiniinae</tp:taxon-name-part></tp:taxon-name> (<tp:taxon-name><tp:taxon-name-part taxon-name-part-type="order">Diptera</tp:taxon-name-part></tp:taxon-name>, <tp:taxon-name><tp:taxon-name-part taxon-name-part-type="superfamily">Oestroidea</tp:taxon-name-part></tp:taxon-name>) from the Afrotropical Region (excluding South Africa)<ext-link ext-link-type="uri" xlink:href="https://doi.org/10.3897/BDJ.10.e72764.suppl2" xlink:type="simple"/></p></caption><statement content-type="dataType"><label>Data type</label><p>data from specimen labels.</p></statement><p>File: oo_737009.tsv</p><media xlink:href="bdj-11-e72764-s002.tsv" mimetype="tsv file" mime-subtype="tsv" position="float" orientation="portrait" xlink:type="simple"><uri content-type="original_file" xlink:type="simple">https://binary.pensoft.net/file/737009</uri></media><attrib specific-use="authors">Thomas-Cabianca A, Villet MH, Martínez-Sánchez A, Rojo S</attrib></supplementary-material></tp:treatment-sec><ref-list><ref id="B7071266"><element-citation xmlns:xlink="http://www.w3.org/1999/xlink" publication-type="article" xlink:type="simple"><person-group person-group-type="author"><name name-style="western"><surname>Kurahashi</surname><given-names>Hiromu</given-names></name><name name-style="western"><surname>Kirk-Spriggs</surname><given-names>Ashley H.</given-names></name></person-group><year>2006</year><article-title>The <tp:taxon-name><tp:taxon-name-part taxon-name-part-type="family">Calliphoridae</tp:taxon-name-part></tp:taxon-name> of Namibia (<tp:taxon-name><tp:taxon-name-part taxon-name-part-type="order">Diptera</tp:taxon-name-part></tp:taxon-name>: <tp:taxon-name><tp:taxon-name-part taxon-name-part-type="superfamily">Oestroidea</tp:taxon-name-part></tp:taxon-name>)</article-title><source>Zootaxa</source><volume>1322</volume><fpage>1</fpage><lpage>131</lpage><pub-id pub-id-type="doi">10.11646/zootaxa.1322.1.1</pub-id></element-citation></ref><ref id="B7073112"><element-citation xmlns:xlink="http://www.w3.org/1999/xlink" publication-type="article" xlink:type="simple"><person-group person-group-type="author"><name name-style="western"><surname>Cuthbertson</surname><given-names>Alexander</given-names></name></person-group><year>1934</year><article-title>Biological notes on some <tp:taxon-name><tp:taxon-name-part taxon-name-part-type="order">Diptera</tp:taxon-name-part></tp:taxon-name> in Southern Rhodesia</article-title><source>Proceedings and Transaction of the Rhodesia Scientific Association</source><volume>33</volume><fpage>32</fpage><lpage>50</lpage><pub-id pub-id-type="doi">10.4039/Ent55150-6</pub-id></element-citation></ref><ref id="B7073017"><element-citation xmlns:xlink="http://www.w3.org/1999/xlink" publication-type="article" xlink:type="simple"><person-group person-group-type="author"><name name-style="western"><surname>Zumpt</surname><given-names>Fritz</given-names></name></person-group><year>1958</year><article-title><tp:taxon-name><tp:taxon-name-part taxon-name-part-type="family">Calliphoridae</tp:taxon-name-part></tp:taxon-name> (<tp:taxon-name><tp:taxon-name-part taxon-name-part-type="order">Diptera</tp:taxon-name-part></tp:taxon-name> Cyclorrapha) Part II: <tp:taxon-name><tp:taxon-name-part taxon-name-part-type="tribe">Rhiniini</tp:taxon-name-part></tp:taxon-name>. Exploration du Parc National Albert, Mission G. F. de Witte (1933-1935)</article-title><source>[III] +</source><volume>92</volume><fpage>1</fpage><lpage>209</lpage></element-citation></ref></ref-list></tp:taxon-treatment>
