# Supplementary material for: South African nose flies (Diptera, Calliphoridae, Rhiniinae): taxonomy, diversity, distribution and biology
Source: Biodivers Data J. 2023 Jan 13;11:e72764. doi: 10.3897/BDJ.11.e72764 (PMC9860508; doi:10.3897/BDJ.11.e72764)
Supplement: XML Treatment for Rhyncomya dasyops [file BDJ.11.e72764-treatment51.xml]

<!DOCTYPE tp:taxon-treatment
  PUBLIC "-//TaxonX//DTD Taxonomic Treatment Publishing DTD v0 20100105//EN" "tax-treatment-NSO.dtd">
<tp:taxon-treatment xmlns:tp="http://www.plazi.org/taxpub"><tp:treatment-meta><mixed-citation publication-type="journal"><person-group><name><surname>Thomas-Cabianca</surname><given-names>Arianna</given-names></name><name><surname>Villet</surname><given-names>Martin H.</given-names></name><name><surname>Martínez-Sánchez</surname><given-names>Anabel</given-names></name><name><surname>Rojo</surname><given-names>Santos</given-names></name></person-group><article-title>South African nose flies (<tp:taxon-name><tp:taxon-name-part taxon-name-part-type="order">Diptera</tp:taxon-name-part></tp:taxon-name>, <tp:taxon-name><tp:taxon-name-part taxon-name-part-type="family">Calliphoridae</tp:taxon-name-part></tp:taxon-name>, <tp:taxon-name><tp:taxon-name-part taxon-name-part-type="subfamily">Rhiniinae</tp:taxon-name-part></tp:taxon-name>): taxonomy, diversity, distribution and biology</article-title><source>Biodivers Data J</source><day>13</day><month>01</month><year>2023</year><volume>11</volume><pub-id pub-id-type="doi">10.3897/BDJ.11.e72764</pub-id></mixed-citation></tp:treatment-meta><tp:nomenclature><tp:taxon-name>
              <object-id xmlns:xlink="http://www.w3.org/1999/xlink" content-type="arpha" xlink:type="simple">275855E2-C1A0-57D7-B1B7-BE6E28F2D893</object-id>
              <tp:taxon-name-part taxon-name-part-type="genus">Rhyncomya</tp:taxon-name-part>
              <tp:taxon-name-part taxon-name-part-type="species">dasyops</tp:taxon-name-part>
            </tp:taxon-name><tp:taxon-authority>Bezzi, 1908</tp:taxon-authority><tp:nomenclature-citation-list><tp:nomenclature-citation><tp:taxon-name>
                  <tp:taxon-name-part taxon-name-part-type="uncertainty-rank">=</tp:taxon-name-part>
                  <tp:taxon-name-part taxon-name-part-type="genus" reg="Rhyncomya">Rhyncomya</tp:taxon-name-part>
                  <tp:taxon-name-part taxon-name-part-type="species" reg="dasyops">dasyops</tp:taxon-name-part>
                </tp:taxon-name><comment> Bezzi, 1908: 382. <bold>Type locality</bold>: Zaire [Democratic Republic of Congo], Haut-Congo [Oriental Province].</comment></tp:nomenclature-citation><tp:nomenclature-citation><tp:taxon-name>
                  <tp:taxon-name-part taxon-name-part-type="uncertainty-rank">=</tp:taxon-name-part>
                  <tp:taxon-name-part taxon-name-part-type="genus" reg="Beria">Beria</tp:taxon-name-part>
                  <tp:taxon-name-part taxon-name-part-type="species" reg="proxima">proxima</tp:taxon-name-part>
                </tp:taxon-name><comment> Séguy, 1926: 12. <bold>Type locality</bold>: French Congo [Republic of Congo]. <bold>Remarks</bold>: <xref ref-type="bibr" rid="B7073017">Zumpt (1958)</xref> indicated that this species may be conspecific with <italic><tp:taxon-name><tp:taxon-name-part taxon-name-part-type="genus" reg="Rhyncomya">R.</tp:taxon-name-part><tp:taxon-name-part taxon-name-part-type="species" reg="dasyops">dasyops</tp:taxon-name-part></tp:taxon-name></italic>, subsequently published as a synonym of <italic><tp:taxon-name><tp:taxon-name-part taxon-name-part-type="genus" reg="Rhyncomya">R.</tp:taxon-name-part><tp:taxon-name-part taxon-name-part-type="species" reg="dasyops">dasyops</tp:taxon-name-part></tp:taxon-name></italic> by <xref ref-type="bibr" rid="B7071121">Pont (1980)</xref>.</comment></tp:nomenclature-citation><tp:nomenclature-citation><tp:taxon-name>
                  <tp:taxon-name-part taxon-name-part-type="uncertainty-rank">= ?</tp:taxon-name-part>
                  <tp:taxon-name-part taxon-name-part-type="genus" reg="Rhyncomya">Rhyncomya</tp:taxon-name-part>
                  <tp:taxon-name-part taxon-name-part-type="species" reg="rugosa">rugosa</tp:taxon-name-part>
                </tp:taxon-name><comment> Séguy, 1926: 12. <bold>Type locality</bold>: Mozambique, Vallée du Pungoué. <bold>Remarks</bold>: <xref ref-type="bibr" rid="B7073017">Zumpt (1958)</xref> indicated that the original description of this species is inadequate and it needs to be considered as a synonym of <italic><tp:taxon-name><tp:taxon-name-part taxon-name-part-type="genus" reg="Rhyncomya">R.</tp:taxon-name-part><tp:taxon-name-part taxon-name-part-type="species" reg="dasyops">dasyops</tp:taxon-name-part></tp:taxon-name></italic>; however, <xref ref-type="bibr" rid="B7071121">Pont (1980)</xref> considered the species as valid, but nowadays, the Systema dipterorum (<xref ref-type="bibr" rid="B8105488">Evenhuis and Pape 2022</xref>) considered it as a synonym of <italic><tp:taxon-name><tp:taxon-name-part taxon-name-part-type="genus" reg="Rhyncomya">R.</tp:taxon-name-part><tp:taxon-name-part taxon-name-part-type="species" reg="dasyops">dasyops</tp:taxon-name-part></tp:taxon-name></italic>. Without a formal revision of the type specimen, we consider the species as a synonym, as was also suggested by <xref ref-type="bibr" rid="B7073017">Zumpt (1958)</xref>.</comment></tp:nomenclature-citation><tp:nomenclature-citation><tp:taxon-name>
                  <tp:taxon-name-part taxon-name-part-type="uncertainty-rank">=</tp:taxon-name-part>
                  <tp:taxon-name-part taxon-name-part-type="genus" reg="Rhyncomya">Rhyncomya</tp:taxon-name-part>
                  <tp:taxon-name-part taxon-name-part-type="species" reg="nigropilosa">nigropilosa</tp:taxon-name-part>
                </tp:taxon-name><comment> Villeneuve, 1927: 19. <bold>Type locality</bold>: Rhodesia mérdionale [Zimbabwe], Salisbury [Harare]; Chilanga [Zambia]; Nigeria septetrionale [Nigeria]; Uganda Prot. [Uganda], Mt. Elgon, 3,700–3,900 ft.; Congo Belge [Democratic Republic of Congo], Elisabethville [Lubumbashi]; Abyssinie [Ethiopia]; région du Cap [South Africa, Western Cape].</comment></tp:nomenclature-citation><tp:nomenclature-citation><tp:taxon-name>
                  <tp:taxon-name-part taxon-name-part-type="uncertainty-rank">=</tp:taxon-name-part>
                  <tp:taxon-name-part taxon-name-part-type="genus" reg="Metallea">Metallea</tp:taxon-name-part>
                  <tp:taxon-name-part taxon-name-part-type="species" reg="pseudoinflata">pseudoinflata</tp:taxon-name-part>
                </tp:taxon-name><comment> Peris, 1951: 240. <bold>Type locality</bold>: Anglo-Egipsian Sudan [Sudan], W. Darfur, S. Jebel Murrs, Kallikitting, 4,4450 ft.</comment></tp:nomenclature-citation></tp:nomenclature-citation-list></tp:nomenclature><tp:treatment-sec sec-type="Distribution"><title>Distribution</title><p><bold>Afrotropical</bold>: Angola, Benin, Botswana, Burundi*, Cameroon, Democratic Republic of Congo, Ethiopia, Gambia, Ghana, Kenya, Malawi, Mozambique, Namibia, Nigeria, South Africa (Fig. <xref ref-type="fig" rid="F7004675">76</xref>), Sudan, Uganda, Zambia and Zimbabwe.</p></tp:treatment-sec><tp:treatment-sec sec-type="Notes"><title>Notes</title><p><underline><bold>Preferred environment</bold></underline>: in Namibia, restricted to the Arid and Mesic Savannah Biomes (<xref ref-type="bibr" rid="B7071266">Kurahashi and Kirk-Spriggs 2006</xref>). <underline><bold>Recorded elevations</bold></underline>: 556 m a.s.l. <underline><bold>Seasonality</bold></underline>: low numbers in November, December, January, April, May and July. In Namibia, low numbers too in October and December (<xref ref-type="bibr" rid="B7071266">Kurahashi and Kirk-Spriggs 2006</xref>). <underline><bold>Behaviour and ecology</bold></underline>: a female collected as prey of a robber fly (<tp:taxon-name><tp:taxon-name-part taxon-name-part-type="family">Asilidae</tp:taxon-name-part></tp:taxon-name>) in August 1938 in the Gota Gota camp, Zimbabwe. Cuthbertson (1939) recorded specimens on flowers in Urungwe, Lomagundi District. <underline><bold>Life cycle and developmental stages</bold></underline>: unknown. <underline><bold>Collection methods</bold></underline>: in Namibia, with pitfall and Malaise traps (<xref ref-type="bibr" rid="B7071266">Kurahashi and Kirk-Spriggs 2006</xref>). <underline><bold>Illustrations and photographs</bold></underline>: male habitus as in Fig. <xref ref-type="fig" rid="F7004688">77</xref>. Male terminalia as in fig. 41–right in <xref ref-type="bibr" rid="B7073017">Zumpt (1958)</xref>.</p><p><bold>Material examined</bold>: Suppl. materials <xref ref-type="supplementary-material" rid="S7033242">1</xref>, <xref ref-type="supplementary-material" rid="S7069946">2</xref>.</p></tp:treatment-sec><tp:treatment-sec><!--Section generated to contain objects referenced in tp:taxon-treatment.--><fig id="F7004675" position="float" orientation="portrait"><object-id xmlns:xlink="http://www.w3.org/1999/xlink" content-type="arpha" xlink:type="simple">4C20AC83-9BF7-5500-A225-C29383DBF14B</object-id><object-id xmlns:xlink="http://www.w3.org/1999/xlink" content-type="doi" xlink:type="simple">10.3897/BDJ.10.e72764.figure76</object-id><label>Figure 76.</label><caption><p><italic><tp:taxon-name><tp:taxon-name-part taxon-name-part-type="genus" reg="Rhyncomya">Rhyncomya</tp:taxon-name-part><tp:taxon-name-part taxon-name-part-type="species" reg="dasyops">dasyops</tp:taxon-name-part></tp:taxon-name></italic> occurrence map in South Africa, including eSwatini (eSw) and Lesotho (Le); horizontal axis longitude east and vertical axis latitude south.</p></caption><graphic xmlns:xlink="http://www.w3.org/1999/xlink" xlink:href="bdj-11-e72764-g076.jpg" position="float" id="oo_536538.jpg" orientation="portrait" xlink:type="simple"><uri content-type="original_file" xlink:type="simple">https://binary.pensoft.net/fig/536538</uri></graphic></fig><fig id="F7004688" position="float" orientation="portrait"><object-id xmlns:xlink="http://www.w3.org/1999/xlink" content-type="arpha" xlink:type="simple">70A2C0DA-08B1-5390-A1F7-FF9984952EF1</object-id><object-id xmlns:xlink="http://www.w3.org/1999/xlink" content-type="doi" xlink:type="simple">10.3897/BDJ.10.e72764.figure77</object-id><label>Figure 77.</label><caption><p>Habitus, left lateral view of <italic><tp:taxon-name><tp:taxon-name-part taxon-name-part-type="genus" reg="Rhyncomya">Rhyncomya</tp:taxon-name-part><tp:taxon-name-part taxon-name-part-type="species" reg="dasyops">dasyops</tp:taxon-name-part></tp:taxon-name></italic> male NMSA DIP 84128 from South Africa; scale bar = 2 mm.</p></caption><graphic xmlns:xlink="http://www.w3.org/1999/xlink" xlink:href="bdj-11-e72764-g077.jpg" position="float" id="oo_536539.jpg" orientation="portrait" xlink:type="simple"><uri content-type="original_file" xlink:type="simple">https://binary.pensoft.net/fig/536539</uri></graphic></fig><supplementary-material xmlns:xlink="http://www.w3.org/1999/xlink" id="S7033242" orientation="portrait" position="float" xlink:type="simple"><object-id content-type="arpha" xlink:type="simple">E1D44406-0B75-54FF-89F3-DCD3E6218941</object-id><object-id content-type="doi" xlink:type="simple">10.3897/BDJ.10.e72764.suppl1</object-id><object-id content-type="zenodo_dep_id" xlink:type="simple">7538293</object-id><label>Supplementary material 1</label><caption><p>Material examined of <tp:taxon-name><tp:taxon-name-part taxon-name-part-type="subfamily">Rhiniinae</tp:taxon-name-part></tp:taxon-name> (<tp:taxon-name><tp:taxon-name-part taxon-name-part-type="order">Diptera</tp:taxon-name-part></tp:taxon-name>, <tp:taxon-name><tp:taxon-name-part taxon-name-part-type="superfamily">Oestroidea</tp:taxon-name-part></tp:taxon-name>) from South Africa</p></caption><statement content-type="dataType"><label>Data type</label><p>georeferences, occurrences and information from specimen labels.</p></statement><p>File: oo_737008.tsv</p><media xlink:href="bdj-11-e72764-s001.tsv" mimetype="tsv file" mime-subtype="tsv" position="float" orientation="portrait" xlink:type="simple"><uri content-type="original_file" xlink:type="simple">https://binary.pensoft.net/file/737008</uri></media><attrib specific-use="authors">Thomas-Cabianca A, Villet MH, Matínez-Sánchez A, Rojo S</attrib></supplementary-material><supplementary-material xmlns:xlink="http://www.w3.org/1999/xlink" id="S7069946" orientation="portrait" position="float" xlink:type="simple"><object-id content-type="arpha" xlink:type="simple">52CE0A35-A2F7-5ECC-B6E2-D84728026D50</object-id><object-id content-type="doi" xlink:type="simple">10.3897/BDJ.10.e72764.suppl2</object-id><label>Supplementary material 2</label><caption><p>Material examined of <tp:taxon-name><tp:taxon-name-part taxon-name-part-type="subfamily">Rhiniinae</tp:taxon-name-part></tp:taxon-name> (<tp:taxon-name><tp:taxon-name-part taxon-name-part-type="order">Diptera</tp:taxon-name-part></tp:taxon-name>, <tp:taxon-name><tp:taxon-name-part taxon-name-part-type="superfamily">Oestroidea</tp:taxon-name-part></tp:taxon-name>) from the Afrotropical Region (excluding South Africa)<ext-link ext-link-type="uri" xlink:href="https://doi.org/10.3897/BDJ.10.e72764.suppl2" xlink:type="simple"/></p></caption><statement content-type="dataType"><label>Data type</label><p>data from specimen labels.</p></statement><p>File: oo_737009.tsv</p><media xlink:href="bdj-11-e72764-s002.tsv" mimetype="tsv file" mime-subtype="tsv" position="float" orientation="portrait" xlink:type="simple"><uri content-type="original_file" xlink:type="simple">https://binary.pensoft.net/file/737009</uri></media><attrib specific-use="authors">Thomas-Cabianca A, Villet MH, Martínez-Sánchez A, Rojo S</attrib></supplementary-material></tp:treatment-sec><ref-list><ref id="B7073017"><element-citation xmlns:xlink="http://www.w3.org/1999/xlink" publication-type="article" xlink:type="simple"><person-group person-group-type="author"><name name-style="western"><surname>Zumpt</surname><given-names>Fritz</given-names></name></person-group><year>1958</year><article-title><tp:taxon-name><tp:taxon-name-part taxon-name-part-type="family">Calliphoridae</tp:taxon-name-part></tp:taxon-name> (<tp:taxon-name><tp:taxon-name-part taxon-name-part-type="order">Diptera</tp:taxon-name-part></tp:taxon-name> Cyclorrapha) Part II: <tp:taxon-name><tp:taxon-name-part taxon-name-part-type="tribe">Rhiniini</tp:taxon-name-part></tp:taxon-name>. Exploration du Parc National Albert, Mission G. F. de Witte (1933-1935)</article-title><source>[III] +</source><volume>92</volume><fpage>1</fpage><lpage>209</lpage></element-citation></ref><ref id="B7071121"><element-citation xmlns:xlink="http://www.w3.org/1999/xlink" publication-type="chapter" xlink:type="simple"><person-group person-group-type="author"><name name-style="western"><surname>Pont</surname><given-names>Adrian Charles</given-names></name></person-group><year>1980</year><chapter-title>90. Family Calliphoridae</chapter-title><person-group person-group-type="editor"><name name-style="western"><surname>Crosskey</surname><given-names>R W</given-names></name></person-group><source>Catalogue of the <tp:taxon-name><tp:taxon-name-part taxon-name-part-type="order">Diptera</tp:taxon-name-part></tp:taxon-name> of the Afrotropical Region</source><publisher-name>British Museum (Natural History)</publisher-name><publisher-loc>London</publisher-loc><size units="page">21</size></element-citation></ref><ref id="B8105488"><element-citation xmlns:xlink="http://www.w3.org/1999/xlink" publication-type="website" xlink:type="simple"><person-group person-group-type="editor"><name name-style="western"><surname>Evenhuis</surname><given-names>N. L.</given-names></name><name name-style="western"><surname>Pape</surname><given-names>T.</given-names></name></person-group><article-title>Systema Dipterorum, Version 3.9</article-title><uri xlink:type="simple">http://diptera.org/</uri><date-in-citation content-type="access-date">2022-08-17T00:00:00+03:00</date-in-citation></element-citation></ref><ref id="B7071266"><element-citation xmlns:xlink="http://www.w3.org/1999/xlink" publication-type="article" xlink:type="simple"><person-group person-group-type="author"><name name-style="western"><surname>Kurahashi</surname><given-names>Hiromu</given-names></name><name name-style="western"><surname>Kirk-Spriggs</surname><given-names>Ashley H.</given-names></name></person-group><year>2006</year><article-title>The <tp:taxon-name><tp:taxon-name-part taxon-name-part-type="family">Calliphoridae</tp:taxon-name-part></tp:taxon-name> of Namibia (<tp:taxon-name><tp:taxon-name-part taxon-name-part-type="order">Diptera</tp:taxon-name-part></tp:taxon-name>: <tp:taxon-name><tp:taxon-name-part taxon-name-part-type="superfamily">Oestroidea</tp:taxon-name-part></tp:taxon-name>)</article-title><source>Zootaxa</source><volume>1322</volume><fpage>1</fpage><lpage>131</lpage><pub-id pub-id-type="doi">10.11646/zootaxa.1322.1.1</pub-id></element-citation></ref></ref-list></tp:taxon-treatment>
