# Supplementary material for: South African nose flies (Diptera, Calliphoridae, Rhiniinae): taxonomy, diversity, distribution and biology
Source: Biodivers Data J. 2023 Jan 13;11:e72764. doi: 10.3897/BDJ.11.e72764 (PMC9860508; doi:10.3897/BDJ.11.e72764)
Supplement: XML Treatment for Rhyncomya depressifrons [file BDJ.11.e72764-treatment52.xml]

<!DOCTYPE tp:taxon-treatment
  PUBLIC "-//TaxonX//DTD Taxonomic Treatment Publishing DTD v0 20100105//EN" "tax-treatment-NSO.dtd">
<tp:taxon-treatment xmlns:tp="http://www.plazi.org/taxpub"><tp:treatment-meta><mixed-citation publication-type="journal"><person-group><name><surname>Thomas-Cabianca</surname><given-names>Arianna</given-names></name><name><surname>Villet</surname><given-names>Martin H.</given-names></name><name><surname>Martínez-Sánchez</surname><given-names>Anabel</given-names></name><name><surname>Rojo</surname><given-names>Santos</given-names></name></person-group><article-title>South African nose flies (<tp:taxon-name><tp:taxon-name-part taxon-name-part-type="order">Diptera</tp:taxon-name-part></tp:taxon-name>, <tp:taxon-name><tp:taxon-name-part taxon-name-part-type="family">Calliphoridae</tp:taxon-name-part></tp:taxon-name>, <tp:taxon-name><tp:taxon-name-part taxon-name-part-type="subfamily">Rhiniinae</tp:taxon-name-part></tp:taxon-name>): taxonomy, diversity, distribution and biology</article-title><source>Biodivers Data J</source><day>13</day><month>01</month><year>2023</year><volume>11</volume><pub-id pub-id-type="doi">10.3897/BDJ.11.e72764</pub-id></mixed-citation></tp:treatment-meta><tp:nomenclature><tp:taxon-name>
              <object-id xmlns:xlink="http://www.w3.org/1999/xlink" content-type="arpha" xlink:type="simple">6C9CEC83-E772-5AC8-831E-E80FD37BF92C</object-id>
              <tp:taxon-name-part taxon-name-part-type="genus">Rhyncomya</tp:taxon-name-part>
              <tp:taxon-name-part taxon-name-part-type="species">depressifrons</tp:taxon-name-part>
            </tp:taxon-name><tp:taxon-authority>Villeneuve, 1927</tp:taxon-authority><tp:nomenclature-citation-list><tp:nomenclature-citation><tp:taxon-name>
                  <tp:taxon-name-part taxon-name-part-type="uncertainty-rank">=</tp:taxon-name-part>
                  <tp:taxon-name-part taxon-name-part-type="genus" reg="Rhyncomya">Rhyncomya</tp:taxon-name-part>
                  <tp:taxon-name-part taxon-name-part-type="species" reg="depressifrons">depressifrons</tp:taxon-name-part>
                </tp:taxon-name><comment> Villeneuve, 1927: 24. <bold>Type locality</bold>: South Africa, Natal [KwaZulu-Natal], Estcourt. <bold>Remarks</bold>: STs in NHMUK.</comment></tp:nomenclature-citation></tp:nomenclature-citation-list></tp:nomenclature><tp:treatment-sec sec-type="Distribution"><title>Distribution</title><p><bold>Afrotropical</bold>: South Africa (Fig. <xref ref-type="fig" rid="F7004692">78</xref>).</p></tp:treatment-sec><tp:treatment-sec sec-type="Notes"><title>Notes</title><p><bold><underline>Preferred environment</underline></bold>: no data. <bold><underline>Recorded elevations</underline></bold>: no data. <bold><underline>Seasonality</underline></bold>: only present from December to March. <bold><underline>Behaviour and ecology</underline></bold>: unknown. <bold><underline>Life cycle and developmental stages</underline></bold>: unknown. <bold><underline>Collection methods</underline></bold>: unknown. <bold>Illustrations and photography</bold>: male habitus as in Fig. <xref ref-type="fig" rid="F7004723">79</xref>. Male terminalia unknown.</p><p><bold>Type material examined</bold>: <italic><tp:taxon-name><tp:taxon-name-part taxon-name-part-type="genus" reg="Rhyncomya">R.</tp:taxon-name-part><tp:taxon-name-part taxon-name-part-type="species" reg="depressifrons">depressifrons</tp:taxon-name-part></tp:taxon-name></italic>: 1 ? // SYN-TYPE // Natal / Estcourt / 5.ii.1913 / R.C. Wroughton // Slide no. 61 // <italic><tp:taxon-name><tp:taxon-name-part taxon-name-part-type="genus" reg="Rhyncomya">Rhyncomya</tp:taxon-name-part></tp:taxon-name></italic> ? / <italic><tp:taxon-name><tp:taxon-name-part taxon-name-part-type="genus" reg="Rhyncomya"/><tp:taxon-name-part taxon-name-part-type="species" reg="depressifrons">depressifrons</tp:taxon-name-part></tp:taxon-name></italic> / Villeneuve // Slide prep.: / 010194477 // [NHMUK 010832207]. 1 ? // SYN-TYPE // Natal / Estcourt / 5.ii.1913 / R.C. Wroughton //Pres. by / Com. Inst. Ent. / BM. 1955-504 // [NHMUK 010832208]. <italic><tp:taxon-name><tp:taxon-name-part taxon-name-part-type="genus" reg="Rhyncomya">R.</tp:taxon-name-part><tp:taxon-name-part taxon-name-part-type="species" reg="depressifrons">depressifrons</tp:taxon-name-part></tp:taxon-name></italic>: 1 ? // SYN-TYPE // Natal / Estcourt / 26.i.1913 / R.C. Wroughton // Pres. by / Com. Inst. Ent. / B.M.1955-504 // <italic><tp:taxon-name><tp:taxon-name-part taxon-name-part-type="genus" reg="Rhyncomya"/><tp:taxon-name-part taxon-name-part-type="species" reg="depressifrons">depressifrons</tp:taxon-name-part></tp:taxon-name></italic> / typ. Villen. // [NHMUK 010832209].</p><p><bold>Material examined</bold>: Suppl. material <xref ref-type="supplementary-material" rid="S7033242">1</xref>.</p></tp:treatment-sec><tp:treatment-sec><!--Section generated to contain objects referenced in tp:taxon-treatment.--><fig id="F7004692" position="float" orientation="portrait"><object-id xmlns:xlink="http://www.w3.org/1999/xlink" content-type="arpha" xlink:type="simple">F28089BF-DF41-54A8-9F53-50354AB4D852</object-id><object-id xmlns:xlink="http://www.w3.org/1999/xlink" content-type="doi" xlink:type="simple">10.3897/BDJ.10.e72764.figure78</object-id><label>Figure 78.</label><caption><p><italic><tp:taxon-name><tp:taxon-name-part taxon-name-part-type="genus" reg="Rhyncomya">Rhyncomya</tp:taxon-name-part><tp:taxon-name-part taxon-name-part-type="species" reg="depressifrons">depressifrons</tp:taxon-name-part></tp:taxon-name></italic> occurrence map in South Africa, including eSwatini (eSw) and Lesotho (Le); horizontal axis longitude east and vertical axis latitude south.</p></caption><graphic xmlns:xlink="http://www.w3.org/1999/xlink" xlink:href="bdj-11-e72764-g078.jpg" position="float" id="oo_536541.jpg" orientation="portrait" xlink:type="simple"><uri content-type="original_file" xlink:type="simple">https://binary.pensoft.net/fig/536541</uri></graphic></fig><fig id="F7004723" position="float" orientation="portrait"><object-id xmlns:xlink="http://www.w3.org/1999/xlink" content-type="arpha" xlink:type="simple">9B09FCF3-37B3-57E8-9FE1-09F77F2041F4</object-id><object-id xmlns:xlink="http://www.w3.org/1999/xlink" content-type="doi" xlink:type="simple">10.3897/BDJ.10.e72764.figure79</object-id><label>Figure 79.</label><caption><p>Habitus, left lateral view of <italic><tp:taxon-name><tp:taxon-name-part taxon-name-part-type="genus" reg="Rhyncomya">Rhyncomya</tp:taxon-name-part><tp:taxon-name-part taxon-name-part-type="species" reg="depressifrons">depressifrons</tp:taxon-name-part></tp:taxon-name></italic> male NHMUK 010832207 ST (male without terminalia) (Copyright NHMUK); scale bar = 2 mm.</p></caption><graphic xmlns:xlink="http://www.w3.org/1999/xlink" xlink:href="bdj-11-e72764-g079.jpg" position="float" id="oo_536544.jpg" orientation="portrait" xlink:type="simple"><uri content-type="original_file" xlink:type="simple">https://binary.pensoft.net/fig/536544</uri></graphic></fig><supplementary-material xmlns:xlink="http://www.w3.org/1999/xlink" id="S7033242" orientation="portrait" position="float" xlink:type="simple"><object-id content-type="arpha" xlink:type="simple">E1D44406-0B75-54FF-89F3-DCD3E6218941</object-id><object-id content-type="doi" xlink:type="simple">10.3897/BDJ.10.e72764.suppl1</object-id><object-id content-type="zenodo_dep_id" xlink:type="simple">7538293</object-id><label>Supplementary material 1</label><caption><p>Material examined of <tp:taxon-name><tp:taxon-name-part taxon-name-part-type="subfamily">Rhiniinae</tp:taxon-name-part></tp:taxon-name> (<tp:taxon-name><tp:taxon-name-part taxon-name-part-type="order">Diptera</tp:taxon-name-part></tp:taxon-name>, <tp:taxon-name><tp:taxon-name-part taxon-name-part-type="superfamily">Oestroidea</tp:taxon-name-part></tp:taxon-name>) from South Africa</p></caption><statement content-type="dataType"><label>Data type</label><p>georeferences, occurrences and information from specimen labels.</p></statement><p>File: oo_737008.tsv</p><media xlink:href="bdj-11-e72764-s001.tsv" mimetype="tsv file" mime-subtype="tsv" position="float" orientation="portrait" xlink:type="simple"><uri content-type="original_file" xlink:type="simple">https://binary.pensoft.net/file/737008</uri></media><attrib specific-use="authors">Thomas-Cabianca A, Villet MH, Matínez-Sánchez A, Rojo S</attrib></supplementary-material></tp:treatment-sec></tp:taxon-treatment>
