# Supplementary material for: South African nose flies (Diptera, Calliphoridae, Rhiniinae): taxonomy, diversity, distribution and biology
Source: Biodivers Data J. 2023 Jan 13;11:e72764. doi: 10.3897/BDJ.11.e72764 (PMC9860508; doi:10.3897/BDJ.11.e72764)
Supplement: XML Treatment for Rhyncomya viduella [file BDJ.11.e72764-treatment72.xml]

<!DOCTYPE tp:taxon-treatment
  PUBLIC "-//TaxonX//DTD Taxonomic Treatment Publishing DTD v0 20100105//EN" "tax-treatment-NSO.dtd">
<tp:taxon-treatment xmlns:tp="http://www.plazi.org/taxpub"><tp:treatment-meta><mixed-citation publication-type="journal"><person-group><name><surname>Thomas-Cabianca</surname><given-names>Arianna</given-names></name><name><surname>Villet</surname><given-names>Martin H.</given-names></name><name><surname>Martínez-Sánchez</surname><given-names>Anabel</given-names></name><name><surname>Rojo</surname><given-names>Santos</given-names></name></person-group><article-title>South African nose flies (<tp:taxon-name><tp:taxon-name-part taxon-name-part-type="order">Diptera</tp:taxon-name-part></tp:taxon-name>, <tp:taxon-name><tp:taxon-name-part taxon-name-part-type="family">Calliphoridae</tp:taxon-name-part></tp:taxon-name>, <tp:taxon-name><tp:taxon-name-part taxon-name-part-type="subfamily">Rhiniinae</tp:taxon-name-part></tp:taxon-name>): taxonomy, diversity, distribution and biology</article-title><source>Biodivers Data J</source><day>13</day><month>01</month><year>2023</year><volume>11</volume><pub-id pub-id-type="doi">10.3897/BDJ.11.e72764</pub-id></mixed-citation></tp:treatment-meta><tp:nomenclature><tp:taxon-name>
              <object-id xmlns:xlink="http://www.w3.org/1999/xlink" content-type="arpha" xlink:type="simple">EFE03BD1-5991-5235-B8FA-D8345E33BF81</object-id>
              <tp:taxon-name-part taxon-name-part-type="genus">Rhyncomya</tp:taxon-name-part>
              <tp:taxon-name-part taxon-name-part-type="species">viduella</tp:taxon-name-part>
            </tp:taxon-name><tp:taxon-authority>Villeneuve, 1927</tp:taxon-authority><tp:nomenclature-citation-list><tp:nomenclature-citation><tp:taxon-name>
                  <tp:taxon-name-part taxon-name-part-type="uncertainty-rank">=</tp:taxon-name-part>
                  <tp:taxon-name-part taxon-name-part-type="genus" reg="Rhyncomya">Rhyncomya</tp:taxon-name-part>
                  <tp:taxon-name-part taxon-name-part-type="species" reg="viduella">viduella</tp:taxon-name-part>
                </tp:taxon-name><comment> Villeneuve, 1927: 18 (see taxonomic notes). <bold>Type locality</bold>: South Africa, Transvaal [Mpumalanga], Barberton. <bold>Remarks</bold>: HT in SAMC; nec <italic><tp:taxon-name><tp:taxon-name-part taxon-name-part-type="genus" reg="Rhynchomya">Rhynchomya</tp:taxon-name-part><tp:taxon-name-part taxon-name-part-type="species" reg="cassotis">cassotis</tp:taxon-name-part></tp:taxon-name></italic> (Walker, 1849) sensu <italic><xref ref-type="bibr" rid="B7073017">Zumpt (1958)</xref></italic> (see discussion).</comment></tp:nomenclature-citation></tp:nomenclature-citation-list></tp:nomenclature><tp:treatment-sec sec-type="Distribution"><title>Distribution</title><p><bold>Afrotropical</bold>: South Africa (Fig. <xref ref-type="fig" rid="F7029198">115</xref>).</p></tp:treatment-sec><tp:treatment-sec sec-type="Notes"><title>Notes</title><p><bold><underline>Preferred environment</underline></bold>: hillside with flowers. <bold><underline>Recorded elevations</underline></bold>: 495 m a.s.l. <bold><underline>Seasonality</underline></bold>: low numbers in September, October and December. <bold><underline>Behaviour and ecology</underline></bold>: unknown. <bold><underline>Life cycle and developmental stages</underline></bold>: unknown. <bold><underline>Collection methods</underline></bold>: sweeping from <italic><tp:taxon-name><tp:taxon-name-part taxon-name-part-type="genus" reg="Asparagus">Asparagus</tp:taxon-name-part></tp:taxon-name></italic> sp. (<tp:taxon-name><tp:taxon-name-part taxon-name-part-type="family">Asparagaceae</tp:taxon-name-part></tp:taxon-name>). <underline><bold>Illustrations and photographs</bold></underline>: male habitus as in Fig. <xref ref-type="fig" rid="F7029202">116</xref>. Male terminalia unknown.</p><p><bold>Taxonomic notes</bold>: <italic><tp:taxon-name><tp:taxon-name-part taxon-name-part-type="genus" reg="Rhyncomya">Rhyncomya</tp:taxon-name-part><tp:taxon-name-part taxon-name-part-type="species" reg="viduella">viduella</tp:taxon-name-part></tp:taxon-name></italic> <bold>stat</bold>. <bold>rev</bold>. is reinstated as a valid species. Previously listed as a synonym of <italic><tp:taxon-name><tp:taxon-name-part taxon-name-part-type="genus" reg="Rhyncomya">R.</tp:taxon-name-part><tp:taxon-name-part taxon-name-part-type="species" reg="cassotis">cassotis</tp:taxon-name-part></tp:taxon-name></italic> (Fig. 37) by <italic><xref ref-type="bibr" rid="B7073017">Zumpt (1958)</xref></italic>, <italic><tp:taxon-name><tp:taxon-name-part taxon-name-part-type="genus" reg="Rhyncomya">R.</tp:taxon-name-part><tp:taxon-name-part taxon-name-part-type="species" reg="viduella">viduella</tp:taxon-name-part></tp:taxon-name></italic> <bold>stat</bold>. <bold>rev</bold>. is characterised by a dark fronto-orbital plate and parafacial, a parafacial and genal-dilatation covered by black setulae, an abdomen predominately dark with small testaceous fringe in the posterior tergites border and a body length of 7-9 mm. In contrast, the typical morphotype of <italic><tp:taxon-name><tp:taxon-name-part taxon-name-part-type="genus" reg="Rhyncomya">R.</tp:taxon-name-part><tp:taxon-name-part taxon-name-part-type="species" reg="cassotis">cassotis</tp:taxon-name-part></tp:taxon-name></italic> is represented by having a yellow-golden fronto-orbital plate and parafacial, a bare parafacial, genal-dilatation covered with pale setulae, a predominately yellow abdomen with variable dark patterns on tergites 4 to 5 and a body length of 4-7 mm. Thus, the morphologies of <italic><tp:taxon-name><tp:taxon-name-part taxon-name-part-type="genus" reg="Rhyncomya">R.</tp:taxon-name-part><tp:taxon-name-part taxon-name-part-type="species" reg="viduella">viduella</tp:taxon-name-part></tp:taxon-name></italic> <bold>stat</bold>. <bold>rev</bold>. and <italic><tp:taxon-name><tp:taxon-name-part taxon-name-part-type="genus" reg="Rhyncomya">R.</tp:taxon-name-part><tp:taxon-name-part taxon-name-part-type="species" reg="cassotis">cassotis</tp:taxon-name-part></tp:taxon-name></italic> indicate that they are distinct species, as <xref ref-type="bibr" rid="B7070854">Peris (1952a)</xref> indicated in his monographs. Despite these morphological differences, <italic><xref ref-type="bibr" rid="B7073017">Zumpt (1958)</xref></italic> considered that <italic><tp:taxon-name><tp:taxon-name-part taxon-name-part-type="genus" reg="Rhyncomya">R.</tp:taxon-name-part><tp:taxon-name-part taxon-name-part-type="species" reg="viduella">viduella</tp:taxon-name-part></tp:taxon-name></italic> <bold>stat</bold>. <bold>rev</bold>. was probably a dark morphotype of <italic><tp:taxon-name><tp:taxon-name-part taxon-name-part-type="genus" reg="Rhyncomya">R.</tp:taxon-name-part><tp:taxon-name-part taxon-name-part-type="species" reg="cassotis">cassotis</tp:taxon-name-part></tp:taxon-name></italic> because he did not find differences between the male terminalia of the dark and light morphotypes and remarked that the taxonomic status of the forms is not quite clear, an opinion he also held regarding the readily distinguishable species <italic><tp:taxon-name><tp:taxon-name-part taxon-name-part-type="genus" reg="Chrysomya">Chrysomya</tp:taxon-name-part><tp:taxon-name-part taxon-name-part-type="species" reg="chloropyga">chloropyga</tp:taxon-name-part></tp:taxon-name></italic> (Wiedemann, 1818) and <italic><tp:taxon-name><tp:taxon-name-part taxon-name-part-type="genus" reg="Chrysomya">Chrysomya</tp:taxon-name-part><tp:taxon-name-part taxon-name-part-type="species" reg="putoria">putoria</tp:taxon-name-part></tp:taxon-name></italic> (Wiedemann, 1830) (e.g. Zumpt, 1965; cf. <xref ref-type="bibr" rid="B7071702">Rognes and Paterson 2005</xref>). After dissecting and examining the HT of <italic><tp:taxon-name><tp:taxon-name-part taxon-name-part-type="genus" reg="Rhyncomya">R.</tp:taxon-name-part><tp:taxon-name-part taxon-name-part-type="species" reg="viduella">viduella</tp:taxon-name-part></tp:taxon-name></italic> <bold>stat</bold>. <bold>rev</bold>. at SAMC and comparing it with typical <italic><tp:taxon-name><tp:taxon-name-part taxon-name-part-type="genus" reg="Rhyncomya">R.</tp:taxon-name-part><tp:taxon-name-part taxon-name-part-type="species" reg="cassotis">cassotis</tp:taxon-name-part></tp:taxon-name></italic> specimens, we found that their male terminalia are clearly different, confirming that they are different species (Thomas-Cabianca et al., unpublished).</p><p><bold>Type material examined</bold>: <italic><tp:taxon-name><tp:taxon-name-part taxon-name-part-type="genus" reg="Rhyncomya">R.</tp:taxon-name-part><tp:taxon-name-part taxon-name-part-type="species" reg="viduella">viduella</tp:taxon-name-part></tp:taxon-name></italic>: 1 ? // Barberton / Transvaal /H Edwards // Dec 1911 // <italic><tp:taxon-name><tp:taxon-name-part taxon-name-part-type="genus" reg="Rhyncomyia">Rhyncomyia</tp:taxon-name-part></tp:taxon-name></italic> / <italic><tp:taxon-name><tp:taxon-name-part taxon-name-part-type="genus" reg="Rhyncomya"/><tp:taxon-name-part taxon-name-part-type="species" reg="viduella">viduella</tp:taxon-name-part></tp:taxon-name></italic> / ? Type // [SAMC DIP A011183].</p><p><bold>Material examined</bold>: Suppl. material <xref ref-type="supplementary-material" rid="S7033242">1</xref>.</p></tp:treatment-sec><tp:treatment-sec><!--Section generated to contain objects referenced in tp:taxon-treatment.--><fig id="F7029198" position="float" orientation="portrait"><object-id xmlns:xlink="http://www.w3.org/1999/xlink" content-type="arpha" xlink:type="simple">91C5AD9E-94AF-5B7D-B284-2B265CDF6851</object-id><object-id xmlns:xlink="http://www.w3.org/1999/xlink" content-type="doi" xlink:type="simple">10.3897/BDJ.10.e72764.figure115</object-id><label>Figure 115.</label><caption><p><italic><tp:taxon-name><tp:taxon-name-part taxon-name-part-type="genus" reg="Rhyncomya">Rhyncomya</tp:taxon-name-part><tp:taxon-name-part taxon-name-part-type="species" reg="viduella">viduella</tp:taxon-name-part></tp:taxon-name></italic> occurrence map in South Africa, including eSwatini (eSw) and Lesotho (Le); horizontal axis longitude east and vertical axis latitude south.</p></caption><graphic xmlns:xlink="http://www.w3.org/1999/xlink" xlink:href="bdj-11-e72764-g115.jpg" position="float" id="oo_537678.jpg" orientation="portrait" xlink:type="simple"><uri content-type="original_file" xlink:type="simple">https://binary.pensoft.net/fig/537678</uri></graphic></fig><fig id="F7029202" position="float" orientation="portrait"><object-id xmlns:xlink="http://www.w3.org/1999/xlink" content-type="arpha" xlink:type="simple">B7341F82-C212-55C6-8DD8-07224461A772</object-id><object-id xmlns:xlink="http://www.w3.org/1999/xlink" content-type="doi" xlink:type="simple">10.3897/BDJ.10.e72764.figure116</object-id><label>Figure 116.</label><caption><p>Habitus, left lateral view of <italic><tp:taxon-name><tp:taxon-name-part taxon-name-part-type="genus" reg="Rhyncomya">Rhyncomya</tp:taxon-name-part><tp:taxon-name-part taxon-name-part-type="species" reg="viduella">viduella</tp:taxon-name-part></tp:taxon-name></italic> male SANC from South Africa; scale bar = 2 mm.</p></caption><graphic xmlns:xlink="http://www.w3.org/1999/xlink" xlink:href="bdj-11-e72764-g116.jpg" position="float" id="oo_537679.jpg" orientation="portrait" xlink:type="simple"><uri content-type="original_file" xlink:type="simple">https://binary.pensoft.net/fig/537679</uri></graphic></fig><supplementary-material xmlns:xlink="http://www.w3.org/1999/xlink" id="S7033242" orientation="portrait" position="float" xlink:type="simple"><object-id content-type="arpha" xlink:type="simple">E1D44406-0B75-54FF-89F3-DCD3E6218941</object-id><object-id content-type="doi" xlink:type="simple">10.3897/BDJ.10.e72764.suppl1</object-id><object-id content-type="zenodo_dep_id" xlink:type="simple">7538293</object-id><label>Supplementary material 1</label><caption><p>Material examined of <tp:taxon-name><tp:taxon-name-part taxon-name-part-type="subfamily">Rhiniinae</tp:taxon-name-part></tp:taxon-name> (<tp:taxon-name><tp:taxon-name-part taxon-name-part-type="order">Diptera</tp:taxon-name-part></tp:taxon-name>, <tp:taxon-name><tp:taxon-name-part taxon-name-part-type="superfamily">Oestroidea</tp:taxon-name-part></tp:taxon-name>) from South Africa</p></caption><statement content-type="dataType"><label>Data type</label><p>georeferences, occurrences and information from specimen labels.</p></statement><p>File: oo_737008.tsv</p><media xlink:href="bdj-11-e72764-s001.tsv" mimetype="tsv file" mime-subtype="tsv" position="float" orientation="portrait" xlink:type="simple"><uri content-type="original_file" xlink:type="simple">https://binary.pensoft.net/file/737008</uri></media><attrib specific-use="authors">Thomas-Cabianca A, Villet MH, Matínez-Sánchez A, Rojo S</attrib></supplementary-material></tp:treatment-sec><ref-list><ref id="B7073017"><element-citation xmlns:xlink="http://www.w3.org/1999/xlink" publication-type="article" xlink:type="simple"><person-group person-group-type="author"><name name-style="western"><surname>Zumpt</surname><given-names>Fritz</given-names></name></person-group><year>1958</year><article-title><tp:taxon-name><tp:taxon-name-part taxon-name-part-type="family">Calliphoridae</tp:taxon-name-part></tp:taxon-name> (<tp:taxon-name><tp:taxon-name-part taxon-name-part-type="order">Diptera</tp:taxon-name-part></tp:taxon-name> Cyclorrapha) Part II: <tp:taxon-name><tp:taxon-name-part taxon-name-part-type="tribe">Rhiniini</tp:taxon-name-part></tp:taxon-name>. Exploration du Parc National Albert, Mission G. F. de Witte (1933-1935)</article-title><source>[III] +</source><volume>92</volume><fpage>1</fpage><lpage>209</lpage></element-citation></ref><ref id="B7070854"><element-citation xmlns:xlink="http://www.w3.org/1999/xlink" publication-type="article" xlink:type="simple"><person-group person-group-type="author"><name name-style="western"><surname>Peris</surname><given-names>Salvador V</given-names></name></person-group><year>1952</year><article-title>Notas sobre <tp:taxon-name><tp:taxon-name-part taxon-name-part-type="tribe">Rhiniini</tp:taxon-name-part></tp:taxon-name> con descripción de nuevas formas</article-title><source>Anales de la Estación Experimental de Aula Dei</source><volume>2</volume><issue>3-4</issue><fpage>224</fpage><lpage>233</lpage></element-citation></ref><ref id="B7071702"><element-citation xmlns:xlink="http://www.w3.org/1999/xlink" publication-type="article" xlink:type="simple"><person-group person-group-type="author"><name name-style="western"><surname>Rognes</surname><given-names>Knut</given-names></name><name name-style="western"><surname>Paterson</surname><given-names>H E H</given-names></name></person-group><year>2005</year><article-title><italic><tp:taxon-name><tp:taxon-name-part taxon-name-part-type="genus" reg="Chrysomya">Chrysomya</tp:taxon-name-part><tp:taxon-name-part taxon-name-part-type="species" reg="chloropyga">chloropyga</tp:taxon-name-part></tp:taxon-name></italic> (Wiedemann, 1818) and <italic><tp:taxon-name><tp:taxon-name-part taxon-name-part-type="genus" reg="Chrysomya">C.</tp:taxon-name-part><tp:taxon-name-part taxon-name-part-type="species" reg="putoria">putoria</tp:taxon-name-part></tp:taxon-name></italic> (Wiedemann, 1830) (<tp:taxon-name><tp:taxon-name-part taxon-name-part-type="order">Diptera</tp:taxon-name-part></tp:taxon-name>: <tp:taxon-name><tp:taxon-name-part taxon-name-part-type="family">Calliphoridae</tp:taxon-name-part></tp:taxon-name>) are two different species</article-title><source>African Entomology</source><volume>13</volume><issue>1</issue><fpage>49</fpage><lpage>70</lpage></element-citation></ref></ref-list></tp:taxon-treatment>
