# Supplementary material for: South African nose flies (Diptera, Calliphoridae, Rhiniinae): taxonomy, diversity, distribution and biology
Source: Biodivers Data J. 2023 Jan 13;11:e72764. doi: 10.3897/BDJ.11.e72764 (PMC9860508; doi:10.3897/BDJ.11.e72764)
Supplement: XML Treatment for Stegosoma vinculatum [file BDJ.11.e72764-treatment75.xml]

<!DOCTYPE tp:taxon-treatment
  PUBLIC "-//TaxonX//DTD Taxonomic Treatment Publishing DTD v0 20100105//EN" "tax-treatment-NSO.dtd">
<tp:taxon-treatment xmlns:tp="http://www.plazi.org/taxpub"><tp:treatment-meta><mixed-citation publication-type="journal"><person-group><name><surname>Thomas-Cabianca</surname><given-names>Arianna</given-names></name><name><surname>Villet</surname><given-names>Martin H.</given-names></name><name><surname>Martínez-Sánchez</surname><given-names>Anabel</given-names></name><name><surname>Rojo</surname><given-names>Santos</given-names></name></person-group><article-title>South African nose flies (<tp:taxon-name><tp:taxon-name-part taxon-name-part-type="order">Diptera</tp:taxon-name-part></tp:taxon-name>, <tp:taxon-name><tp:taxon-name-part taxon-name-part-type="family">Calliphoridae</tp:taxon-name-part></tp:taxon-name>, <tp:taxon-name><tp:taxon-name-part taxon-name-part-type="subfamily">Rhiniinae</tp:taxon-name-part></tp:taxon-name>): taxonomy, diversity, distribution and biology</article-title><source>Biodivers Data J</source><day>13</day><month>01</month><year>2023</year><volume>11</volume><pub-id pub-id-type="doi">10.3897/BDJ.11.e72764</pub-id></mixed-citation></tp:treatment-meta><tp:nomenclature><tp:taxon-name>
              <object-id xmlns:xlink="http://www.w3.org/1999/xlink" content-type="arpha" xlink:type="simple">88FE79F2-261F-5367-A5E8-DC1FC884F553</object-id>
              <tp:taxon-name-part taxon-name-part-type="genus">Stegosoma</tp:taxon-name-part>
              <tp:taxon-name-part taxon-name-part-type="species">vinculatum</tp:taxon-name-part>
            </tp:taxon-name><tp:taxon-authority>Loew, 1863</tp:taxon-authority><tp:nomenclature-citation-list><tp:nomenclature-citation><tp:taxon-name>
                  <tp:taxon-name-part taxon-name-part-type="uncertainty-rank">=</tp:taxon-name-part>
                  <tp:taxon-name-part taxon-name-part-type="genus" reg="Stegosoma">Stegosoma</tp:taxon-name-part>
                  <tp:taxon-name-part taxon-name-part-type="species" reg="vinculatum">vinculatum</tp:taxon-name-part>
                </tp:taxon-name><comment> Loew, 1863: 15. <bold>Type locality</bold>: South Africa, Orange Free State [Free State], Bloemfontein.</comment></tp:nomenclature-citation></tp:nomenclature-citation-list></tp:nomenclature><tp:treatment-sec sec-type="Distribution"><title>Distribution</title><p><bold>Afrotropical</bold>: Benin, Botswana, Democratic Republic of Congo, Ghana, Kenya, Malawi, Mali, Mozambique, Namibia, Nigeria, South Africa (Fig. <xref ref-type="fig" rid="F7029214">119</xref>), Zambia and Zimbabwe.</p></tp:treatment-sec><tp:treatment-sec sec-type="Notes"><title>Notes</title><p><bold><underline>Preferred environment</underline></bold>: <italic><tp:taxon-name><tp:taxon-name-part taxon-name-part-type="genus" reg="Acacia">Acacia</tp:taxon-name-part></tp:taxon-name></italic> savannah and mixed bushveld-grass. In Namibia, degraded sand forest and cultivated plots; apparently restricted to the Arid and Mesic Savannah Biomes (<xref ref-type="bibr" rid="B7071266">Kurahashi and Kirk-Spriggs 2006</xref>). <bold><underline>Recorded elevations</underline></bold>: 1000–1240 m a.s.l. <bold><underline>Seasonality</underline></bold>: present year-round except for coldest months, most abundant in March and December. In Namibia, most abundant in February and December (<xref ref-type="bibr" rid="B7071266">Kurahashi and Kirk-Spriggs 2006</xref>). <bold><underline>Behaviour and ecology</underline></bold>: females and males were observed on flowering <italic><tp:taxon-name><tp:taxon-name-part taxon-name-part-type="genus" reg="Gymnosporia">Gymnosporia</tp:taxon-name-part><tp:taxon-name-part taxon-name-part-type="species" reg="linearis">linearis</tp:taxon-name-part></tp:taxon-name></italic>, on flowers of <italic><tp:taxon-name><tp:taxon-name-part taxon-name-part-type="genus" reg="Gymnosporia">Gymnosporia</tp:taxon-name-part><tp:taxon-name-part taxon-name-part-type="species" reg="heterophylla">heterophylla</tp:taxon-name-part></tp:taxon-name></italic> and on yellow flowers of <italic><tp:taxon-name><tp:taxon-name-part taxon-name-part-type="genus" reg="Deverra">Deverra</tp:taxon-name-part><tp:taxon-name-part taxon-name-part-type="species" reg="aphylla">aphylla</tp:taxon-name-part></tp:taxon-name></italic> (Cham. and Schlechtd.) DC. and <italic><tp:taxon-name><tp:taxon-name-part taxon-name-part-type="genus" reg="Heteromorpha">Heteromorpha</tp:taxon-name-part><tp:taxon-name-part taxon-name-part-type="species" reg="trifoliate">trifoliate</tp:taxon-name-part></tp:taxon-name></italic> (Wendl.) Eckl. and Zeyh. In Namibia, it was collected and observed on yellow flowers of <italic><tp:taxon-name><tp:taxon-name-part taxon-name-part-type="genus" reg="Zygophyllum">Zygophyllum</tp:taxon-name-part><tp:taxon-name-part taxon-name-part-type="species" reg="simples">simples</tp:taxon-name-part></tp:taxon-name></italic> I. <xref ref-type="bibr" rid="B7073224">Cuthbertson (1933)</xref> observed that males are uncommon in Harare and Victoria District in Zimbabwe (as Salisbury) and occur in flowers of <italic><tp:taxon-name><tp:taxon-name-part taxon-name-part-type="genus" reg="Gymnosporia">Gymnosporia</tp:taxon-name-part></tp:taxon-name></italic> sp. (as <italic><tp:taxon-name><tp:taxon-name-part taxon-name-part-type="genus" reg="Gymosporia">Gymosporia</tp:taxon-name-part></tp:taxon-name></italic> [<italic>sic</italic>]). Attracted to open termite nest, ex termite nest of <italic><tp:taxon-name><tp:taxon-name-part taxon-name-part-type="genus" reg="Trinervitermes">Trinervitermes</tp:taxon-name-part></tp:taxon-name></italic> (<tp:taxon-name><tp:taxon-name-part taxon-name-part-type="order">Isoptera</tp:taxon-name-part></tp:taxon-name>), pinned with termite. Additionally in South Africa, <italic><xref ref-type="bibr" rid="B7073017">Zumpt (1958)</xref></italic> recorded that one male was reared from the nest of <italic><tp:taxon-name><tp:taxon-name-part taxon-name-part-type="genus" reg="Trinervitermes">Trinervitermes</tp:taxon-name-part><tp:taxon-name-part taxon-name-part-type="species" reg="havilandi">havilandi</tp:taxon-name-part></tp:taxon-name></italic> Fuller (= <italic><tp:taxon-name><tp:taxon-name-part taxon-name-part-type="genus" reg="Trinervitermes">T.</tp:taxon-name-part><tp:taxon-name-part taxon-name-part-type="species" reg="trinervoides">trinervoides</tp:taxon-name-part></tp:taxon-name></italic> (Sjöstedt, 1911)) in Johannesburg. In Namibia, females were exclusively attracted to broken termite nests (<italic><tp:taxon-name><tp:taxon-name-part taxon-name-part-type="genus" reg="Trinervitermes">Trinervitermes</tp:taxon-name-part></tp:taxon-name></italic>: <italic><tp:taxon-name><tp:taxon-name-part taxon-name-part-type="genus" reg="Trinervitermes">T.</tp:taxon-name-part></tp:taxon-name></italic> ?<italic><tp:taxon-name><tp:taxon-name-part taxon-name-part-type="genus" reg="Trinervitermes">T.</tp:taxon-name-part><tp:taxon-name-part taxon-name-part-type="species" reg="rapulum">rapulum</tp:taxon-name-part></tp:taxon-name></italic> (Sjöstedt), <italic><tp:taxon-name><tp:taxon-name-part taxon-name-part-type="genus" reg="Trinervitermes">T.</tp:taxon-name-part></tp:taxon-name></italic> ?<italic><tp:taxon-name><tp:taxon-name-part taxon-name-part-type="genus" reg="Trinervitermes">T.</tp:taxon-name-part><tp:taxon-name-part taxon-name-part-type="species" reg="rhodesiensis">rhodesiensis</tp:taxon-name-part></tp:taxon-name></italic> (Sjöstedt) and <italic><tp:taxon-name><tp:taxon-name-part taxon-name-part-type="genus" reg="Trinervitermes">Trinervitermes</tp:taxon-name-part></tp:taxon-name></italic> sp. (<xref ref-type="bibr" rid="B7071266">Kurahashi and Kirk-Spriggs 2006</xref>). In Gobabis District, Namibia, males were observed swarming before dawn, approximately one metre above the ground and around a <italic>Terminalia sericea</italic> Burch tree. In Bulawayo, Zimbabwe, <xref ref-type="bibr" rid="B7073224">Cuthbertson (1933)</xref> observed adults swarming from a termite nest. Females were found in the vicinity of termite nests that had been cut through by a plough. Additionally seen in aardvark (<italic><tp:taxon-name><tp:taxon-name-part taxon-name-part-type="genus" reg="Oryctoropus">Oryctoropus</tp:taxon-name-part><tp:taxon-name-part taxon-name-part-type="species" reg="afer">afer</tp:taxon-name-part></tp:taxon-name></italic> (Pallas, 1766)) burrows. <xref ref-type="bibr" rid="B7070854">Peris (1952a)</xref> reported the species in an ant hill in Ghana and in a pig hole (probably a warthog (<italic><tp:taxon-name><tp:taxon-name-part taxon-name-part-type="genus" reg="Phacochoerus">Phacochoerus</tp:taxon-name-part><tp:taxon-name-part taxon-name-part-type="species" reg="africanus">africanus</tp:taxon-name-part></tp:taxon-name></italic> (Gmelin)) burrow) in Nigeria. Females were observed laying eggs in soil and detritus at the bottom of the burrows in termite nests made by aardvarks (<xref ref-type="bibr" rid="B7073224">Cuthbertson 1933</xref>). In Namibia, it was reported to have nocturnal and semi-nocturnal habits (<xref ref-type="bibr" rid="B7071266">Kurahashi and Kirk-Spriggs 2006</xref>). <bold><underline>Life cycle and developmental stages</underline></bold>: oviparous. Eggs, larvae and pupae described (<xref ref-type="bibr" rid="B7073224">Cuthbertson 1933</xref>, <xref ref-type="bibr" rid="B7073064">Cuthbertson 1935</xref>). <xref ref-type="bibr" rid="B7073224">Cuthbertson (1933)</xref> also reported that "<italic>Larvae were very active, occurring among dead and dying worker termites, it suggesting larvae could be predators. Eggs are long and slender (2.25 mm.) and were fully incubated at the moment of deposition in the soil. Newly hatched larvae measure 2.5 mm, and are able to burrow quickly downwards into the soil and termite-debris, where they develop to the pupal stage in 4–5 days. The live cycle in Mbalabala was between 14–17 days in April, 1933</italic>". In laboratory conditions, larvae were reared by supplying worker termites daily, but <xref ref-type="bibr" rid="B7073224">Cuthbertson (1933)</xref> also noted that the precise nature of their food is unknown. The eggs, 1st and 3rd instar larvae and puparium were described and illustrated by <xref ref-type="bibr" rid="B7073064">Cuthbertson (1935)</xref>. <bold><underline>Collection methods</underline></bold>: Malaise trap. In Namibia, with Malaise and pitfall traps and sweeping (<xref ref-type="bibr" rid="B7071266">Kurahashi and Kirk-Spriggs 2006</xref>). <bold><underline>Illustrations and photographs</underline></bold>: male habitus as in Fig. <xref ref-type="fig" rid="F7029218">120</xref>. Male terminalia as in fig. 66 in <xref ref-type="bibr" rid="B7073017">Zumpt (1958)</xref>.</p><p><bold>Material examined</bold>: Suppl. materials <xref ref-type="supplementary-material" rid="S7033242">1</xref>, <xref ref-type="supplementary-material" rid="S7069946">2</xref>.</p></tp:treatment-sec><tp:treatment-sec><!--Section generated to contain objects referenced in tp:taxon-treatment.--><fig id="F7029214" position="float" orientation="portrait"><object-id xmlns:xlink="http://www.w3.org/1999/xlink" content-type="arpha" xlink:type="simple">9736206D-88DD-5B83-B267-2BED1680D890</object-id><object-id xmlns:xlink="http://www.w3.org/1999/xlink" content-type="doi" xlink:type="simple">10.3897/BDJ.10.e72764.figure119</object-id><label>Figure 119.</label><caption><p><italic><tp:taxon-name><tp:taxon-name-part taxon-name-part-type="genus" reg="Stegosoma">Stegosoma</tp:taxon-name-part><tp:taxon-name-part taxon-name-part-type="species" reg="vinculatum">vinculatum</tp:taxon-name-part></tp:taxon-name></italic> occurrence map in South Africa, including eSwatini (eSw) and Lesotho (Le); horizontal axis longitude east and vertical axis latitude south.</p></caption><graphic xmlns:xlink="http://www.w3.org/1999/xlink" xlink:href="bdj-11-e72764-g119.jpg" position="float" id="oo_537682.jpg" orientation="portrait" xlink:type="simple"><uri content-type="original_file" xlink:type="simple">https://binary.pensoft.net/fig/537682</uri></graphic></fig><fig id="F7029218" position="float" orientation="portrait"><object-id xmlns:xlink="http://www.w3.org/1999/xlink" content-type="arpha" xlink:type="simple">BE657CBB-3631-5500-A477-E039A56B1DCF</object-id><object-id xmlns:xlink="http://www.w3.org/1999/xlink" content-type="doi" xlink:type="simple">10.3897/BDJ.10.e72764.figure120</object-id><label>Figure 120.</label><caption><p>Habitus, left lateral view of <italic><tp:taxon-name><tp:taxon-name-part taxon-name-part-type="genus" reg="Stegosoma">Stegosoma</tp:taxon-name-part><tp:taxon-name-part taxon-name-part-type="species" reg="vinculatum">vinculatum</tp:taxon-name-part></tp:taxon-name></italic> male AMGS 100997 from South Africa; scale bar = 2 mm.</p></caption><graphic xmlns:xlink="http://www.w3.org/1999/xlink" xlink:href="bdj-11-e72764-g120.jpg" position="float" id="oo_537683.jpg" orientation="portrait" xlink:type="simple"><uri content-type="original_file" xlink:type="simple">https://binary.pensoft.net/fig/537683</uri></graphic></fig><supplementary-material xmlns:xlink="http://www.w3.org/1999/xlink" id="S7033242" orientation="portrait" position="float" xlink:type="simple"><object-id content-type="arpha" xlink:type="simple">E1D44406-0B75-54FF-89F3-DCD3E6218941</object-id><object-id content-type="doi" xlink:type="simple">10.3897/BDJ.10.e72764.suppl1</object-id><object-id content-type="zenodo_dep_id" xlink:type="simple">7538293</object-id><label>Supplementary material 1</label><caption><p>Material examined of <tp:taxon-name><tp:taxon-name-part taxon-name-part-type="subfamily">Rhiniinae</tp:taxon-name-part></tp:taxon-name> (<tp:taxon-name><tp:taxon-name-part taxon-name-part-type="order">Diptera</tp:taxon-name-part></tp:taxon-name>, <tp:taxon-name><tp:taxon-name-part taxon-name-part-type="superfamily">Oestroidea</tp:taxon-name-part></tp:taxon-name>) from South Africa</p></caption><statement content-type="dataType"><label>Data type</label><p>georeferences, occurrences and information from specimen labels.</p></statement><p>File: oo_737008.tsv</p><media xlink:href="bdj-11-e72764-s001.tsv" mimetype="tsv file" mime-subtype="tsv" position="float" orientation="portrait" xlink:type="simple"><uri content-type="original_file" xlink:type="simple">https://binary.pensoft.net/file/737008</uri></media><attrib specific-use="authors">Thomas-Cabianca A, Villet MH, Matínez-Sánchez A, Rojo S</attrib></supplementary-material><supplementary-material xmlns:xlink="http://www.w3.org/1999/xlink" id="S7069946" orientation="portrait" position="float" xlink:type="simple"><object-id content-type="arpha" xlink:type="simple">52CE0A35-A2F7-5ECC-B6E2-D84728026D50</object-id><object-id content-type="doi" xlink:type="simple">10.3897/BDJ.10.e72764.suppl2</object-id><label>Supplementary material 2</label><caption><p>Material examined of <tp:taxon-name><tp:taxon-name-part taxon-name-part-type="subfamily">Rhiniinae</tp:taxon-name-part></tp:taxon-name> (<tp:taxon-name><tp:taxon-name-part taxon-name-part-type="order">Diptera</tp:taxon-name-part></tp:taxon-name>, <tp:taxon-name><tp:taxon-name-part taxon-name-part-type="superfamily">Oestroidea</tp:taxon-name-part></tp:taxon-name>) from the Afrotropical Region (excluding South Africa)<ext-link ext-link-type="uri" xlink:href="https://doi.org/10.3897/BDJ.10.e72764.suppl2" xlink:type="simple"/></p></caption><statement content-type="dataType"><label>Data type</label><p>data from specimen labels.</p></statement><p>File: oo_737009.tsv</p><media xlink:href="bdj-11-e72764-s002.tsv" mimetype="tsv file" mime-subtype="tsv" position="float" orientation="portrait" xlink:type="simple"><uri content-type="original_file" xlink:type="simple">https://binary.pensoft.net/file/737009</uri></media><attrib specific-use="authors">Thomas-Cabianca A, Villet MH, Martínez-Sánchez A, Rojo S</attrib></supplementary-material></tp:treatment-sec><ref-list><ref id="B7071266"><element-citation xmlns:xlink="http://www.w3.org/1999/xlink" publication-type="article" xlink:type="simple"><person-group person-group-type="author"><name name-style="western"><surname>Kurahashi</surname><given-names>Hiromu</given-names></name><name name-style="western"><surname>Kirk-Spriggs</surname><given-names>Ashley H.</given-names></name></person-group><year>2006</year><article-title>The <tp:taxon-name><tp:taxon-name-part taxon-name-part-type="family">Calliphoridae</tp:taxon-name-part></tp:taxon-name> of Namibia (<tp:taxon-name><tp:taxon-name-part taxon-name-part-type="order">Diptera</tp:taxon-name-part></tp:taxon-name>: <tp:taxon-name><tp:taxon-name-part taxon-name-part-type="superfamily">Oestroidea</tp:taxon-name-part></tp:taxon-name>)</article-title><source>Zootaxa</source><volume>1322</volume><fpage>1</fpage><lpage>131</lpage><pub-id pub-id-type="doi">10.11646/zootaxa.1322.1.1</pub-id></element-citation></ref><ref id="B7073224"><element-citation xmlns:xlink="http://www.w3.org/1999/xlink" publication-type="article" xlink:type="simple"><person-group person-group-type="author"><name name-style="western"><surname>Cuthbertson</surname><given-names>A</given-names></name></person-group><year>1933</year><article-title>The habits and life histories of some <tp:taxon-name><tp:taxon-name-part taxon-name-part-type="order">Diptera</tp:taxon-name-part></tp:taxon-name> in Southern Rhodesia</article-title><source>Proceedings and Transaction of the Rhodesia Scientific Association</source><volume>32</volume><issue>May</issue><fpage>81</fpage><lpage>111</lpage></element-citation></ref><ref id="B7073017"><element-citation xmlns:xlink="http://www.w3.org/1999/xlink" publication-type="article" xlink:type="simple"><person-group person-group-type="author"><name name-style="western"><surname>Zumpt</surname><given-names>Fritz</given-names></name></person-group><year>1958</year><article-title><tp:taxon-name><tp:taxon-name-part taxon-name-part-type="family">Calliphoridae</tp:taxon-name-part></tp:taxon-name> (<tp:taxon-name><tp:taxon-name-part taxon-name-part-type="order">Diptera</tp:taxon-name-part></tp:taxon-name> Cyclorrapha) Part II: <tp:taxon-name><tp:taxon-name-part taxon-name-part-type="tribe">Rhiniini</tp:taxon-name-part></tp:taxon-name>. Exploration du Parc National Albert, Mission G. F. de Witte (1933-1935)</article-title><source>[III] +</source><volume>92</volume><fpage>1</fpage><lpage>209</lpage></element-citation></ref><ref id="B7070854"><element-citation xmlns:xlink="http://www.w3.org/1999/xlink" publication-type="article" xlink:type="simple"><person-group person-group-type="author"><name name-style="western"><surname>Peris</surname><given-names>Salvador V</given-names></name></person-group><year>1952</year><article-title>Notas sobre <tp:taxon-name><tp:taxon-name-part taxon-name-part-type="tribe">Rhiniini</tp:taxon-name-part></tp:taxon-name> con descripción de nuevas formas</article-title><source>Anales de la Estación Experimental de Aula Dei</source><volume>2</volume><issue>3-4</issue><fpage>224</fpage><lpage>233</lpage></element-citation></ref><ref id="B7073064"><element-citation xmlns:xlink="http://www.w3.org/1999/xlink" publication-type="article" xlink:type="simple"><person-group person-group-type="author"><name name-style="western"><surname>Cuthbertson</surname><given-names>Alexander</given-names></name></person-group><year>1935</year><article-title>Biological notes on some <tp:taxon-name><tp:taxon-name-part taxon-name-part-type="order">Diptera</tp:taxon-name-part></tp:taxon-name> in Southern Rhodesia</article-title><source>Occasional Papers of the National Museum of Southern Rhodesia</source><volume>4</volume><fpage>11</fpage><lpage>28</lpage></element-citation></ref></ref-list></tp:taxon-treatment>
