# Supplementary material for: South African nose flies (Diptera, Calliphoridae, Rhiniinae): taxonomy, diversity, distribution and biology
Source: Biodivers Data J. 2023 Jan 13;11:e72764. doi: 10.3897/BDJ.11.e72764 (PMC9860508; doi:10.3897/BDJ.11.e72764)
Supplement: XML Treatment for Thoracites [file BDJ.11.e72764-treatment77.xml]

<!DOCTYPE tp:taxon-treatment
  PUBLIC "-//TaxonX//DTD Taxonomic Treatment Publishing DTD v0 20100105//EN" "tax-treatment-NSO.dtd">
<tp:taxon-treatment xmlns:tp="http://www.plazi.org/taxpub"><tp:treatment-meta><mixed-citation publication-type="journal"><person-group><name><surname>Thomas-Cabianca</surname><given-names>Arianna</given-names></name><name><surname>Villet</surname><given-names>Martin H.</given-names></name><name><surname>Martínez-Sánchez</surname><given-names>Anabel</given-names></name><name><surname>Rojo</surname><given-names>Santos</given-names></name></person-group><article-title>South African nose flies (<tp:taxon-name><tp:taxon-name-part taxon-name-part-type="order">Diptera</tp:taxon-name-part></tp:taxon-name>, <tp:taxon-name><tp:taxon-name-part taxon-name-part-type="family">Calliphoridae</tp:taxon-name-part></tp:taxon-name>, <tp:taxon-name><tp:taxon-name-part taxon-name-part-type="subfamily">Rhiniinae</tp:taxon-name-part></tp:taxon-name>): taxonomy, diversity, distribution and biology</article-title><source>Biodivers Data J</source><day>13</day><month>01</month><year>2023</year><volume>11</volume><pub-id pub-id-type="doi">10.3897/BDJ.11.e72764</pub-id></mixed-citation></tp:treatment-meta><tp:nomenclature><tp:taxon-name>
              <object-id xmlns:xlink="http://www.w3.org/1999/xlink" content-type="arpha" xlink:type="simple">8E2EA61C-8736-560D-88DA-AAEDCAE43673</object-id>
              <tp:taxon-name-part taxon-name-part-type="genus">Thoracites</tp:taxon-name-part>
            </tp:taxon-name><tp:taxon-authority>Brauer and Bergenstamm, 1891</tp:taxon-authority><tp:nomenclature-citation-list><tp:nomenclature-citation><tp:taxon-name>
                  <tp:taxon-name-part taxon-name-part-type="uncertainty-rank">=</tp:taxon-name-part>
                  <tp:taxon-name-part taxon-name-part-type="genus" reg="Thoracites">Thoracites</tp:taxon-name-part>
                </tp:taxon-name><comment> Brauer and Bergenstamm, 1891: 363. <bold>Type species</bold>: <italic><tp:taxon-name><tp:taxon-name-part taxon-name-part-type="genus" reg="Musca">Musca</tp:taxon-name-part><tp:taxon-name-part taxon-name-part-type="species" reg="abdominalis">abdominalis</tp:taxon-name-part></tp:taxon-name></italic> Fabricius, 1805, by original designation.</comment></tp:nomenclature-citation></tp:nomenclature-citation-list></tp:nomenclature></tp:taxon-treatment>
