# Supplementary material for: South African nose flies (Diptera, Calliphoridae, Rhiniinae): taxonomy, diversity, distribution and biology
Source: Biodivers Data J. 2023 Jan 13;11:e72764. doi: 10.3897/BDJ.11.e72764 (PMC9860508; doi:10.3897/BDJ.11.e72764)
Supplement: XML Treatment for Thoracites kirkspriggsi [file BDJ.11.e72764-treatment79.xml]

<!DOCTYPE tp:taxon-treatment
  PUBLIC "-//TaxonX//DTD Taxonomic Treatment Publishing DTD v0 20100105//EN" "tax-treatment-NSO.dtd">
<tp:taxon-treatment xmlns:tp="http://www.plazi.org/taxpub"><tp:treatment-meta><mixed-citation publication-type="journal"><person-group><name><surname>Thomas-Cabianca</surname><given-names>Arianna</given-names></name><name><surname>Villet</surname><given-names>Martin H.</given-names></name><name><surname>Martínez-Sánchez</surname><given-names>Anabel</given-names></name><name><surname>Rojo</surname><given-names>Santos</given-names></name></person-group><article-title>South African nose flies (<tp:taxon-name><tp:taxon-name-part taxon-name-part-type="order">Diptera</tp:taxon-name-part></tp:taxon-name>, <tp:taxon-name><tp:taxon-name-part taxon-name-part-type="family">Calliphoridae</tp:taxon-name-part></tp:taxon-name>, <tp:taxon-name><tp:taxon-name-part taxon-name-part-type="subfamily">Rhiniinae</tp:taxon-name-part></tp:taxon-name>): taxonomy, diversity, distribution and biology</article-title><source>Biodivers Data J</source><day>13</day><month>01</month><year>2023</year><volume>11</volume><pub-id pub-id-type="doi">10.3897/BDJ.11.e72764</pub-id></mixed-citation></tp:treatment-meta><tp:nomenclature><tp:taxon-name>
              <object-id xmlns:xlink="http://www.w3.org/1999/xlink" content-type="arpha" xlink:type="simple">2313CE29-75A3-5345-9160-D9F55D28A3F1</object-id>
              <tp:taxon-name-part taxon-name-part-type="genus">Thoracites</tp:taxon-name-part>
              <tp:taxon-name-part taxon-name-part-type="species">kirkspriggsi</tp:taxon-name-part>
            </tp:taxon-name><tp:taxon-authority>Kurahashi, 2001</tp:taxon-authority><tp:nomenclature-citation-list><tp:nomenclature-citation><tp:taxon-name>
                  <tp:taxon-name-part taxon-name-part-type="uncertainty-rank">=</tp:taxon-name-part>
                  <tp:taxon-name-part taxon-name-part-type="genus" reg="Thoracites">Thoracites</tp:taxon-name-part>
                  <tp:taxon-name-part taxon-name-part-type="species" reg="kirkspriggsi">kirkspriggsi</tp:taxon-name-part>
                </tp:taxon-name><comment> Kurahashi, 2001: 146. <bold>Type locality</bold>: Namibia, Rundo District.</comment></tp:nomenclature-citation></tp:nomenclature-citation-list></tp:nomenclature><tp:treatment-sec sec-type="Distribution"><title>Distribution</title><p><bold>Afrotropical</bold>: Namibia and South Africa* (Fig. <xref ref-type="fig" rid="F7032607">124</xref>).</p></tp:treatment-sec><tp:treatment-sec sec-type="Notes"><title>Notes</title><p><bold><underline>Preferred environment</underline></bold>: in Namibia, apparently restricted to the Arid and Mesic Savannah Biomes (Kurahashi 2001; <xref ref-type="bibr" rid="B7071266">Kurahashi and Kirk-Spriggs 2006</xref>). <bold><underline>Recorded elevations</underline></bold>: no data. <bold><underline>Seasonality</underline></bold>: a single specimen was collected in September. In Namibia, abundant species, most abundant from December to March, absent in June (<xref ref-type="bibr" rid="B7071266">Kurahashi and Kirk-Spriggs 2006</xref>). <bold><underline>Behaviour and ecology</underline></bold>: unknown. <bold><underline>Life cycle and developmental stages</underline></bold>: unknown. <bold><underline>Collection methods</underline></bold>: preservative trap. In Namibia, swept and hand net, UV-Light, Malaise, preservative, pitfall, baited with dead millipede and yellow, blue and white pan traps (Kurahashi 2001, <xref ref-type="bibr" rid="B7071266">Kurahashi and Kirk-Spriggs 2006</xref>). <bold><underline>Illustrations and photographs</underline></bold>: male habitus as in fig. 30a in <xref ref-type="bibr" rid="B7071460">Kurahashi (2001)</xref>. Male terminalia as in figs. 5-10 in <xref ref-type="bibr" rid="B7071460">Kurahashi (2001)</xref>.</p><p><bold>Material examined</bold>: Suppl. materials <xref ref-type="supplementary-material" rid="S7033242">1</xref>, <xref ref-type="supplementary-material" rid="S7069946">2</xref>.</p></tp:treatment-sec><tp:treatment-sec><!--Section generated to contain objects referenced in tp:taxon-treatment.--><fig id="F7032607" position="float" orientation="portrait"><object-id xmlns:xlink="http://www.w3.org/1999/xlink" content-type="arpha" xlink:type="simple">1BD88ABB-3F9E-597E-9570-E58512D1391F</object-id><object-id xmlns:xlink="http://www.w3.org/1999/xlink" content-type="doi" xlink:type="simple">10.3897/BDJ.10.e72764.figure124</object-id><label>Figure 124.</label><caption><p><italic><tp:taxon-name><tp:taxon-name-part taxon-name-part-type="genus" reg="Thoracites">Thoracites</tp:taxon-name-part><tp:taxon-name-part taxon-name-part-type="species" reg="kirkspriggsi">kirkspriggsi</tp:taxon-name-part></tp:taxon-name></italic> occurrence map in South Africa, including eSwatini (eSw) and Lesotho (Le); horizontal axis longitude east and vertical axis latitude south.</p></caption><graphic xmlns:xlink="http://www.w3.org/1999/xlink" xlink:href="bdj-11-e72764-g124.jpg" position="float" id="oo_538239.jpg" orientation="portrait" xlink:type="simple"><uri content-type="original_file" xlink:type="simple">https://binary.pensoft.net/fig/538239</uri></graphic></fig><supplementary-material xmlns:xlink="http://www.w3.org/1999/xlink" id="S7033242" orientation="portrait" position="float" xlink:type="simple"><object-id content-type="arpha" xlink:type="simple">E1D44406-0B75-54FF-89F3-DCD3E6218941</object-id><object-id content-type="doi" xlink:type="simple">10.3897/BDJ.10.e72764.suppl1</object-id><object-id content-type="zenodo_dep_id" xlink:type="simple">7538293</object-id><label>Supplementary material 1</label><caption><p>Material examined of <tp:taxon-name><tp:taxon-name-part taxon-name-part-type="subfamily">Rhiniinae</tp:taxon-name-part></tp:taxon-name> (<tp:taxon-name><tp:taxon-name-part taxon-name-part-type="order">Diptera</tp:taxon-name-part></tp:taxon-name>, <tp:taxon-name><tp:taxon-name-part taxon-name-part-type="superfamily">Oestroidea</tp:taxon-name-part></tp:taxon-name>) from South Africa</p></caption><statement content-type="dataType"><label>Data type</label><p>georeferences, occurrences and information from specimen labels.</p></statement><p>File: oo_737008.tsv</p><media xlink:href="bdj-11-e72764-s001.tsv" mimetype="tsv file" mime-subtype="tsv" position="float" orientation="portrait" xlink:type="simple"><uri content-type="original_file" xlink:type="simple">https://binary.pensoft.net/file/737008</uri></media><attrib specific-use="authors">Thomas-Cabianca A, Villet MH, Matínez-Sánchez A, Rojo S</attrib></supplementary-material><supplementary-material xmlns:xlink="http://www.w3.org/1999/xlink" id="S7069946" orientation="portrait" position="float" xlink:type="simple"><object-id content-type="arpha" xlink:type="simple">52CE0A35-A2F7-5ECC-B6E2-D84728026D50</object-id><object-id content-type="doi" xlink:type="simple">10.3897/BDJ.10.e72764.suppl2</object-id><label>Supplementary material 2</label><caption><p>Material examined of <tp:taxon-name><tp:taxon-name-part taxon-name-part-type="subfamily">Rhiniinae</tp:taxon-name-part></tp:taxon-name> (<tp:taxon-name><tp:taxon-name-part taxon-name-part-type="order">Diptera</tp:taxon-name-part></tp:taxon-name>, <tp:taxon-name><tp:taxon-name-part taxon-name-part-type="superfamily">Oestroidea</tp:taxon-name-part></tp:taxon-name>) from the Afrotropical Region (excluding South Africa)<ext-link ext-link-type="uri" xlink:href="https://doi.org/10.3897/BDJ.10.e72764.suppl2" xlink:type="simple"/></p></caption><statement content-type="dataType"><label>Data type</label><p>data from specimen labels.</p></statement><p>File: oo_737009.tsv</p><media xlink:href="bdj-11-e72764-s002.tsv" mimetype="tsv file" mime-subtype="tsv" position="float" orientation="portrait" xlink:type="simple"><uri content-type="original_file" xlink:type="simple">https://binary.pensoft.net/file/737009</uri></media><attrib specific-use="authors">Thomas-Cabianca A, Villet MH, Martínez-Sánchez A, Rojo S</attrib></supplementary-material></tp:treatment-sec><ref-list><ref id="B7071266"><element-citation xmlns:xlink="http://www.w3.org/1999/xlink" publication-type="article" xlink:type="simple"><person-group person-group-type="author"><name name-style="western"><surname>Kurahashi</surname><given-names>Hiromu</given-names></name><name name-style="western"><surname>Kirk-Spriggs</surname><given-names>Ashley H.</given-names></name></person-group><year>2006</year><article-title>The <tp:taxon-name><tp:taxon-name-part taxon-name-part-type="family">Calliphoridae</tp:taxon-name-part></tp:taxon-name> of Namibia (<tp:taxon-name><tp:taxon-name-part taxon-name-part-type="order">Diptera</tp:taxon-name-part></tp:taxon-name>: <tp:taxon-name><tp:taxon-name-part taxon-name-part-type="superfamily">Oestroidea</tp:taxon-name-part></tp:taxon-name>)</article-title><source>Zootaxa</source><volume>1322</volume><fpage>1</fpage><lpage>131</lpage><pub-id pub-id-type="doi">10.11646/zootaxa.1322.1.1</pub-id></element-citation></ref><ref id="B7071460"><element-citation xmlns:xlink="http://www.w3.org/1999/xlink" publication-type="article" xlink:type="simple"><person-group person-group-type="author"><name name-style="western"><surname>Kurahashi</surname><given-names>Hiromu</given-names></name></person-group><year>2001</year><article-title>Four new species of the blow fly genus <italic><tp:taxon-name><tp:taxon-name-part taxon-name-part-type="genus" reg="Thoracites">Thoracites</tp:taxon-name-part></tp:taxon-name></italic> Brauer &amp; Bergenstamm (<tp:taxon-name><tp:taxon-name-part taxon-name-part-type="order">Diptera</tp:taxon-name-part></tp:taxon-name>: <tp:taxon-name><tp:taxon-name-part taxon-name-part-type="family">Calliphoridae</tp:taxon-name-part></tp:taxon-name>: <tp:taxon-name><tp:taxon-name-part taxon-name-part-type="subfamily">Rhininae</tp:taxon-name-part></tp:taxon-name>), with a key to all species</article-title><source>Cimbebasia</source><volume>17</volume><fpage>143</fpage><lpage>161</lpage></element-citation></ref></ref-list></tp:taxon-treatment>
