# Supplementary material for: South African nose flies (Diptera, Calliphoridae, Rhiniinae): taxonomy, diversity, distribution and biology
Source: Biodivers Data J. 2023 Jan 13;11:e72764. doi: 10.3897/BDJ.11.e72764 (PMC9860508; doi:10.3897/BDJ.11.e72764)
Supplement: XML Treatment for Trichoberia kamita [file BDJ.11.e72764-treatment83.xml]

<!DOCTYPE tp:taxon-treatment
  PUBLIC "-//TaxonX//DTD Taxonomic Treatment Publishing DTD v0 20100105//EN" "tax-treatment-NSO.dtd">
<tp:taxon-treatment xmlns:tp="http://www.plazi.org/taxpub"><tp:treatment-meta><mixed-citation publication-type="journal"><person-group><name><surname>Thomas-Cabianca</surname><given-names>Arianna</given-names></name><name><surname>Villet</surname><given-names>Martin H.</given-names></name><name><surname>Martínez-Sánchez</surname><given-names>Anabel</given-names></name><name><surname>Rojo</surname><given-names>Santos</given-names></name></person-group><article-title>South African nose flies (<tp:taxon-name><tp:taxon-name-part taxon-name-part-type="order">Diptera</tp:taxon-name-part></tp:taxon-name>, <tp:taxon-name><tp:taxon-name-part taxon-name-part-type="family">Calliphoridae</tp:taxon-name-part></tp:taxon-name>, <tp:taxon-name><tp:taxon-name-part taxon-name-part-type="subfamily">Rhiniinae</tp:taxon-name-part></tp:taxon-name>): taxonomy, diversity, distribution and biology</article-title><source>Biodivers Data J</source><day>13</day><month>01</month><year>2023</year><volume>11</volume><pub-id pub-id-type="doi">10.3897/BDJ.11.e72764</pub-id></mixed-citation></tp:treatment-meta><tp:nomenclature><tp:taxon-name>
              <object-id xmlns:xlink="http://www.w3.org/1999/xlink" content-type="arpha" xlink:type="simple">1854855F-573B-53AA-BE9B-395398BD1FDC</object-id>
              <tp:taxon-name-part taxon-name-part-type="genus">Trichoberia</tp:taxon-name-part>
              <tp:taxon-name-part taxon-name-part-type="species">kamita</tp:taxon-name-part>
            </tp:taxon-name><tp:taxon-authority>Lehrer, 2007</tp:taxon-authority><tp:nomenclature-citation-list><tp:nomenclature-citation><tp:taxon-name>
                  <tp:taxon-name-part taxon-name-part-type="uncertainty-rank">=</tp:taxon-name-part>
                  <tp:taxon-name-part taxon-name-part-type="genus" reg="Trichoberia">Trichoberia</tp:taxon-name-part>
                  <tp:taxon-name-part taxon-name-part-type="species" reg="kamita">kamita</tp:taxon-name-part>
                </tp:taxon-name><comment> Lehrer, 2007: 13. <bold>Type Locality</bold>: South Africa, Natal [KwaZulu-Natal], St. Lucia Park.</comment></tp:nomenclature-citation></tp:nomenclature-citation-list></tp:nomenclature><tp:treatment-sec sec-type="Distribution"><title>Distribution</title><p><bold>Afrotropical</bold>: South Africa.</p></tp:treatment-sec><tp:treatment-sec sec-type="Notes"><title>Notes</title><p>No specimens examined for South Africa, based on <xref ref-type="bibr" rid="B7070875">Lehrer 2007a</xref>. <bold><underline>Illustrations and photography</underline></bold>: male terminalia as in fig. 132 in <xref ref-type="bibr" rid="B7071085">Lehrer (2011)</xref>.</p></tp:treatment-sec><ref-list><ref id="B7070875"><element-citation xmlns:xlink="http://www.w3.org/1999/xlink" publication-type="article" xlink:type="simple"><person-group person-group-type="author"><name name-style="western"><surname>Lehrer</surname><given-names>Andy Z</given-names></name></person-group><year>2007</year><article-title><tp:taxon-name><tp:taxon-name-part taxon-name-part-type="subfamily">Stomorhiniinae</tp:taxon-name-part></tp:taxon-name> n. sfam. Une nouvelle sous-famille de <tp:taxon-name><tp:taxon-name-part taxon-name-part-type="family">Calliphoridae</tp:taxon-name-part></tp:taxon-name> (<tp:taxon-name><tp:taxon-name-part taxon-name-part-type="order">Diptera</tp:taxon-name-part></tp:taxon-name>) et révision de ses taxons</article-title><source>Fragmenta Dipterologica</source><volume>12</volume><fpage>4</fpage><lpage>16</lpage></element-citation></ref><ref id="B7071085"><element-citation xmlns:xlink="http://www.w3.org/1999/xlink" publication-type="article" xlink:type="simple"><person-group person-group-type="author"><name name-style="western"><surname>Lehrer</surname><given-names>Andy Z</given-names></name></person-group><year>2011</year><article-title>Recueil de <tp:taxon-name><tp:taxon-name-part taxon-name-part-type="family">Calliphoridae</tp:taxon-name-part></tp:taxon-name> décrits ou revus (<tp:taxon-name><tp:taxon-name-part taxon-name-part-type="class">Insecta</tp:taxon-name-part></tp:taxon-name>, <tp:taxon-name><tp:taxon-name-part taxon-name-part-type="order">Diptera</tp:taxon-name-part></tp:taxon-name>)</article-title><source>Entomologica: Annali di Entomologia Generale ed Applicata</source><volume>XLIII</volume><issue>43</issue><fpage>3</fpage><lpage>275</lpage></element-citation></ref></ref-list></tp:taxon-treatment>
