# Supplementary material for: South African nose flies (Diptera, Calliphoridae, Rhiniinae): taxonomy, diversity, distribution and biology
Source: Biodivers Data J. 2023 Jan 13;11:e72764. doi: 10.3897/BDJ.11.e72764 (PMC9860508; doi:10.3897/BDJ.11.e72764)
Supplement: Supplementary material 1 — Material examined of Rhiniinae (Diptera, Oestroidea) from South Africa [file bdj-11-e72764-s001.tsv]

​occurrenceID	typeStatus	scientificName	taxonomicStatus	acceptedNameUsage	taxonRemarks	order	subfamily	tribe	genus	specificEpithet	scientificNameAuthorship	identifiedBy	dateIdentified	previousIdentifications	country	state province	locality	decimalLatitude	decimalLongitude	minimumElevationInMeters	maximumElevationInMeters	verbatimEventDate	eventDate	individualCount	sex	lifeStage	samplingProtocol	institutionCode	catalogNumber	otherCatalogNumbers	preparations	recordedBy	basisOfRecord	habitat	eventRemarks	locationRemarks
FlyHigh:Rhiniidae:ATC00166:BMSA:Cosmina_aenea		Cosmina aenea (Fabricius, 1805)	accepted	Cosmina aenea		Diptera	Rhiniinae	Cosminini	Cosmina	aenea	(Fabricius, 1805)	Rognes K	2012		South Africa	KwaZulu-Natal	Kosi Bay Nature Reserve (1)	-26.96	32.82	82		13-17.xii.2010	2010-12-13/17	1	Male		Malaise trap	BMSA	BMSA (D) 31126			Kirk-Spriggs AH	PreservedSpecimen	Woodland savanna
FlyHigh:Rhiniidae:ATC00167:BMSA:Cosmina_aenea		Cosmina aenea (Fabricius, 1805)	accepted	Cosmina aenea		Diptera	Rhiniinae	Cosminini	Cosmina	aenea	(Fabricius, 1805)	Rognes K	2012		South Africa	KwaZulu-Natal	Kosi Bay Nature Reserve (1)	-26.96	32.82	82		13-17.xii.2010	2010-12-13/17	1	Male		Malaise trap	BMSA	BMSA (D) 31129			Kirk-Spriggs AH	PreservedSpecimen	Woodland savanna
FlyHigh:Rhiniidae:ATC00712:DMSA:Cosmina_aenea		Cosmina aenea (Fabricius, 1805)	accepted	Cosmina aenea		Diptera	Rhiniinae	Cosminini	Cosmina	aenea	(Fabricius, 1805)	Thomas-Cabianca A	2018		South Africa	KwaZulu-Natal	Inanda Falls near Durban	-29.52	30.70			20.xi.1957	20-11-1957	1	Female			DMSA	DMSA DIP 6276			Bevis L	PreservedSpecimen
FlyHigh:Rhiniidae:ATC00822:NHMUK:Cosmina_aenea		Cosmina aenea (Fabricius, 1805)	accepted	Cosmina aenea		Diptera	Rhiniinae	Cosminini	Cosmina	aenea	(Fabricius, 1805)	Dear JP	1979		South Africa	Limpopo	Nylsley Reserve, Naboomspruit [now Mookgophong] (1)	-24.65	31.20			29.iii.1979	29-03-1979	1	Female			NHMUK	NHMUK 010579980			Ferrar P	PreservedSpecimen
FlyHigh:Rhiniidae:ATC00823:NHMUK:Cosmina_aenea		Cosmina aenea (Fabricius, 1805)	accepted	Cosmina aenea		Diptera	Rhiniinae	Cosminini	Cosmina	aenea	(Fabricius, 1805)	Dear JP	1979		South Africa	Limpopo	Nylsley Reserve, Naboomspruit [now Mookgophong] (1)	-24.65	31.20			29.iii.1979	29-03-1979	1	Male			NHMUK	NHMUK 010579981			Ferrar P	PreservedSpecimen
FlyHigh:Rhiniidae:ATC00824:NHMUK:Cosmina_aenea		Cosmina aenea (Fabricius, 1805)	accepted	Cosmina aenea		Diptera	Rhiniinae	Cosminini	Cosmina	aenea	(Fabricius, 1805)				South Africa	Limpopo	Nylsley Reserve, Naboomspruit [now Mookgophong] (1)	-24.65	31.20			30.iii.1979	30-03-1979	1	Male			NHMUK	NHMUK 010579982			Ferrar P	PreservedSpecimen
FlyHigh:Rhiniidae:ATC00825:NHMUK:Cosmina_aenea		Cosmina aenea (Fabricius, 1805)	accepted	Cosmina aenea		Diptera	Rhiniinae	Cosminini	Cosmina	aenea	(Fabricius, 1805)				South Africa	KwaZulu-Natal	Estcourt	-29.00	29.87			ix-x.1896	1896-09/10	1	Male			NHMUK	NHMUK 010580010			Marshall GAK	PreservedSpecimen
FlyHigh:Rhiniidae:ATC00826:NHMUK:Cosmina_aenea		Cosmina aenea (Fabricius, 1805)	accepted	Cosmina aenea		Diptera	Rhiniinae	Cosminini	Cosmina	aenea	(Fabricius, 1805)				South Africa	Mpumalanga	Botshabelo, near Middleburg	-25.68	29.43	1219				1	Female			NHMUK	NHMUK 010579972			Junod HA	PreservedSpecimen
FlyHigh:Rhiniidae:ATC01002:NMSA:Cosmina_aenea		Cosmina aenea (Fabricius, 1805)	accepted	Cosmina aenea		Diptera	Rhiniinae	Cosminini	Cosmina	aenea	(Fabricius, 1805)	Zumpt F	1968		South Africa	North-West	Brits	-25.63	27.78			02.vi.1956	02-06-1956	1	Female			NMSA	NMSA DIP 019046			Paterson H	PreservedSpecimen
FlyHigh:Rhiniidae:ATC01003:NMSA:Cosmina_aenea		Cosmina aenea (Fabricius, 1805)	accepted	Cosmina aenea		Diptera	Rhiniinae	Cosminini	Cosmina	aenea	(Fabricius, 1805)	Thomas-Cabianca A	2018		South Africa	KwaZulu-Natal	Ozabeni/KwaMbila section, northern St. Lucia	-27.63	32.58			04-05.iii.2006	2006-03-04/05	1	Female		hand net	NMSA	NMSA DIP 084085			Davies GBP	PreservedSpecimen	Coastal grassland
FlyHigh:Rhiniidae:ATC01004:NMSA:Cosmina_aenea		Cosmina aenea (Fabricius, 1805)	accepted	Cosmina aenea		Diptera	Rhiniinae	Cosminini	Cosmina	aenea	(Fabricius, 1805)	Thomas-Cabianca A	2018		South Africa	KwaZulu-Natal	Ozabeni/KwaMbila section, northern St. Lucia	-27.63	32.58			04-05.iii.2006	2006-03-04/05	1	Male		hand net	NMSA	NMSA DIP 084096			Davies GBP	PreservedSpecimen	Coastal grassland
FlyHigh:Rhiniidae:ATC01005:NMSA:Cosmina_aenea		Cosmina aenea (Fabricius, 1805)	accepted	Cosmina aenea		Diptera	Rhiniinae	Cosminini	Cosmina	aenea	(Fabricius, 1805)	Thomas-Cabianca A	2018		South Africa	KwaZulu-Natal	Ozabeni/KwaMbila section, northern St. Lucia	-27.63	32.58			04-05.iii.2006	2006-03-04/05	1	Male		hand net	NMSA	NMSA DIP 084098			Davies GBP	PreservedSpecimen	Coastal grassland
FlyHigh:Rhiniidae:ATC01006:NMSA:Cosmina_aenea		Cosmina aenea (Fabricius, 1805)	accepted	Cosmina aenea		Diptera	Rhiniinae	Cosminini	Cosmina	aenea	(Fabricius, 1805)	Thomas-Cabianca A	2018		South Africa	KwaZulu-Natal	Ozabeni/KwaMbila section, northern St. Lucia	-27.63	32.58			04-05.iii.2006	2006-03-04/05	1	Female		hand net	NMSA	NMSA DIP 084113			Davies GBP	PreservedSpecimen	Coastal grassland
FlyHigh:Rhiniidae:ATC01007:NMSA:Cosmina_aenea		Cosmina aenea (Fabricius, 1805)	accepted	Cosmina aenea		Diptera	Rhiniinae	Cosminini	Cosmina	aenea	(Fabricius, 1805)	Zumpt F	1953		South Africa	Gauteng	Pretoria (2)	-25.73	28.18			07.i.1951	07-01-1951	1	Female			NMSA	NMSA DIP 019045			Zumpt F	PreservedSpecimen
FlyHigh:Rhiniidae:ATC01008:NMSA:Cosmina_aenea		Cosmina aenea (Fabricius, 1805)	accepted	Cosmina aenea		Diptera	Rhiniinae	Cosminini	Cosmina	aenea	(Fabricius, 1805)	Thomas-Cabianca A	2018		South Africa	KwaZulu-Natal	Krantzkloof Nature Reserve	-29.75	30.85			08.xi.1984	08-11-1984	1	Female			NMSA	NMSA DIP 084194			Londt JGH	PreservedSpecimen
FlyHigh:Rhiniidae:ATC01009:NMSA:Cosmina_aenea		Cosmina aenea (Fabricius, 1805)	accepted	Cosmina aenea		Diptera	Rhiniinae	Cosminini	Cosmina	aenea	(Fabricius, 1805)	Thomas-Cabianca A	2018		South Africa	KwaZulu-Natal	Ramsgate	-25.64	28.36			08-17.i.1982	1982-01-08/17	1	Female			NMSA	NMSA DIP 084099			Londt JGH	PreservedSpecimen
FlyHigh:Rhiniidae:ATC01010:NMSA:Cosmina_aenea		Cosmina aenea (Fabricius, 1805)	accepted	Cosmina aenea		Diptera	Rhiniinae	Cosminini	Cosmina	aenea	(Fabricius, 1805)	Zumpt F	1964		South Africa	KwaZulu-Natal	Ndumo Reserve, Ingwavuma District	-26.87	32.26			1-10.xii.1963	1963-12-01/10	1	Male			NMSA	NMSA DIP 019006		terminalia slide 59	Stuckenberg BR | Stuckenberg P	PreservedSpecimen
FlyHigh:Rhiniidae:ATC01011:NMSA:Cosmina_aenea		Cosmina aenea (Fabricius, 1805)	accepted	Cosmina aenea		Diptera	Rhiniinae	Cosminini	Cosmina	aenea	(Fabricius, 1805)	Thomas-Cabianca A	2018		South Africa	KwaZulu-Natal	Kosi Bay Nature Reserve (1)	-26.96	32.82	82		11-16.xii.2010	2010-12-11/16	1	Female			NMSA	NMSA DIP 084101			Londt JGH	PreservedSpecimen	Woodland savanna
FlyHigh:Rhiniidae:ATC01012:NMSA:Cosmina_aenea		Cosmina aenea (Fabricius, 1805)	accepted	Cosmina aenea		Diptera	Rhiniinae	Cosminini	Cosmina	aenea	(Fabricius, 1805)	Thomas-Cabianca A	2018		South Africa	KwaZulu-Natal	St. Lucia Game Park	-28.35	32.43	45		12.iii.1995	12-03-1995	1	Male			NMSA	NMSA DIP 084200			Londt JGH	PreservedSpecimen	Open mixed grassland
FlyHigh:Rhiniidae:ATC01013:NMSA:Cosmina_aenea		Cosmina aenea (Fabricius, 1805)	accepted	Cosmina aenea		Diptera	Rhiniinae	Cosminini	Cosmina	aenea	(Fabricius, 1805)	Thomas-Cabianca A	2018		South Africa	KwaZulu-Natal	Mission Rock, Greater St. Lucia Wetland Park	-28.28	32.49	24		13.iii.2004	13-03-2004	1	Male			NMSA	NMSA DIP 084114			Londt JGH	PreservedSpecimen	Mixed dune woodland
FlyHigh:Rhiniidae:ATC01014:NMSA:Cosmina_aenea		Cosmina aenea (Fabricius, 1805)	accepted	Cosmina aenea		Diptera	Rhiniinae	Cosminini	Cosmina	aenea	(Fabricius, 1805)	Thomas-Cabianca A	2018		South Africa	KwaZulu-Natal	Vernon Crookes Nature Reserve Near Umzinto (1)	-30.30	30.66			16.ii.2005	16-02-2005	1	Male			NMSA	NMSA DIP 084193			Davies GBP	PreservedSpecimen
FlyHigh:Rhiniidae:ATC01015:NMSA:Cosmina_aenea		Cosmina aenea (Fabricius, 1805)	accepted	Cosmina aenea		Diptera	Rhiniinae	Cosminini	Cosmina	aenea	(Fabricius, 1805)	Thomas-Cabianca A	2018		South Africa	KwaZulu-Natal	Kosi Bay (lakeside)	-26.99	32.80			16-19.iii.1982	1982-03-16/19	1	Female			NMSA	NMSA DIP 084111			Barraclough DA	PreservedSpecimen	Lakeside
FlyHigh:Rhiniidae:ATC01016:NMSA:Cosmina_aenea		Cosmina aenea (Fabricius, 1805)	accepted	Cosmina aenea		Diptera	Rhiniinae	Cosminini	Cosmina	aenea	(Fabricius, 1805)	Thomas-Cabianca A	2018		South Africa	KwaZulu-Natal	Kosi Bay (lakeside)	-26.99	32.80			16-19.iii.1982	1982-03-16/19	1	Male			NMSA	NMSA DIP 084195			Barraclough DA	PreservedSpecimen
FlyHigh:Rhiniidae:ATC01017:NMSA:Cosmina_aenea		Cosmina aenea (Fabricius, 1805)	accepted	Cosmina aenea		Diptera	Rhiniinae	Cosminini	Cosmina	aenea	(Fabricius, 1805)	Thomas-Cabianca A	2018		South Africa	North-West	Pilanesberg National Park, Bakubung Camp (2)	-25.34	27.06	1106		16-23.ix.2011	2011-09-16/23	1	Male			NMSA	NMSA DIP 084102			Londt JGH | Londt A	PreservedSpecimen			Thornveld camp grounds
FlyHigh:Rhiniidae:ATC01018:NMSA:Cosmina_aenea		Cosmina aenea (Fabricius, 1805)	accepted	Cosmina aenea		Diptera	Rhiniinae	Cosminini	Cosmina	aenea	(Fabricius, 1805)	Thomas-Cabianca A	2018		South Africa	KwaZulu-Natal	Kosi Bay Nature Reserve (1)	-26.96	32.82	80		18-20.ii.2011	2011-02-18/20	1	Female			NMSA	NMSA DIP 084097			Londt JGH	PreservedSpecimen	Woodland savanna
FlyHigh:Rhiniidae:ATC01019:NMSA:Cosmina_aenea		Cosmina aenea (Fabricius, 1805)	accepted	Cosmina aenea		Diptera	Rhiniinae	Cosminini	Cosmina	aenea	(Fabricius, 1805)	Zumpt F	1953		South Africa	KwaZulu-Natal	Tete Pan	-27.13	32.27			23.iv.1955	23-04-1955	1	Male			NMSA	NMSA DIP 019044			Paterson H	PreservedSpecimen
FlyHigh:Rhiniidae:ATC01020:NMSA:Cosmina_aenea		Cosmina aenea (Fabricius, 1805)	accepted	Cosmina aenea		Diptera	Rhiniinae	Cosminini	Cosmina	aenea	(Fabricius, 1805)	Zumpt F	1953		South Africa	North-West	Rustenberg	-25.65	27.26			25.iii.1951	25-03-1951	1	Male			NMSA	NMSA DIP 019043		terminalia slide 1		PreservedSpecimen
FlyHigh:Rhiniidae:ATC01021:NMSA:Cosmina_aenea		Cosmina aenea (Fabricius, 1805)	accepted	Cosmina aenea		Diptera	Rhiniinae	Cosminini	Cosmina	aenea	(Fabricius, 1805)	Zumpt F	1962		South Africa	KwaZulu-Natal	Gillitts, Pinetown District	-29.80	30.79			28.xii.1961	28-12-1961	1	Male			NMSA	NMSA DIP 018925			Stuckenberg BR | Stuckenberg P	PreservedSpecimen	Grassland
FlyHigh:Rhiniidae:ATC01022:NMSA:Cosmina_aenea		Cosmina aenea (Fabricius, 1805)	accepted	Cosmina aenea		Diptera	Rhiniinae	Cosminini	Cosmina	aenea	(Fabricius, 1805)	Thomas-Cabianca A	2018		South Africa	Limpopo	Nylsley Reserve, Naboomspruit [now Mookgophong] (1)	-24.65	31.20			29.iii.1979	29-03-1979	1	Male			NMSA	NMSA DIP 084092			Ferrar P	PreservedSpecimen
FlyHigh:Rhiniidae:ATC01023:NMSA:Cosmina_aenea		Cosmina aenea (Fabricius, 1805)	accepted	Cosmina aenea		Diptera	Rhiniinae	Cosminini	Cosmina	aenea	(Fabricius, 1805)	Zumpt F			South Africa	Gauteng	Krugersdorp	-26.10	27.81			29.viii.1963	29-08-1963	1	Male			NMSA	NMSA DIP 019048				PreservedSpecimen
FlyHigh:Rhiniidae:ATC01024:NMSA:Cosmina_aenea		Cosmina aenea (Fabricius, 1805)	accepted	Cosmina aenea		Diptera	Rhiniinae	Cosminini	Cosmina	aenea	(Fabricius, 1805)				South Africa	Limpopo	Nyl River, 8 km SW of Nylstroom	-24.50	28.80			29-31.i.1978	1978-01-29/31	1	Male			NMSA	NMSA DIP 018966		terminalia slide 73	Londt JGH	PreservedSpecimen	Bushveld		Near river
FlyHigh:Rhiniidae:ATC01025:NMSA:Cosmina_aenea		Cosmina aenea (Fabricius, 1805)	accepted	Cosmina aenea		Diptera	Rhiniinae	Cosminini	Cosmina	aenea	(Fabricius, 1805)	Thomas-Cabianca A	2018		South Africa	KwaZulu-Natal	Kosi Bay Nature Reserve (1)	-26.96	32.82			30.xi-02.xii.1982	1982-11-30/12-02	1	Female			NMSA	NMSA DIP 084086			Londt JGH | Barraclough DA | Stuckenberg BR	PreservedSpecimen	Forest and open woodland areas
FlyHigh:Rhiniidae:ATC01026:NMSA:Cosmina_aenea		Cosmina aenea (Fabricius, 1805)	accepted	Cosmina aenea		Diptera	Rhiniinae	Cosminini	Cosmina	aenea	(Fabricius, 1805)	Thomas-Cabianca A	2018		South Africa	KwaZulu-Natal	Kosi Bay Nature Reserve (1)	-26.96	32.82			30.xi-02.xii.1982	1982-11-30/12-02	1	Female			NMSA	NMSA DIP 084087			Londt JGH | Barraclough DA | Stuckenberg BR	PreservedSpecimen	Forest and open woodland areas
FlyHigh:Rhiniidae:ATC01027:NMSA:Cosmina_aenea		Cosmina aenea (Fabricius, 1805)	accepted	Cosmina aenea		Diptera	Rhiniinae	Cosminini	Cosmina	aenea	(Fabricius, 1805)	Thomas-Cabianca A	2018		South Africa	KwaZulu-Natal	Kosi Bay Nature Reserve (1)	-26.96	32.82			30.xi-02.xii.1982	1982-11-30/12-02	1	Male			NMSA	NMSA DIP 084088			Londt JGH | Barraclough DA | Stuckenberg BR	PreservedSpecimen	Forest and open woodland areas
FlyHigh:Rhiniidae:ATC01028:NMSA:Cosmina_aenea		Cosmina aenea (Fabricius, 1805)	accepted	Cosmina aenea		Diptera	Rhiniinae	Cosminini	Cosmina	aenea	(Fabricius, 1805)	Thomas-Cabianca A	2018		South Africa	KwaZulu-Natal	Kosi Bay Nature Reserve (1)	-26.96	32.82			30.xi-02.xii.1982	1982-11-30/12-02	1	Male			NMSA	NMSA DIP 084089			Londt JGH | Barraclough DA | Stuckenberg BR	PreservedSpecimen	Forest and open woodland areas
FlyHigh:Rhiniidae:ATC01029:NMSA:Cosmina_aenea		Cosmina aenea (Fabricius, 1805)	accepted	Cosmina aenea		Diptera	Rhiniinae	Cosminini	Cosmina	aenea	(Fabricius, 1805)	Thomas-Cabianca A	2018		South Africa	KwaZulu-Natal	Kosi Bay Nature Reserve (1)	-26.96	32.82			30.xi-02.xii.1982	1982-11-30/12-02	1	Female			NMSA	NMSA DIP 084090			Londt JGH | Barraclough DA | Stuckenberg BR	PreservedSpecimen	Forest and open woodland areas
FlyHigh:Rhiniidae:ATC01030:NMSA:Cosmina_aenea		Cosmina aenea (Fabricius, 1805)	accepted	Cosmina aenea		Diptera	Rhiniinae	Cosminini	Cosmina	aenea	(Fabricius, 1805)	Thomas-Cabianca A	2018		South Africa	KwaZulu-Natal	Kosi Bay Nature Reserve (1)	-26.96	32.82			30.xi-02.xii.1982	1982-11-30/12-02	1	Male			NMSA	NMSA DIP 084091			Londt JGH | Barraclough DA | Stuckenberg BR	PreservedSpecimen	Forest and open woodland areas
FlyHigh:Rhiniidae:ATC01031:NMSA:Cosmina_aenea		Cosmina aenea (Fabricius, 1805)	accepted	Cosmina aenea		Diptera	Rhiniinae	Cosminini	Cosmina	aenea	(Fabricius, 1805)	Thomas-Cabianca A	2018		South Africa	KwaZulu-Natal	Kosi Bay Nature Reserve (1)	-26.96	32.82			30.xi-02.xii.1982	1982-11-30/12-02	1	Female			NMSA	NMSA DIP 084093			Londt JGH | Barraclough DA | Stuckenberg BR	PreservedSpecimen	Forest and open woodland areas
FlyHigh:Rhiniidae:ATC01032:NMSA:Cosmina_aenea		Cosmina aenea (Fabricius, 1805)	accepted	Cosmina aenea		Diptera	Rhiniinae	Cosminini	Cosmina	aenea	(Fabricius, 1805)	Thomas-Cabianca A	2018		South Africa	KwaZulu-Natal	Kosi Bay Nature Reserve (1)	-26.96	32.82			30.xi-02.xii.1982	1982-11-30/12-02	1	Female			NMSA	NMSA DIP 084095			Londt JGH | Barraclough DA | Stuckenberg BR	PreservedSpecimen	Forest and open woodland areas
FlyHigh:Rhiniidae:ATC01033:NMSA:Cosmina_aenea		Cosmina aenea (Fabricius, 1805)	accepted	Cosmina aenea		Diptera	Rhiniinae	Cosminini	Cosmina	aenea	(Fabricius, 1805)	Thomas-Cabianca A	2018		South Africa	KwaZulu-Natal	Kosi Bay Nature Reserve (1)	-26.96	32.82			30.xi-02.xii.1982	1982-11-30/12-02	1	Female			NMSA	NMSA DIP 084196			Londt JGH | Barraclough DA | Stuckenberg BR	PreservedSpecimen	Forest and open woodlands area
FlyHigh:Rhiniidae:ATC01034:NMSA:Cosmina_aenea		Cosmina aenea (Fabricius, 1805)	accepted	Cosmina aenea		Diptera	Rhiniinae	Cosminini	Cosmina	aenea	(Fabricius, 1805)	Thomas-Cabianca A	2018		South Africa	KwaZulu-Natal	Kosi Bay Nature Reserve (1)	-26.96	32.82			30.xi-02.xii.1982	1982-11-30/12-02	1	Male			NMSA	NMSA DIP 084197			Londt JGH | Barraclough DA | Stuckenberg BR	PreservedSpecimen	Forest and open woodlands area
FlyHigh:Rhiniidae:ATC01035:NMSA:Cosmina_aenea		Cosmina aenea (Fabricius, 1805)	accepted	Cosmina aenea		Diptera	Rhiniinae	Cosminini	Cosmina	aenea	(Fabricius, 1805)	Thomas-Cabianca A	2018		South Africa	KwaZulu-Natal	Kosi Bay Nature Reserve (1)	-26.96	32.82			30.xi-02.xii.1982	1982-11-30/12-02	1	Female			NMSA	NMSA DIP 084198			Londt JGH | Barraclough DA | Stuckenberg BR	PreservedSpecimen	Forest and open woodlands area
FlyHigh:Rhiniidae:ATC01036:NMSA:Cosmina_aenea		Cosmina aenea (Fabricius, 1805)	accepted	Cosmina aenea		Diptera	Rhiniinae	Cosminini	Cosmina	aenea	(Fabricius, 1805)	Thomas-Cabianca A	2018		South Africa	KwaZulu-Natal	Kosi Bay Nature Reserve (1)	-26.96	32.82			30.xi-02.xii.1982	1982-11-30/12-02	1	Female			NMSA	NMSA DIP 084199			Londt JGH | Barraclough DA | Stuckenberg BR	PreservedSpecimen	Forest and open woodlands area
FlyHigh:Rhiniidae:ATC01037:NMSA:Cosmina_aenea		Cosmina aenea (Fabricius, 1805)	accepted	Cosmina aenea		Diptera	Rhiniinae	Cosminini	Cosmina	aenea	(Fabricius, 1805)	Zumpt F	1953		South Africa	Mpumalanga	Kruger National Park, Pretoriuskop	-25.15	31.25			i.1952	1952-01	1	Female			NMSA	NMSA DIP 019047			Zumpt F	PreservedSpecimen
FlyHigh:Rhiniidae:ATC01038:NMSA:Cosmina_aenea		Cosmina aenea (Fabricius, 1805)	accepted	Cosmina aenea		Diptera	Rhiniinae	Cosminini	Cosmina	aenea	(Fabricius, 1805)	Zumpt F	1964		South Africa	KwaZulu-Natal	Gillitts, Pinetown District	-29.80	30.79					1	Female			NMSA	NMSA DIP 019071			Stuckenberg BR | Stuckenberg P	PreservedSpecimen
FlyHigh:Rhiniidae:ATC02385:SAMC:Cosmina_aenea		Cosmina aenea (Fabricius, 1805)	accepted	Cosmina aenea		Diptera	Rhiniinae	Cosminini	Cosmina	aenea	(Fabricius, 1805)	Zumpt F	1956		South Africa	Limpopo	Marico	-24.22	26.90			i.1918	1918-01	1	Male			SAMC	SAMC DIP A011117	SAM: 3C6	terminalia slide 13		PreservedSpecimen
FlyHigh:Rhiniidae:ATC02386:SAMC:Cosmina_aenea		Cosmina aenea (Fabricius, 1805)	accepted	Cosmina aenea		Diptera	Rhiniinae	Cosminini	Cosmina	aenea	(Fabricius, 1805)	Zumpt F	1956		South Africa	KwaZulu-Natal	Mfongosi	-28.70	30.80			iii.1917	1917-03	1	Male			SAMC	SAMC DIP A011116	SAM: 3C7	terminalia slide 48	Jones WE	PreservedSpecimen
FlyHigh:Rhiniidae:ATC02626:SANC:Cosmina_aenea		Cosmina aenea (Fabricius, 1805)	accepted	Cosmina aenea		Diptera	Rhiniinae	Cosminini	Cosmina	aenea	(Fabricius, 1805)	Thomas-Cabianca A	2018		South Africa	Western Cape	Knysna (1)	-34.03	23.03			01.v.2006	01-05-2006	1	Male			SANC				Mokhatla MM (Expedition UPSA)	PreservedSpecimen
FlyHigh:Rhiniidae:ATC02627:SANC:Cosmina_aenea		Cosmina aenea (Fabricius, 1805)	accepted	Cosmina aenea		Diptera	Rhiniinae	Cosminini	Cosmina	aenea	(Fabricius, 1805)	Thomas-Cabianca A	2018		South Africa	Gauteng	Pretoria North	-25.68	28.18			01-08.ix.1971	1971-09-01/08	1	Male			SANC				BB	PreservedSpecimen
FlyHigh:Rhiniidae:ATC02628:SANC:Cosmina_aenea		Cosmina aenea (Fabricius, 1805)	accepted	Cosmina aenea		Diptera	Rhiniinae	Cosminini	Cosmina	aenea	(Fabricius, 1805)	Thomas-Cabianca A	2018		South Africa	Gauteng	Pretoria North	-25.68	28.18			01-08.ix.1971	1971-09-01/08	1	Male		Malaise trap	SANC				Holm E	PreservedSpecimen
FlyHigh:Rhiniidae:ATC02629:SANC:Cosmina_aenea		Cosmina aenea (Fabricius, 1805)	accepted	Cosmina aenea		Diptera	Rhiniinae	Cosminini	Cosmina	aenea	(Fabricius, 1805)	Thomas-Cabianca A	2018		South Africa	Gauteng	Pretoria North	-25.68	28.18			02.vi.1971	02-06-1971	1	Female			SANC				BB	PreservedSpecimen
FlyHigh:Rhiniidae:ATC02630:SANC:Cosmina_aenea		Cosmina aenea (Fabricius, 1805)	accepted	Cosmina aenea		Diptera	Rhiniinae	Cosminini	Cosmina	aenea	(Fabricius, 1805)	Thomas-Cabianca A	2018		South Africa	Gauteng	Roodeplaat	-25.64	28.36			02.vi.1971	02-06-1971	1	Female			SANC				BB	PreservedSpecimen
FlyHigh:Rhiniidae:ATC02631:SANC:Cosmina_aenea		Cosmina aenea (Fabricius, 1805)	accepted	Cosmina aenea		Diptera	Rhiniinae	Cosminini	Cosmina	aenea	(Fabricius, 1805)	Thomas-Cabianca A	2018		South Africa	Mpumalanga	Skukuza	-24.98	31.60			05.x.1971	05-10-1971	1	Male			SANC					PreservedSpecimen
FlyHigh:Rhiniidae:ATC02632:SANC:Cosmina_aenea		Cosmina aenea (Fabricius, 1805)	accepted	Cosmina aenea		Diptera	Rhiniinae	Cosminini	Cosmina	aenea	(Fabricius, 1805)	Thomas-Cabianca A	2018		South Africa	Gauteng	Pretoria North	-25.68	28.18			15-22.ix.1971	1971-09-15/22	1	Female		Malaise trap	SANC				Holm E	PreservedSpecimen
FlyHigh:Rhiniidae:ATC00001:AMGS:Cosmina_fuscipennis		Cosmina fuscipennis Robineau-Desvoidy, 1830	accepted	Cosmina fuscipennis		Diptera	Rhiniinae	Cosminini	Cosmina	fuscipennis	Robineau-Desvoidy, 1830	Thomas-Cabianca A	2018		South Africa	Eastern Cape	Grahamstown, Hilton [farm]	-33.25	26.35			01.xii.1981	01-12-1981	1	Male			AMGS				Gess SK	PreservedSpecimen		Prey of Oxybelus lingula
FlyHigh:Rhiniidae:ATC00002:AMGS:Cosmina_fuscipennis		Cosmina fuscipennis Robineau-Desvoidy, 1830	accepted	Cosmina fuscipennis		Diptera	Rhiniinae	Cosminini	Cosmina	fuscipennis	Robineau-Desvoidy, 1830	Thomas-Cabianca A	2018		South Africa	Western Cape	11 km of Clanwilliam on road to Graafwater	-32.17	18.78			02-08.x.1990	1990-10-02/08	1	Male			AMGS				Gess FW | Gess SK	PreservedSpecimen		On yellow flowers of Leucodendron sp. (Proteaceae)
FlyHigh:Rhiniidae:ATC00003:AMGS:Cosmina_fuscipennis		Cosmina fuscipennis Robineau-Desvoidy, 1830	accepted	Cosmina fuscipennis		Diptera	Rhiniinae	Cosminini	Cosmina	fuscipennis	Robineau-Desvoidy, 1830	Thomas-Cabianca A	2018		South Africa	Western Cape	11 km of Clanwilliam on road to Graafwater	-32.17	18.78			02-08.x.1990	1990-10-02/08	1	Male			AMGS				Gess FW | Gess SK	PreservedSpecimen		On yellow flowers of Leucodendron sp. (Proteaceae)
FlyHigh:Rhiniidae:ATC00004:AMGS:Cosmina_fuscipennis		Cosmina fuscipennis Robineau-Desvoidy, 1830	accepted	Cosmina fuscipennis		Diptera	Rhiniinae	Cosminini	Cosmina	fuscipennis	Robineau-Desvoidy, 1830	Thomas-Cabianca A	2018		South Africa	Western Cape	11 km of Clanwilliam on road to Graafwater	-32.17	18.78			02-08.x.1990	1990-10-02/08	1	Male			AMGS				Gess FW | Gess SK	PreservedSpecimen		On yellow flowers of Leucodendron sp. (Proteaceae)
FlyHigh:Rhiniidae:ATC00005:AMGS:Cosmina_fuscipennis		Cosmina fuscipennis Robineau-Desvoidy, 1830	accepted	Cosmina fuscipennis		Diptera	Rhiniinae	Cosminini	Cosmina	fuscipennis	Robineau-Desvoidy, 1830	Thomas-Cabianca A	2018		South Africa	Western Cape	11 km of Clanwilliam on road to Graafwater	-32.17	18.78			02-08.x.1990	1990-10-02/08	1	Male			AMGS				Gess FW | Gess SK	PreservedSpecimen		On yellow flowers of Leucodendron sp. (Proteaceae)
FlyHigh:Rhiniidae:ATC00006:AMGS:Cosmina_fuscipennis		Cosmina fuscipennis Robineau-Desvoidy, 1830	accepted	Cosmina fuscipennis		Diptera	Rhiniinae	Cosminini	Cosmina	fuscipennis	Robineau-Desvoidy, 1830	Thomas-Cabianca A	2018		South Africa	Western Cape	11 km of Clanwilliam on road to Graafwater	-32.17	18.78			02-08.x.1990	1990-10-02/08	1	Male			AMGS				Gess FW | Gess SK	PreservedSpecimen		On yellow flowers of Leucodendron sp. (Proteaceae)
FlyHigh:Rhiniidae:ATC00007:AMGS:Cosmina_fuscipennis		Cosmina fuscipennis Robineau-Desvoidy, 1830	accepted	Cosmina fuscipennis		Diptera	Rhiniinae	Cosminini	Cosmina	fuscipennis	Robineau-Desvoidy, 1830	Thomas-Cabianca A	2018		South Africa	Western Cape	11 km of Clanwilliam on road to Graafwater	-32.17	18.78			02-08.x.1990	1990-10-02/08	1	Male			AMGS				Gess FW | Gess SK	PreservedSpecimen		On yellow flowers of Leucodendron sp. (Proteaceae)
FlyHigh:Rhiniidae:ATC00008:AMGS:Cosmina_fuscipennis		Cosmina fuscipennis Robineau-Desvoidy, 1830	accepted	Cosmina fuscipennis		Diptera	Rhiniinae	Cosminini	Cosmina	fuscipennis	Robineau-Desvoidy, 1830	Thomas-Cabianca A	2018		South Africa	Western Cape	11 km of Clanwilliam on road to Graafwater	-32.17	18.78			02-08.x.1990	1990-10-02/08	1	Female			AMGS				Gess FW | Gess SK	PreservedSpecimen		On yellow flowers of Leucodendron sp. (Proteaceae)
FlyHigh:Rhiniidae:ATC00009:AMGS:Cosmina_fuscipennis		Cosmina fuscipennis Robineau-Desvoidy, 1830	accepted	Cosmina fuscipennis		Diptera	Rhiniinae	Cosminini	Cosmina	fuscipennis	Robineau-Desvoidy, 1830	Thomas-Cabianca A	2018		South Africa	Western Cape	11 km of Clanwilliam on road to Graafwater	-32.17	18.78			02-08.x.1990	1990-10-02/08	1	Female			AMGS				Gess FW | Gess SK	PreservedSpecimen		On yellow flowers of Leucodendron sp. (Proteaceae)
FlyHigh:Rhiniidae:ATC00010:AMGS:Cosmina_fuscipennis		Cosmina fuscipennis Robineau-Desvoidy, 1830	accepted	Cosmina fuscipennis		Diptera	Rhiniinae	Cosminini	Cosmina	fuscipennis	Robineau-Desvoidy, 1830	Thomas-Cabianca A	2018		South Africa	Western Cape	11 km of Clanwilliam on road to Graafwater	-32.17	18.78			02-08.x.1990	1990-10-02/08	1	Female			AMGS				Gess FW | Gess SK	PreservedSpecimen		On yellow flowers of Leucodendron sp. (Proteaceae)
FlyHigh:Rhiniidae:ATC00011:AMGS:Cosmina_fuscipennis		Cosmina fuscipennis Robineau-Desvoidy, 1830	accepted	Cosmina fuscipennis		Diptera	Rhiniinae	Cosminini	Cosmina	fuscipennis	Robineau-Desvoidy, 1830	Thomas-Cabianca A	2018		South Africa	Western Cape	11 km of Clanwilliam on road to Graafwater	-32.17	18.78			02-08.x.1990	1990-10-02/08	1	Female			AMGS				Gess FW | Gess SK	PreservedSpecimen		On yellow flowers of Leucodendron sp. (Proteaceae)
FlyHigh:Rhiniidae:ATC00012:AMGS:Cosmina_fuscipennis		Cosmina fuscipennis Robineau-Desvoidy, 1830	accepted	Cosmina fuscipennis		Diptera	Rhiniinae	Cosminini	Cosmina	fuscipennis	Robineau-Desvoidy, 1830	Thomas-Cabianca A	2018		South Africa	Western Cape	11 km of Clanwilliam on road to Graafwater	-32.17	18.78			02-08.x.1990	1990-10-02/08	1	Female			AMGS				Gess FW | Gess SK	PreservedSpecimen		On yellow flowers of Leucodendron sp. (Proteaceae)
FlyHigh:Rhiniidae:ATC00013:AMGS:Cosmina_fuscipennis		Cosmina fuscipennis Robineau-Desvoidy, 1830	accepted	Cosmina fuscipennis		Diptera	Rhiniinae	Cosminini	Cosmina	fuscipennis	Robineau-Desvoidy, 1830	Thomas-Cabianca A	2018		South Africa	Western Cape	11 km of Clanwilliam on road to Graafwater	-32.17	18.78			02-08.x.1990	1990-10-02/08	1	Female			AMGS				Gess FW | Gess SK	PreservedSpecimen
FlyHigh:Rhiniidae:ATC00014:AMGS:Cosmina_fuscipennis		Cosmina fuscipennis Robineau-Desvoidy, 1830	accepted	Cosmina fuscipennis		Diptera	Rhiniinae	Cosminini	Cosmina	fuscipennis	Robineau-Desvoidy, 1830	Thomas-Cabianca A	2018		South Africa	Western Cape	11 km of Clanwilliam on road to Graafwater	-32.17	18.78			02-08.x.1990	1990-10-02/08	1	Male			AMGS				Gess FW | Gess SK	PreservedSpecimen
FlyHigh:Rhiniidae:ATC00015:AMGS:Cosmina_fuscipennis		Cosmina fuscipennis Robineau-Desvoidy, 1830	accepted	Cosmina fuscipennis		Diptera	Rhiniinae	Cosminini	Cosmina	fuscipennis	Robineau-Desvoidy, 1830	Thomas-Cabianca A	2018		South Africa	Western Cape	11 km of Clanwilliam on road to Graafwater	-32.17	18.78			02-08.x.1990	1990-10-02/08	1	Female			AMGS				Gess FW | Gess SK	PreservedSpecimen
FlyHigh:Rhiniidae:ATC00016:AMGS:Cosmina_fuscipennis		Cosmina fuscipennis Robineau-Desvoidy, 1830	accepted	Cosmina fuscipennis		Diptera	Rhiniinae	Cosminini	Cosmina	fuscipennis	Robineau-Desvoidy, 1830	Thomas-Cabianca A	2018		South Africa	Western Cape	11 km of Clanwilliam on road to Graafwater	-32.17	18.78			02-08.x.1990	1990-10-02/08	1	Female			AMGS				Gess FW | Gess SK	PreservedSpecimen
FlyHigh:Rhiniidae:ATC00017:AMGS:Cosmina_fuscipennis		Cosmina fuscipennis Robineau-Desvoidy, 1830	accepted	Cosmina fuscipennis		Diptera	Rhiniinae	Cosminini	Cosmina	fuscipennis	Robineau-Desvoidy, 1830	Thomas-Cabianca A	2018		South Africa	Western Cape	11 km of Clanwilliam on road to Graafwater	-32.17	18.78			02-08.x.1990	1990-10-02/08	1	Female			AMGS				Gess FW | Gess SK	PreservedSpecimen
FlyHigh:Rhiniidae:ATC00018:AMGS:Cosmina_fuscipennis		Cosmina fuscipennis Robineau-Desvoidy, 1830	accepted	Cosmina fuscipennis		Diptera	Rhiniinae	Cosminini	Cosmina	fuscipennis	Robineau-Desvoidy, 1830	Thomas-Cabianca A	2018		South Africa	Western Cape	Clanwilliam District, Die Berg	-32.22	18.77			04.x.1990	04-10-1990	1	Male			AMGS				Gess FW | Gess SK	PreservedSpecimen
FlyHigh:Rhiniidae:ATC00019:AMGS:Cosmina_fuscipennis		Cosmina fuscipennis Robineau-Desvoidy, 1830	accepted	Cosmina fuscipennis		Diptera	Rhiniinae	Cosminini	Cosmina	fuscipennis	Robineau-Desvoidy, 1830	Thomas-Cabianca A	2018		South Africa	Eastern Cape	Fort Brown	-33.13	26.62			07.iii.1930	07-03-1930	1	Female			AMGS				Walker Miss	PreservedSpecimen
FlyHigh:Rhiniidae:ATC00020:AMGS:Cosmina_fuscipennis		Cosmina fuscipennis Robineau-Desvoidy, 1830	accepted	Cosmina fuscipennis		Diptera	Rhiniinae	Cosminini	Cosmina	fuscipennis	Robineau-Desvoidy, 1830	Thomas-Cabianca A	2018		South Africa	Northern Cape	7 km WNW of Wallekraal on road to Hondeklip Bay, Namaqualand	-30.38	17.50			14-16.ix.1992	1992-09-14/16	1	Female			AMGS				Gess FW | Gess SK	PreservedSpecimen
FlyHigh:Rhiniidae:ATC00021:AMGS:Cosmina_fuscipennis		Cosmina fuscipennis Robineau-Desvoidy, 1830	accepted	Cosmina fuscipennis		Diptera	Rhiniinae	Cosminini	Cosmina	fuscipennis	Robineau-Desvoidy, 1830	Thomas-Cabianca A	2018		South Africa	Eastern Cape	Thomas Baines Nature Reserve	-33.38	26.48			21.ii.2010	21-02-2010	1	Male		Malaise trap	AMGS				Gohier M | Maquart PO	PreservedSpecimen
FlyHigh:Rhiniidae:ATC00022:AMGS:Cosmina_fuscipennis		Cosmina fuscipennis Robineau-Desvoidy, 1830	accepted	Cosmina fuscipennis		Diptera	Rhiniinae	Cosminini	Cosmina	fuscipennis	Robineau-Desvoidy, 1830	Thomas-Cabianca A	2018		South Africa	Northern Cape	Nieuwoudtville Falls, 5 km N of Nieuwoudtville	-31.35	19.12			28.ix.1990	28-09-1990	1	Female			AMGS				Gess FW | Gess SK	PreservedSpecimen		On Pink fls of "mesem" (Mesembryanthemaceae)
FlyHigh:Rhiniidae:ATC00168:BMSA:Cosmina_fuscipennis		Cosmina fuscipennis Robineau-Desvoidy, 1830	accepted	Cosmina fuscipennis		Diptera	Rhiniinae	Cosminini	Cosmina	fuscipennis	Robineau-Desvoidy, 1830	Rognes K	2012		South Africa	KwaZulu-Natal	Kosi Bay Nature Reserve (2)	-26.96	32.83	37		10-13.xii.2010	2010-12-10/13	1	Male		Malaise trap	BMSA	BMSA (D) 30795			Kirk-Spriggs AH	PreservedSpecimen	Indigenous dune forest
FlyHigh:Rhiniidae:ATC00169:BMSA:Cosmina_fuscipennis		Cosmina fuscipennis Robineau-Desvoidy, 1830	accepted	Cosmina fuscipennis		Diptera	Rhiniinae	Cosminini	Cosmina	fuscipennis	Robineau-Desvoidy, 1830	Rognes K	2012		South Africa	KwaZulu-Natal	Kosi Bay Nature Reserve (1)	-26.96	32.82	82		13-17.xii.2010	2010-12-13/17	1	Male		Malaise trap	BMSA	BMSA (D) 31127			Kirk-Spriggs AH	PreservedSpecimen	Woodland savanna
FlyHigh:Rhiniidae:ATC00170:BMSA:Cosmina_fuscipennis		Cosmina fuscipennis Robineau-Desvoidy, 1830	accepted	Cosmina fuscipennis		Diptera	Rhiniinae	Cosminini	Cosmina	fuscipennis	Robineau-Desvoidy, 1830	Thomas-Cabianca A	2016		South Africa	Western Cape	Gamkaskloof (Die Hel)	-33.36	21.63	336		16-18.x.2012	2012-10-16/18	1	Male		Malaise trap	BMSA	BMSA (D) 38436			Kirk-Spriggs AH	PreservedSpecimen	Karoo and valley, Acacia woodland
FlyHigh:Rhiniidae:ATC00171:BMSA:Cosmina_fuscipennis		Cosmina fuscipennis Robineau-Desvoidy, 1830	accepted	Cosmina fuscipennis		Diptera	Rhiniinae	Cosminini	Cosmina	fuscipennis	Robineau-Desvoidy, 1830	Thomas-Cabianca A	2016		South Africa	Western Cape	Gamkaskloof (Die Hel)	-33.36	21.63	336		16-18.x.2012	2012-10-16/18	1	Male		Malaise trap	BMSA	BMSA (D) 38437			Kirk-Spriggs AH	PreservedSpecimen	Karoo and valley, Acacia woodland
FlyHigh:Rhiniidae:ATC00172:BMSA:Cosmina_fuscipennis		Cosmina fuscipennis Robineau-Desvoidy, 1830	accepted	Cosmina fuscipennis		Diptera	Rhiniinae	Cosminini	Cosmina	fuscipennis	Robineau-Desvoidy, 1830	Rognes K	2013		South Africa	Western Cape	Wiedouw 309, Vanrhynsdorp	-31.73	18.78			20-23.ix.1982	1982-09-20/23	1	Female		banana trap	BMSA	BMSA (D) 00707			Louw S	PreservedSpecimen
FlyHigh:Rhiniidae:ATC00173:BMSA:Cosmina_fuscipennis		Cosmina fuscipennis Robineau-Desvoidy, 1830	accepted	Cosmina fuscipennis		Diptera	Rhiniinae	Cosminini	Cosmina	fuscipennis	Robineau-Desvoidy, 1830	Rognes K	2013		South Africa	Western Cape	Wiedouw 309, Vanrhynsdorp	-31.73	18.78			20-23.ix.1982	1982-09-20/23	1	Female		banana trap	BMSA	BMSA (D) 00708			Louw S	PreservedSpecimen
FlyHigh:Rhiniidae:ATC00174:BMSA:Cosmina_fuscipennis		Cosmina fuscipennis Robineau-Desvoidy, 1830	accepted	Cosmina fuscipennis		Diptera	Rhiniinae	Cosminini	Cosmina	fuscipennis	Robineau-Desvoidy, 1830	Rognes K	2013		South Africa	Western Cape	Wiedouw 309, Vanrhynsdorp	-31.73	18.78			20-23.ix.1982	1982-09-20/23	1	Female		banana trap	BMSA	BMSA (D) 00709			Louw S	PreservedSpecimen
FlyHigh:Rhiniidae:ATC00175:BMSA:Cosmina_fuscipennis		Cosmina fuscipennis Robineau-Desvoidy, 1830	accepted	Cosmina fuscipennis		Diptera	Rhiniinae	Cosminini	Cosmina	fuscipennis	Robineau-Desvoidy, 1830	Rognes K	2013		South Africa	Western Cape	Wiedouw 309, Vanrhynsdorp	-31.73	18.78			20-23.ix.1982	1982-09-20/23	1	Female		banana trap	BMSA	BMSA (D) 00710			Louw S	PreservedSpecimen
FlyHigh:Rhiniidae:ATC00176:BMSA:Cosmina_fuscipennis		Cosmina fuscipennis Robineau-Desvoidy, 1830	accepted	Cosmina fuscipennis		Diptera	Rhiniinae	Cosminini	Cosmina	fuscipennis	Robineau-Desvoidy, 1830	Rognes K	2013		South Africa	Western Cape	Wiedouw 309, Vanrhynsdorp	-31.73	18.78			20-23.ix.1982	1982-09-20/23	1	Female		banana trap	BMSA	BMSA (D) 00711			Louw S	PreservedSpecimen
FlyHigh:Rhiniidae:ATC00177:BMSA:Cosmina_fuscipennis		Cosmina fuscipennis Robineau-Desvoidy, 1830	accepted	Cosmina fuscipennis		Diptera	Rhiniinae	Cosminini	Cosmina	fuscipennis	Robineau-Desvoidy, 1830	Rognes K	2013		South Africa	Western Cape	Wiedouw 309, Vanrhynsdorp	-31.73	18.78			20-23.ix.1982	1982-09-20/23	1	Female		banana trap	BMSA	BMSA (D) 00712			Louw S	PreservedSpecimen
FlyHigh:Rhiniidae:ATC00178:BMSA:Cosmina_fuscipennis		Cosmina fuscipennis Robineau-Desvoidy, 1830	accepted	Cosmina fuscipennis		Diptera	Rhiniinae	Cosminini	Cosmina	fuscipennis	Robineau-Desvoidy, 1830	Rognes K	2013		South Africa	Western Cape	Wiedouw 309, Vanrhynsdorp	-31.73	18.78			20-23.ix.1982	1982-09-20/23	1	Female		banana trap	BMSA	BMSA (D) 00713			Louw S	PreservedSpecimen
FlyHigh:Rhiniidae:ATC00179:BMSA:Cosmina_fuscipennis		Cosmina fuscipennis Robineau-Desvoidy, 1830	accepted	Cosmina fuscipennis		Diptera	Rhiniinae	Cosminini	Cosmina	fuscipennis	Robineau-Desvoidy, 1830	Rognes K	2013		South Africa	Western Cape	Wiedouw 309, Vanrhynsdorp	-31.73	18.78			20-23.ix.1982	1982-09-20/23	1	Female		banana trap	BMSA	BMSA (D) 00714			Louw S	PreservedSpecimen
FlyHigh:Rhiniidae:ATC00180:BMSA:Cosmina_fuscipennis		Cosmina fuscipennis Robineau-Desvoidy, 1830	accepted	Cosmina fuscipennis		Diptera	Rhiniinae	Cosminini	Cosmina	fuscipennis	Robineau-Desvoidy, 1830	Rognes K	2013		South Africa	Western Cape	de Vaselot Nature Reserve at de Vaselot Nature Reserve	-33.97	23.54			24-27.i.2009	2009-01-24/27	1	Male		Malaise trap	BMSA	BMSA (D) 05023			Kirk-Spriggs AH | Otto S	PreservedSpecimen	Mature Fynbos
FlyHigh:Rhiniidae:ATC00181:BMSA:Cosmina_fuscipennis		Cosmina fuscipennis Robineau-Desvoidy, 1830	accepted	Cosmina fuscipennis		Diptera	Rhiniinae	Cosminini	Cosmina	fuscipennis	Robineau-Desvoidy, 1830	Rognes K	2013		South Africa	Western Cape	de Vaselot Nature Reserve at de Vaselot Nature Reserve	-33.97	23.54			24-27.i.2009	2009-01-24/27	1	Female		Malaise trap	BMSA	BMSA (D) 05024		terminalia slide 28	Kirk-Spriggs AH | Otto S	PreservedSpecimen	Mature Fynbos
FlyHigh:Rhiniidae:ATC00182:BMSA:Cosmina_fuscipennis		Cosmina fuscipennis Robineau-Desvoidy, 1830	accepted	Cosmina fuscipennis		Diptera	Rhiniinae	Cosminini	Cosmina	fuscipennis	Robineau-Desvoidy, 1830	Rognes K	2013		South Africa	Western Cape	de Vaselot Nature Reserve at de Vaselot Nature Reserve	-33.97	23.54			24-27.i.2009	2009-01-24/27	1	Male		Malaise trap	BMSA	BMSA (D) 05025			Kirk-Spriggs AH | Otto S	PreservedSpecimen	Mature Fynbos
FlyHigh:Rhiniidae:ATC00787:Gueneville-SA:Cosmina_fuscipennis		Cosmina fuscipennis Robineau-Desvoidy, 1830	accepted	Cosmina fuscipennis		Diptera	Rhiniinae	Cosminini	Cosmina	fuscipennis	Robineau-Desvoidy, 1830	Thomas-Cabianca A	2017		South Africa	Western Cape	Jakkelstonin NR	-33.41	18.26			28.ix.2015	28-09-2015	1	Female			Gueneville-SA				Theron G	PreservedSpecimen		Flower: Ferraria crispa
FlyHigh:Rhiniidae:ATC00788:MZSUR:Cosmina_fuscipennis		Cosmina fuscipennis Robineau-Desvoidy, 1830	accepted	Cosmina fuscipennis		Diptera	Rhiniinae	Cosminini	Cosmina	fuscipennis	Robineau-Desvoidy, 1830	Rognes K	2015		South Africa	Western Cape	Anysberg Nature Reserve (2)	-33.44	20.79	840		14.x.2012	14-10-2012	1	Female			MZSUR		KR00198		Cerretti P | Stireman J | O'Hara J Winkler I | Kirk-Spriggs AH	PreservedSpecimen			Hilltop
FlyHigh:Rhiniidae:ATC00789:MZSUR:Cosmina_fuscipennis		Cosmina fuscipennis Robineau-Desvoidy, 1830	accepted	Cosmina fuscipennis		Diptera	Rhiniinae	Cosminini	Cosmina	fuscipennis	Robineau-Desvoidy, 1830	Rognes K	2015		South Africa	Western Cape	Anysberg Nature Reserve (2)	-33.44	20.79	840		14.x.2012	14-10-2012	1	Male			MZSUR		KR00196		Cerretti P | Stireman J | O'Hara J Winkler I | Kirk-Spriggs AH	PreservedSpecimen			Hilltop
FlyHigh:Rhiniidae:ATC00790:MZSUR:Cosmina_fuscipennis		Cosmina fuscipennis Robineau-Desvoidy, 1830	accepted	Cosmina fuscipennis		Diptera	Rhiniinae	Cosminini	Cosmina	fuscipennis	Robineau-Desvoidy, 1830	Rognes K	2015		South Africa	Western Cape	Anysberg Nature Reserve (2)	-33.44	20.79	840		14.x.2012	14-10-2012	1	Male			MZSUR		KR00197		Cerretti P | Stireman J | O'Hara J Winkler I | Kirk-Spriggs AH	PreservedSpecimen			Hilltop
FlyHigh:Rhiniidae:ATC00791:MZSUR:Cosmina_fuscipennis		Cosmina fuscipennis Robineau-Desvoidy, 1830	accepted	Cosmina fuscipennis		Diptera	Rhiniinae	Cosminini	Cosmina	fuscipennis	Robineau-Desvoidy, 1830	Rognes K	2015		South Africa	Western Cape	West Coast National Park Duinepos	-33.20	18.14	10		23.x.2012	23-10-2012	1	Male			MZSUR		KR00194		Cerretti P | Stireman J | O'Hara J Winkler I | Kirk-Spriggs AH	PreservedSpecimen
FlyHigh:Rhiniidae:ATC00792:MZSUR:Cosmina_fuscipennis		Cosmina fuscipennis Robineau-Desvoidy, 1830	accepted	Cosmina fuscipennis		Diptera	Rhiniinae	Cosminini	Cosmina	fuscipennis	Robineau-Desvoidy, 1830	Rognes K	2015		South Africa	Western Cape	Clovelly, Table Mountain National Park	-33.20	18.14	64		24.x.2012	24-10-2012	1	Male			MZSUR		KR00195		Cerretti P | Stireman J | O'Hara J Winkler I | Kirk-Spriggs AH	PreservedSpecimen
FlyHigh:Rhiniidae:ATC00827:NHMUK:Cosmina_fuscipennis		Cosmina fuscipennis Robineau-Desvoidy, 1830	accepted	Cosmina fuscipennis		Diptera	Rhiniinae	Cosminini	Cosmina	fuscipennis	Robineau-Desvoidy, 1830				South Africa	Western Cape	near Outdshoorn	-33.57	22.18			01.xi.1931	01-11-1931	1	Female			NHMUK	NHMUK 010580033			Ogilvie J	PreservedSpecimen
FlyHigh:Rhiniidae:ATC00828:NHMUK:Cosmina_fuscipennis		Cosmina fuscipennis Robineau-Desvoidy, 1830	accepted	Cosmina fuscipennis		Diptera	Rhiniinae	Cosminini	Cosmina	fuscipennis	Robineau-Desvoidy, 1830				South Africa	Western Cape	Doorn River	-33.77	19.52			03.xi.1931	03-11-1931	1	Female			NHMUK	NHMUK 010580034			Mackie A	PreservedSpecimen
FlyHigh:Rhiniidae:ATC00829:NHMUK:Cosmina_fuscipennis		Cosmina fuscipennis Robineau-Desvoidy, 1830	accepted	Cosmina fuscipennis		Diptera	Rhiniinae	Cosminini	Cosmina	fuscipennis	Robineau-Desvoidy, 1830				South Africa	Western Cape	Doorn River	-33.77	19.52			03.xi.1931	03-11-1931	1	Female			NHMUK	NHMUK 010580035			Mackie A	PreservedSpecimen
FlyHigh:Rhiniidae:ATC00830:NHMUK:Cosmina_fuscipennis		Cosmina fuscipennis Robineau-Desvoidy, 1830	accepted	Cosmina fuscipennis		Diptera	Rhiniinae	Cosminini	Cosmina	fuscipennis	Robineau-Desvoidy, 1830	Peris SV	1947		South Africa	Western Cape	Doorn River	-33.77	19.52			03.xi.1931	03-11-1931	1	Female			NHMUK	NHMUK 010580036			Ogilvie L	PreservedSpecimen
FlyHigh:Rhiniidae:ATC00831:NHMUK:Cosmina_fuscipennis		Cosmina fuscipennis Robineau-Desvoidy, 1830	accepted	Cosmina fuscipennis		Diptera	Rhiniinae	Cosminini	Cosmina	fuscipennis	Robineau-Desvoidy, 1830				South Africa	Western Cape	Stellenbosch, Jonkershoek Nature Reserve	-33.99	18.97	310		03.xii.2011	03-12-2011	1	Male			NHMUK	NHMUK 010579976			McAlister DrE	PreservedSpecimen	Fynbos
FlyHigh:Rhiniidae:ATC00832:NHMUK:Cosmina_fuscipennis		Cosmina fuscipennis Robineau-Desvoidy, 1830	accepted	Cosmina fuscipennis		Diptera	Rhiniinae	Cosminini	Cosmina	fuscipennis	Robineau-Desvoidy, 1830	Zumpt F	1971		South Africa	Eastern Cape	Kleinemonde	-33.55	27.05			11.ix.1959	11-09-1959	1	Female			NHMUK	NHMUK 010580031			Greathead DJ	PreservedSpecimen
FlyHigh:Rhiniidae:ATC00833:NHMUK:Cosmina_fuscipennis		Cosmina fuscipennis Robineau-Desvoidy, 1830	accepted	Cosmina fuscipennis		Diptera	Rhiniinae	Cosminini	Cosmina	fuscipennis	Robineau-Desvoidy, 1830				South Africa	Western Cape	Van Rhyn's Pass	-31.62	18.73			11-21.xi.1931	1931-11-11/21	1	Male			NHMUK	NHMUK 010580037			Ogilvie J	PreservedSpecimen
FlyHigh:Rhiniidae:ATC00834:NHMUK:Cosmina_fuscipennis		Cosmina fuscipennis Robineau-Desvoidy, 1830	accepted	Cosmina fuscipennis		Diptera	Rhiniinae	Cosminini	Cosmina	fuscipennis	Robineau-Desvoidy, 1830				South Africa	Western Cape	Camps Bay	-33.95	18.37			1-20.x.1920	1920-10-01/20	1	Female			NHMUK	NHMUK 010580040			Turner RE	PreservedSpecimen
FlyHigh:Rhiniidae:ATC00835:NHMUK:Cosmina_fuscipennis		Cosmina fuscipennis Robineau-Desvoidy, 1830	accepted	Cosmina fuscipennis		Diptera	Rhiniinae	Cosminini	Cosmina	fuscipennis	Robineau-Desvoidy, 1830	Dear JP	1973		South Africa	Western Cape	Cape Peninsular	-34.24	18.42			13.v.1933	13-05-1933	1	Male			NHMUK	NHMUK 010580043			Turner RE	PreservedSpecimen
FlyHigh:Rhiniidae:ATC00836:NHMUK:Cosmina_fuscipennis		Cosmina fuscipennis Robineau-Desvoidy, 1830	accepted	Cosmina fuscipennis		Diptera	Rhiniinae	Cosminini	Cosmina	fuscipennis	Robineau-Desvoidy, 1830	Peris SV	1947		South Africa	Western Cape	Stellenbosch	-33.93	18.85			15.gel.1921	04-04-1905	1	Male			NHMUK	NHMUK 010580032			Brain ChK	PreservedSpecimen
FlyHigh:Rhiniidae:ATC00837:NHMUK:Cosmina_fuscipennis		Cosmina fuscipennis Robineau-Desvoidy, 1830	accepted	Cosmina fuscipennis		Diptera	Rhiniinae	Cosminini	Cosmina	fuscipennis	Robineau-Desvoidy, 1830	Peris SV	1947		South Africa	Western Cape	Stellenbosch	-33.93	18.85			15.gel.1921	04-04-1905	1	Male			NHMUK	NHMUK 010580041			Brain ChK	PreservedSpecimen
FlyHigh:Rhiniidae:ATC00838:NHMUK:Cosmina_fuscipennis		Cosmina fuscipennis Robineau-Desvoidy, 1830	accepted	Cosmina fuscipennis		Diptera	Rhiniinae	Cosminini	Cosmina	fuscipennis	Robineau-Desvoidy, 1830	Peris SV	1947		South Africa	Western Cape	Stellenbosch	-33.93	18.85			15.gel.1922	04-04-1905	1	Female			NHMUK	NHMUK 010580042			Brain ChK	PreservedSpecimen
FlyHigh:Rhiniidae:ATC00839:NHMUK:Cosmina_fuscipennis		Cosmina fuscipennis Robineau-Desvoidy, 1830	accepted	Cosmina fuscipennis		Diptera	Rhiniinae	Cosminini	Cosmina	fuscipennis	Robineau-Desvoidy, 1830	Zumpt F	1971		South Africa	Eastern Cape	Gamtoos ferry	-33.92	25.03			15.x.1959	15-10-1959	1	Female			NHMUK	NHMUK 010580030			Greathead DJ	PreservedSpecimen
FlyHigh:Rhiniidae:ATC00840:NHMUK:Cosmina_fuscipennis		Cosmina fuscipennis Robineau-Desvoidy, 1830	accepted	Cosmina fuscipennis		Diptera	Rhiniinae	Cosminini	Cosmina	fuscipennis	Robineau-Desvoidy, 1830	Peris SV	1947		South Africa	Western Cape	Stellenbosch	-33.93	18.85			23.ix.1925	23-09-1925	1	Female			NHMUK	NHMUK 010580038			Nel RI	PreservedSpecimen
FlyHigh:Rhiniidae:ATC00841:NHMUK:Cosmina_fuscipennis		Cosmina fuscipennis Robineau-Desvoidy, 1830	accepted	Cosmina fuscipennis		Diptera	Rhiniinae	Cosminini	Cosmina	fuscipennis	Robineau-Desvoidy, 1830				South Africa	Western Cape	Ceres	-33.37	19.32			xi.1920	1920-11	1	Female			NHMUK	NHMUK 010580039			Turner RE	PreservedSpecimen
FlyHigh:Rhiniidae:ATC01039:NMSA:Cosmina_fuscipennis		Cosmina fuscipennis Robineau-Desvoidy, 1830	accepted	Cosmina fuscipennis		Diptera	Rhiniinae	Cosminini	Cosmina	fuscipennis	Robineau-Desvoidy, 1830	Thomas-Cabianca A	2018		South Africa	Western Cape	Kommetjie (hillside)	-34.14	18.33	30		01.x.1993	01-10-1993	1	Female			NMSA	NMSA DIP 084047			Londt JGH	PreservedSpecimen	Macchia, sandy area
FlyHigh:Rhiniidae:ATC01040:NMSA:Cosmina_fuscipennis		Cosmina fuscipennis Robineau-Desvoidy, 1830	accepted	Cosmina fuscipennis		Diptera	Rhiniinae	Cosminini	Cosmina	fuscipennis	Robineau-Desvoidy, 1830	Thomas-Cabianca A	2018		South Africa	Western Cape	Kommetjie (hillside)	-34.14	18.33	30		01.x.1993	01-10-1993	1	Female			NMSA	NMSA DIP 084048			Londt JGH	PreservedSpecimen	Macchia, sandy area
FlyHigh:Rhiniidae:ATC01041:NMSA:Cosmina_fuscipennis		Cosmina fuscipennis Robineau-Desvoidy, 1830	accepted	Cosmina fuscipennis		Diptera	Rhiniinae	Cosminini	Cosmina	fuscipennis	Robineau-Desvoidy, 1830	Thomas-Cabianca A	2018		South Africa	Northern Cape	9 km S of Lekkersing, Richtersveld	-29.06	17.13	300		02.ix.1989	02-09-1989	1	Male			NMSA	NMSA DIP 084078			Londt JGH | Stuckenberg BR | Croeser P	PreservedSpecimen	Karragab kloof rocky area
FlyHigh:Rhiniidae:ATC01042:NMSA:Cosmina_fuscipennis		Cosmina fuscipennis Robineau-Desvoidy, 1830	accepted	Cosmina fuscipennis		Diptera	Rhiniinae	Cosminini	Cosmina	fuscipennis	Robineau-Desvoidy, 1830	Thomas-Cabianca A	2018		South Africa	Northern Cape	9 km S of Lekkersing, Richtersveld	-29.06	17.13	300		02.ix.1989	02-09-1989	1	Male			NMSA	NMSA DIP 084080			Londt JGH | Stuckenberg BR | Croeser P	PreservedSpecimen	Karragab kloof rocky area
FlyHigh:Rhiniidae:ATC01043:NMSA:Cosmina_fuscipennis		Cosmina fuscipennis Robineau-Desvoidy, 1830	accepted	Cosmina fuscipennis		Diptera	Rhiniinae	Cosminini	Cosmina	fuscipennis	Robineau-Desvoidy, 1830	Thomas-Cabianca A	2018		South Africa	Western Cape	16 km S of Vanrhynsdorp	-31.73	18.78	150		02.ix.1995	02-09-1995	1	Male			NMSA	NMSA DIP 084071			Londt JGH | Londt A	PreservedSpecimen			Base of Gifberg Pass
FlyHigh:Rhiniidae:ATC01044:NMSA:Cosmina_fuscipennis		Cosmina fuscipennis Robineau-Desvoidy, 1830	accepted	Cosmina fuscipennis		Diptera	Rhiniinae	Cosminini	Cosmina	fuscipennis	Robineau-Desvoidy, 1830	Thomas-Cabianca A	2018		South Africa	Northern Cape	1 km W of Nieuwoudville	-31.38	19.10	800		04.xi.1991	04-11-1991	1	Female			NMSA	NMSA DIP 084077			Londt JGH	PreservedSpecimen			Caravan Park and area
FlyHigh:Rhiniidae:ATC01045:NMSA:Cosmina_fuscipennis		Cosmina fuscipennis Robineau-Desvoidy, 1830	accepted	Cosmina fuscipennis		Diptera	Rhiniinae	Cosminini	Cosmina	fuscipennis	Robineau-Desvoidy, 1830	Thomas-Cabianca A	2018		South Africa	Northern Cape	25 km N of Kamieskroom	-29.97	17.93			05.ix.1983	05-09-1983	1	Male			NMSA	NMSA DIP 084064			Stuckenberg BR | Londt JGH	PreservedSpecimen	Rocky hillside vegetation
FlyHigh:Rhiniidae:ATC01046:NMSA:Cosmina_fuscipennis		Cosmina fuscipennis Robineau-Desvoidy, 1830	accepted	Cosmina fuscipennis		Diptera	Rhiniinae	Cosminini	Cosmina	fuscipennis	Robineau-Desvoidy, 1830	Thomas-Cabianca A	2018		South Africa	Northern Cape	Studers Pass 22 km NE of Garies	-30.45	18.07			06.ix.1982	06-09-1982	1	Male			NMSA	NMSA DIP 084075			Londt JGH | Stuckenberg BR	PreservedSpecimen	Stream edge and rocky slopes
FlyHigh:Rhiniidae:ATC01047:NMSA:Cosmina_fuscipennis		Cosmina fuscipennis Robineau-Desvoidy, 1830	accepted	Cosmina fuscipennis		Diptera	Rhiniinae	Cosminini	Cosmina	fuscipennis	Robineau-Desvoidy, 1830	Thomas-Cabianca A	2018		South Africa	Northern Cape	10 km E of Garies	-30.55	18.09			06.ix.1983	06-09-1983	1	Male			NMSA	NMSA DIP 084068			Stuckenberg BR | Londt JGH	PreservedSpecimen	Rocky slopes, bushes
FlyHigh:Rhiniidae:ATC01048:NMSA:Cosmina_fuscipennis		Cosmina fuscipennis Robineau-Desvoidy, 1830	accepted	Cosmina fuscipennis		Diptera	Rhiniinae	Cosminini	Cosmina	fuscipennis	Robineau-Desvoidy, 1830	Thomas-Cabianca A	2018		South Africa	Northern Cape	10 km E of Garies	-30.55	18.09			06.ix.1983	06-09-1983	1	Female			NMSA	NMSA DIP 084073			Stuckenberg BR | Londt JGH	PreservedSpecimen	Rocky slopes, bushes
FlyHigh:Rhiniidae:ATC01049:NMSA:Cosmina_fuscipennis		Cosmina fuscipennis Robineau-Desvoidy, 1830	accepted	Cosmina fuscipennis		Diptera	Rhiniinae	Cosminini	Cosmina	fuscipennis	Robineau-Desvoidy, 1830	Thomas-Cabianca A	2018		South Africa	Northern Cape	10 km E of Garies	-30.55	18.09			06.ix.1983	06-09-1983	1	Male			NMSA	NMSA DIP 084074			Stuckenberg BR | Londt JGH	PreservedSpecimen	Rocky slopes, bushes
FlyHigh:Rhiniidae:ATC01050:NMSA:Cosmina_fuscipennis		Cosmina fuscipennis Robineau-Desvoidy, 1830	accepted	Cosmina fuscipennis		Diptera	Rhiniinae	Cosminini	Cosmina	fuscipennis	Robineau-Desvoidy, 1830	Thomas-Cabianca A	2018		South Africa	Western Cape	Biedou Valley	-32.10	19.32	300		06.ix.1989	06-09-1989	1	Male			NMSA	NMSA DIP 084067			Londt JGH | Stuckenberg BR	PreservedSpecimen	Rocky gentle N slope scrub and wild flowers
FlyHigh:Rhiniidae:ATC01051:NMSA:Cosmina_fuscipennis		Cosmina fuscipennis Robineau-Desvoidy, 1830	accepted	Cosmina fuscipennis		Diptera	Rhiniinae	Cosminini	Cosmina	fuscipennis	Robineau-Desvoidy, 1830	Zumpt F	1979		South Africa	Northern Cape	13.5 mi SSW of near Neweputs Far[m], Springbok	-29.84	17.80	792		07.ix.1972	07-09-1972	1	Male			NMSA	NMSA DIP 018938			Irwin ME | Irwin BJ	PreservedSpecimen
FlyHigh:Rhiniidae:ATC01052:NMSA:Cosmina_fuscipennis		Cosmina fuscipennis Robineau-Desvoidy, 1830	accepted	Cosmina fuscipennis		Diptera	Rhiniinae	Cosminini	Cosmina	fuscipennis	Robineau-Desvoidy, 1830	Thomas-Cabianca A	2018		South Africa	Mpumalanga	Nelspruit Natural Reserve	-25.47	30.97	630		10.xii.1997	10-12-1997	1	Male			NMSA	NMSA DIP 084059			Londt JGH | Londt A	PreservedSpecimen	Riverine bush and grass
FlyHigh:Rhiniidae:ATC01053:NMSA:Cosmina_fuscipennis		Cosmina fuscipennis Robineau-Desvoidy, 1830	accepted	Cosmina fuscipennis		Diptera	Rhiniinae	Cosminini	Cosmina	fuscipennis	Robineau-Desvoidy, 1830	Zumpt F	1979		South Africa	Eastern Cape	Cradock, 16 mi E of Farm "Who can tell"	-32.18	25.62	1000		11.iii.1972	11-03-1972	1	Female			NMSA	NMSA DIP 018940			Irwin ME | Irwin BJ	PreservedSpecimen
FlyHigh:Rhiniidae:ATC01054:NMSA:Cosmina_fuscipennis		Cosmina fuscipennis Robineau-Desvoidy, 1830	accepted	Cosmina fuscipennis		Diptera	Rhiniinae	Cosminini	Cosmina	fuscipennis	Robineau-Desvoidy, 1830	Thomas-Cabianca A	2018		South Africa	KwaZulu-Natal	St. Lucia Game Park	-28.35	32.43	45		12.iii.1995	12-03-1995	1	Male			NMSA	NMSA DIP 084044			Londt JGH	PreservedSpecimen	Open mixed grassland
FlyHigh:Rhiniidae:ATC01055:NMSA:Cosmina_fuscipennis		Cosmina fuscipennis Robineau-Desvoidy, 1830	accepted	Cosmina fuscipennis		Diptera	Rhiniinae	Cosminini	Cosmina	fuscipennis	Robineau-Desvoidy, 1830	Thomas-Cabianca A	2018		South Africa	Western Cape	10 km NW of Muizenberg (may be by road)	-34.04	18.40			12.ix.1981	12-09-1981	1	Male			NMSA	NMSA DIP 084046			Londt JGH | Schoeman L | Stuckenberg BR	PreservedSpecimen	Coastal macchia
FlyHigh:Rhiniidae:ATC01056:NMSA:Cosmina_fuscipennis		Cosmina fuscipennis Robineau-Desvoidy, 1830	accepted	Cosmina fuscipennis		Diptera	Rhiniinae	Cosminini	Cosmina	fuscipennis	Robineau-Desvoidy, 1830	Thomas-Cabianca A	2018		South Africa	Northern Cape	Kuruman, nr. Die Oog	-27.48	23.43	1300		13.iii.1991	13-03-1991	1	Male			NMSA	NMSA DIP 084065			Londt JGH | Whittington AE	PreservedSpecimen	Vacant, weedy land
FlyHigh:Rhiniidae:ATC01057:NMSA:Cosmina_fuscipennis		Cosmina fuscipennis Robineau-Desvoidy, 1830	accepted	Cosmina fuscipennis		Diptera	Rhiniinae	Cosminini	Cosmina	fuscipennis	Robineau-Desvoidy, 1830	Thomas-Cabianca A	2018		South Africa	Northern Cape	Northern Cape	-27.48	23.43			13.iii.1991	13-03-1991	1	Female			NMSA	NMSA DIP 080110			Londt JGH | Whittington	PreservedSpecimen	Vacant, weedy land
FlyHigh:Rhiniidae:ATC01058:NMSA:Cosmina_fuscipennis		Cosmina fuscipennis Robineau-Desvoidy, 1830	accepted	Cosmina fuscipennis		Diptera	Rhiniinae	Cosminini	Cosmina	fuscipennis	Robineau-Desvoidy, 1830	Thomas-Cabianca A	2018		South Africa	KwaZulu-Natal	Mapelaan Forest	-28.42	32.42	35		13.vii.1984	13-07-1984	1	Male			NMSA	NMSA DIP 084072			Reavell PE	PreservedSpecimen
FlyHigh:Rhiniidae:ATC01059:NMSA:Cosmina_fuscipennis		Cosmina fuscipennis Robineau-Desvoidy, 1830	accepted	Cosmina fuscipennis		Diptera	Rhiniinae	Cosminini	Cosmina	fuscipennis	Robineau-Desvoidy, 1830	Thomas-Cabianca A	2018		South Africa	Northern Cape	5 km W of Olifantshoek	-27.95	22.70	1350		15.iii.1991	15-03-1991	1	Female			NMSA	NMSA DIP 084070			Londt JGH | Whittington AE	PreservedSpecimen	Acacia-Ziziphus veld
FlyHigh:Rhiniidae:ATC01060:NMSA:Cosmina_fuscipennis		Cosmina fuscipennis Robineau-Desvoidy, 1830	accepted	Cosmina fuscipennis		Diptera	Rhiniinae	Cosminini	Cosmina	fuscipennis	Robineau-Desvoidy, 1830	Zumpt F	1979		South Africa	Western Cape	13 mi W of Clanwilliam	-32.18	18.68			15.ix.1972	15-09-1972	1	Female			NMSA	NMSA DIP 018941			Irwin ME	PreservedSpecimen			Hillside with flowers
FlyHigh:Rhiniidae:ATC01061:NMSA:Cosmina_fuscipennis		Cosmina fuscipennis Robineau-Desvoidy, 1830	accepted	Cosmina fuscipennis		Diptera	Rhiniinae	Cosminini	Cosmina	fuscipennis	Robineau-Desvoidy, 1830	Thomas-Cabianca A	2018		South Africa	Northern Cape	Goegab Nature Reserve (1)	-29.67	18.00	910		15-17.ix.2012	2012-09-15/17	1	Male			NMSA	NMSA DIP 084042			Londt JGH | Londt A	PreservedSpecimen			Dry stream bed near staff houses
FlyHigh:Rhiniidae:ATC01062:NMSA:Cosmina_fuscipennis		Cosmina fuscipennis Robineau-Desvoidy, 1830	accepted	Cosmina fuscipennis		Diptera	Rhiniinae	Cosminini	Cosmina	fuscipennis	Robineau-Desvoidy, 1830	Thomas-Cabianca A	2018		South Africa	Western Cape	Stettyn's Kloof, Worcester District	-33.60	19.57			17.x.1966	17-10-1966	1	Male			NMSA	NMSA DIP 084038			Vari | Potgieter	PreservedSpecimen
FlyHigh:Rhiniidae:ATC01063:NMSA:Cosmina_fuscipennis		Cosmina fuscipennis Robineau-Desvoidy, 1830	accepted	Cosmina fuscipennis		Diptera	Rhiniinae	Cosminini	Cosmina	fuscipennis	Robineau-Desvoidy, 1830	Thomas-Cabianca A	2018		South Africa	Eastern Cape	Mountain Zebra National Park	-32.25	25.45			17-21.xii.1985	1985-12-17/21	1	Female			NMSA	NMSA DIP 084081			Londt JGH	PreservedSpecimen	Bushveld
FlyHigh:Rhiniidae:ATC01064:NMSA:Cosmina_fuscipennis		Cosmina fuscipennis Robineau-Desvoidy, 1830	accepted	Cosmina fuscipennis		Diptera	Rhiniinae	Cosminini	Cosmina	fuscipennis	Robineau-Desvoidy, 1830	Thomas-Cabianca A	2018		South Africa	Eastern Cape	Resolution [farm], Albany District	-33.17	26.62			18.iii.1928	18-03-1928	1	Male			NMSA	NMSA DIP 084084			Walton A	PreservedSpecimen
FlyHigh:Rhiniidae:ATC01065:NMSA:Cosmina_fuscipennis		Cosmina fuscipennis Robineau-Desvoidy, 1830	accepted	Cosmina fuscipennis		Diptera	Rhiniinae	Cosminini	Cosmina	fuscipennis	Robineau-Desvoidy, 1830	Thomas-Cabianca A	2018		South Africa	Western Cape	Montagu Nature Garden	-33.79	20.13	240		19.x.2005	19-10-2005	1	Female			NMSA	NMSA DIP 084082			Londt JGH	PreservedSpecimen	Succulent Karoo garden on hot N slope
FlyHigh:Rhiniidae:ATC01066:NMSA:Cosmina_fuscipennis		Cosmina fuscipennis Robineau-Desvoidy, 1830	accepted	Cosmina fuscipennis		Diptera	Rhiniinae	Cosminini	Cosmina	fuscipennis	Robineau-Desvoidy, 1830				South Africa	Western Cape	Stellenbosch	-33.93	18.85			20.ix.1925	20-09-1925	1	Male			NMSA	NMSA DIP 075695			Brauns Dr H	PreservedSpecimen
FlyHigh:Rhiniidae:ATC01067:NMSA:Cosmina_fuscipennis		Cosmina fuscipennis Robineau-Desvoidy, 1830	accepted	Cosmina fuscipennis		Diptera	Rhiniinae	Cosminini	Cosmina	fuscipennis	Robineau-Desvoidy, 1830	Thomas-Cabianca A	2018		South Africa	Eastern Cape	Stellenbosch	-33.93	18.85			20.ix.1926	20-09-1926	1	Female			NMSA	NMSA DIP 084040			Brauns Dr H	PreservedSpecimen
FlyHigh:Rhiniidae:ATC01068:NMSA:Cosmina_fuscipennis		Cosmina fuscipennis Robineau-Desvoidy, 1830	accepted	Cosmina fuscipennis		Diptera	Rhiniinae	Cosminini	Cosmina	fuscipennis	Robineau-Desvoidy, 1830	Thomas-Cabianca A	2018		South Africa	Eastern Cape	Resolution [farm], Albany District	-33.17	26.62			21.iii.1928	21-03-1928	1	Male			NMSA	NMSA DIP 084063			Walton A	PreservedSpecimen
FlyHigh:Rhiniidae:ATC01069:NMSA:Cosmina_fuscipennis		Cosmina fuscipennis Robineau-Desvoidy, 1830	accepted	Cosmina fuscipennis		Diptera	Rhiniinae	Cosminini	Cosmina	fuscipennis	Robineau-Desvoidy, 1830	Thomas-Cabianca A	2018		South Africa	Western Cape	5 km S of Gordon's Bay (may be by road)	-34.21	18.87			22.ix.1979	22-09-1979	1	Male			NMSA	NMSA DIP 084054			Londt JGH	PreservedSpecimen			Mt. slope overlooking sea
FlyHigh:Rhiniidae:ATC01070:NMSA:Cosmina_fuscipennis		Cosmina fuscipennis Robineau-Desvoidy, 1830	accepted	Cosmina fuscipennis		Diptera	Rhiniinae	Cosminini	Cosmina	fuscipennis	Robineau-Desvoidy, 1830	Thomas-Cabianca A	2018		South Africa	KwaZulu-Natal	Mpenjati Nature Reserve	-30.98	30.28	7		22-23.i.2011	2011-01-22/23	1	Male			NMSA	NMSA DIP 084043			Londt JGH | Londt A	PreservedSpecimen	Dune vegetation
FlyHigh:Rhiniidae:ATC01071:NMSA:Cosmina_fuscipennis		Cosmina fuscipennis Robineau-Desvoidy, 1830	accepted	Cosmina fuscipennis		Diptera	Rhiniinae	Cosminini	Cosmina	fuscipennis	Robineau-Desvoidy, 1830	Thomas-Cabianca A	2018		South Africa	KwaZulu-Natal	Mpenjati Nature Reserve	-30.98	30.28	7		22-23.i.2011	2011-01-22/23	1	Male			NMSA	NMSA DIP 084060			Londt JGH | Londt A	PreservedSpecimen	Dune vegetation
FlyHigh:Rhiniidae:ATC01072:NMSA:Cosmina_fuscipennis		Cosmina fuscipennis Robineau-Desvoidy, 1830	accepted	Cosmina fuscipennis		Diptera	Rhiniinae	Cosminini	Cosmina	fuscipennis	Robineau-Desvoidy, 1830	Thomas-Cabianca A	2018		South Africa	Northern Cape	7 km SSE of Nababeep	-29.62	17.84	1020		24.viii.2002	24-08-2002	1	Male			NMSA	NMSA DIP 084039			Londt JGH	PreservedSpecimen	Rocky hillside with sandy areas below
FlyHigh:Rhiniidae:ATC01073:NMSA:Cosmina_fuscipennis		Cosmina fuscipennis Robineau-Desvoidy, 1830	accepted	Cosmina fuscipennis		Diptera	Rhiniinae	Cosminini	Cosmina	fuscipennis	Robineau-Desvoidy, 1830	Thomas-Cabianca A	2018		South Africa	Northern Cape	Goegab Nature Reserve (2)	-29.67	18.00	930		25.viii.2002	25-08-2002	1	Male			NMSA	NMSA DIP 084051			Londt JGH	PreservedSpecimen	Rocky outcrops
FlyHigh:Rhiniidae:ATC01074:NMSA:Cosmina_fuscipennis		Cosmina fuscipennis Robineau-Desvoidy, 1830	accepted	Cosmina fuscipennis		Diptera	Rhiniinae	Cosminini	Cosmina	fuscipennis	Robineau-Desvoidy, 1830	Thomas-Cabianca A	2018		South Africa	Northern Cape	Goegab Nature Reserve (2)	-29.67	18.00	930		25.viii.2002	25-08-2002	1	Male			NMSA	NMSA DIP 084052			Londt JGH	PreservedSpecimen	Rocky outcrops
FlyHigh:Rhiniidae:ATC01075:NMSA:Cosmina_fuscipennis		Cosmina fuscipennis Robineau-Desvoidy, 1830	accepted	Cosmina fuscipennis		Diptera	Rhiniinae	Cosminini	Cosmina	fuscipennis	Robineau-Desvoidy, 1830	Thomas-Cabianca A	2018		South Africa	Northern Cape	Goegab Nature Reserve, Carolusberg vehicle trail	-29.66	18.01	990		25.viii.2002	25-08-2002	1	Female			NMSA	NMSA DIP 084049			Londt JGH	PreservedSpecimen	Rock and sand
FlyHigh:Rhiniidae:ATC01076:NMSA:Cosmina_fuscipennis		Cosmina fuscipennis Robineau-Desvoidy, 1830	accepted	Cosmina fuscipennis		Diptera	Rhiniinae	Cosminini	Cosmina	fuscipennis	Robineau-Desvoidy, 1830	Thomas-Cabianca A	2018		South Africa	Northern Cape	Goegab Nature Reserve, Carolusberg vehicle trail	-29.66	18.01	990		25.viii.2002	25-08-2002	1	Male			NMSA	NMSA DIP 084050			Londt JGH	PreservedSpecimen	Rock and sand
FlyHigh:Rhiniidae:ATC01077:NMSA:Cosmina_fuscipennis		Cosmina fuscipennis Robineau-Desvoidy, 1830	accepted	Cosmina fuscipennis		Diptera	Rhiniinae	Cosminini	Cosmina	fuscipennis	Robineau-Desvoidy, 1830	Zumpt F	1953		South Africa	Eastern Cape	Resolution [farm], Albany District	-33.17	26.62			27.i.1928	27-01-1928	1	Male			NMSA	NMSA DIP 018933		terminalia slide 30	Walton A	PreservedSpecimen
FlyHigh:Rhiniidae:ATC01078:NMSA:Cosmina_fuscipennis		Cosmina fuscipennis Robineau-Desvoidy, 1830	accepted	Cosmina fuscipennis		Diptera	Rhiniinae	Cosminini	Cosmina	fuscipennis	Robineau-Desvoidy, 1830	Thomas-Cabianca A	2018		South Africa	Western Cape	Karoo Botanic Garden	-33.62	19.45	420		27.ix.1993	27-09-1993	1	Male			NMSA	NMSA DIP 084053			Londt JGH	PreservedSpecimen	Worcester, macchia
FlyHigh:Rhiniidae:ATC01079:NMSA:Cosmina_fuscipennis		Cosmina fuscipennis Robineau-Desvoidy, 1830	accepted	Cosmina fuscipennis		Diptera	Rhiniinae	Cosminini	Cosmina	fuscipennis	Robineau-Desvoidy, 1830	Thomas-Cabianca A	2018		South Africa	Western Cape	Karoo Botanic Garden	-33.62	19.45	420		27.ix.1993	27-09-1993	1	Female			NMSA	NMSA DIP 084055			Londt JGH	PreservedSpecimen	Worcester, macchia
FlyHigh:Rhiniidae:ATC01080:NMSA:Cosmina_fuscipennis		Cosmina fuscipennis Robineau-Desvoidy, 1830	accepted	Cosmina fuscipennis		Diptera	Rhiniinae	Cosminini	Cosmina	fuscipennis	Robineau-Desvoidy, 1830	Thomas-Cabianca A	2018		South Africa	Western Cape	Karoo Botanic Garden	-33.62	19.45	420		27.ix.1993	27-09-1993	1	Female			NMSA	NMSA DIP 084056			Londt JGH	PreservedSpecimen	Worcester, macchia
FlyHigh:Rhiniidae:ATC01081:NMSA:Cosmina_fuscipennis		Cosmina fuscipennis Robineau-Desvoidy, 1830	accepted	Cosmina fuscipennis		Diptera	Rhiniinae	Cosminini	Cosmina	fuscipennis	Robineau-Desvoidy, 1830	Thomas-Cabianca A	2018		South Africa	Western Cape	Karoo Botanic Garden	-33.62	19.45	420		27.ix.1993	27-09-1993	1	Male			NMSA	NMSA DIP 084057			Londt JGH	PreservedSpecimen	Worcester, macchia
FlyHigh:Rhiniidae:ATC01082:NMSA:Cosmina_fuscipennis		Cosmina fuscipennis Robineau-Desvoidy, 1830	accepted	Cosmina fuscipennis		Diptera	Rhiniinae	Cosminini	Cosmina	fuscipennis	Robineau-Desvoidy, 1830	Thomas-Cabianca A	2018		South Africa	Western Cape	Karoo Botanic Garden	-33.62	19.45	420		27.ix.1993	27-09-1993	1	Male			NMSA	NMSA DIP 084058			Londt JGH	PreservedSpecimen	Worcester, macchia
FlyHigh:Rhiniidae:ATC01083:NMSA:Cosmina_fuscipennis		Cosmina fuscipennis Robineau-Desvoidy, 1830	accepted	Cosmina fuscipennis		Diptera	Rhiniinae	Cosminini	Cosmina	fuscipennis	Robineau-Desvoidy, 1830	Thomas-Cabianca A	2018		South Africa	Western Cape	Karoo Botanic Garden	-33.62	19.45	420		27.ix.1993	27-09-1993	1	Male			NMSA	NMSA DIP 084083			Londt JGH	PreservedSpecimen	Worcester, macchia
FlyHigh:Rhiniidae:ATC01084:NMSA:Cosmina_fuscipennis		Cosmina fuscipennis Robineau-Desvoidy, 1830	accepted	Cosmina fuscipennis		Diptera	Rhiniinae	Cosminini	Cosmina	fuscipennis	Robineau-Desvoidy, 1830	Thomas-Cabianca A	2018		South Africa	Northern Cape	Anenous Pass, 17 km W of Steinkopf	-29.23	17.60	630		28.viii.2002	28-08-2002	1	Male			NMSA	NMSA DIP 084061			Londt JGH	PreservedSpecimen	Rocky hillside area
FlyHigh:Rhiniidae:ATC01085:NMSA:Cosmina_fuscipennis		Cosmina fuscipennis Robineau-Desvoidy, 1830	accepted	Cosmina fuscipennis		Diptera	Rhiniinae	Cosminini	Cosmina	fuscipennis	Robineau-Desvoidy, 1830	Thomas-Cabianca A	2018		South Africa	KwaZulu-Natal	Mseleni	-27.32	32.53			29.xi.1982	29-11-1982	1	Male			NMSA	NMSA DIP 084045			Stuckenberg BR | Barraclough DA | Londt JGH	PreservedSpecimen	Woodland		Sandy area
FlyHigh:Rhiniidae:ATC01086:NMSA:Cosmina_fuscipennis		Cosmina fuscipennis Robineau-Desvoidy, 1830	accepted	Cosmina fuscipennis		Diptera	Rhiniinae	Cosminini	Cosmina	fuscipennis	Robineau-Desvoidy, 1830	Thomas-Cabianca A	2018		South Africa	KwaZulu-Natal	Kosi Bay Nature Reserve (1)	-26.96	32.82			30.xi-02.xii.1982	1982-11-30/12-02	1	Male			NMSA	NMSA DIP 084062			Londt JGH | Barraclough DA | Stuckenberg BR	PreservedSpecimen	Forest and open woodland areas
FlyHigh:Rhiniidae:ATC01087:NMSA:Cosmina_fuscipennis		Cosmina fuscipennis Robineau-Desvoidy, 1830	accepted	Cosmina fuscipennis		Diptera	Rhiniinae	Cosminini	Cosmina	fuscipennis	Robineau-Desvoidy, 1830	Thomas-Cabianca A	2018		South Africa	KwaZulu-Natal	Kosi Bay Nature Reserve (1)	-26.96	32.82			30.xi-02.xii.1982	1982-11-30/12-02	1	Female			NMSA	NMSA DIP 084066			Londt JGH | Barraclough DA | Stuckenberg BR	PreservedSpecimen	Forest and open woodland areas
FlyHigh:Rhiniidae:ATC01088:NMSA:Cosmina_fuscipennis		Cosmina fuscipennis Robineau-Desvoidy, 1830	accepted	Cosmina fuscipennis		Diptera	Rhiniinae	Cosminini	Cosmina	fuscipennis	Robineau-Desvoidy, 1830	Thomas-Cabianca A	2018		South Africa	Northern Cape	8 km N of Kamieskroom	-30.13	17.93	900		31.viii.1989	31-08-1989	1	Male			NMSA	NMSA DIP 084079			Londt JGH | Stuckenberg BR | Croeser P	PreservedSpecimen	Rocky E slope, road cutting
FlyHigh:Rhiniidae:ATC01089:NMSA:Cosmina_fuscipennis		Cosmina fuscipennis Robineau-Desvoidy, 1830	accepted	Cosmina fuscipennis		Diptera	Rhiniinae	Cosminini	Cosmina	fuscipennis	Robineau-Desvoidy, 1830	Thomas-Cabianca A	2018		South Africa	Western Cape	Biedou Valley	-32.10	19.32	360		31.viii.1995	31-08-1995	1	Male			NMSA	NMSA DIP 084076			Londt JGH | Londt A	PreservedSpecimen	Dry rocky hillside
FlyHigh:Rhiniidae:ATC01090:NMSA:Cosmina_fuscipennis		Cosmina fuscipennis Robineau-Desvoidy, 1830	accepted	Cosmina fuscipennis		Diptera	Rhiniinae	Cosminini	Cosmina	fuscipennis	Robineau-Desvoidy, 1830	Zumpt F	1979		South Africa	Western Cape	Stellenbosch	-33.93	18.85			ix.1926	1926-09	1	Male			NMSA	NMSA DIP 018937			Brauns Dr H	PreservedSpecimen
FlyHigh:Rhiniidae:ATC01091:NMSA:Cosmina_fuscipennis	Paratype of Cosmina punctulata	Cosmina fuscipennis Robineau-Desvoidy, 1830	accepted	Cosmina fuscipennis		Diptera	Rhiniinae	Cosminini	Cosmina	fuscipennis	Robineau-Desvoidy, 1830	Zumpt F	1956		South Africa	Western Cape	Oudtshoorn, Zebra	-33.63	22.24					1	Male			NMSA	NMSA DIP 018931		terminalia slide 14	Museum Expedition (NMSA)	PreservedSpecimen
FlyHigh:Rhiniidae:ATC01092:NMSA:Cosmina_fuscipennis		Cosmina fuscipennis Robineau-Desvoidy, 1830	accepted	Cosmina fuscipennis		Diptera	Rhiniinae	Cosminini	Cosmina	fuscipennis	Robineau-Desvoidy, 1830	Zumpt F	1953		South Africa	Western Cape	Oudtshoorn, Zebra	-33.63	22.24					1	Female			NMSA	NMSA DIP 061535	SAM: 4A15	terminalia slide 7	Museum Expedition (NMSA)	PreservedSpecimen
FlyHigh:Rhiniidae:ATC01093:NMSA:Cosmina_fuscipennis		Cosmina fuscipennis Robineau-Desvoidy, 1830	accepted	Cosmina fuscipennis		Diptera	Rhiniinae	Cosminini	Cosmina	fuscipennis	Robineau-Desvoidy, 1830				South Africa	Western Cape	Stellenbosch	-33.93	18.85			x.1925	1925-10	1	Female			NMSA	NMSA DIP 018939			Brauns Dr H	PreservedSpecimen
FlyHigh:Rhiniidae:ATC01094:NMSA:Cosmina_fuscipennis		Cosmina fuscipennis Robineau-Desvoidy, 1830	accepted	Cosmina fuscipennis		Diptera	Rhiniinae	Cosminini	Cosmina	fuscipennis	Robineau-Desvoidy, 1830	Zumpt F	1956		South Africa	Northern Cape	Wallekraal, Namaqualand	-30.38	17.52			x.1950	1950-10	1	Male			NMSA	NMSA DIP 018936			Museum Expedition (NMSA)	PreservedSpecimen
FlyHigh:Rhiniidae:ATC01095:NMSA:Cosmina_fuscipennis		Cosmina fuscipennis Robineau-Desvoidy, 1830	accepted	Cosmina fuscipennis		Diptera	Rhiniinae	Cosminini	Cosmina	fuscipennis	Robineau-Desvoidy, 1830	Zumpt F	1954		South Africa	Western Cape	Mossel Bay	-34.18	22.13			xii.1953	1953-12	1	Male			NMSA	NMSA DIP 018943		terminalia slide 35		PreservedSpecimen
FlyHigh:Rhiniidae:ATC02349:RMCA:Cosmina_fuscipennis		Cosmina fuscipennis Robineau-Desvoidy, 1830	accepted	Cosmina fuscipennis		Diptera	Rhiniinae	Cosminini	Cosmina	fuscipennis	Robineau-Desvoidy, 1830	Thomas-Cabianca A	2018		South Africa	Western Cape	Rawsonville-Dwarsberg Trout Farm	-33.79	19.33			10-12.x.2017	2017-10-10/12	1	Female		hand net	RMCA	RMCA ENT 000030076			Jordaens K	PreservedSpecimen	Orchards and grasslands
FlyHigh:Rhiniidae:ATC02350:RMCA:Cosmina_fuscipennis		Cosmina fuscipennis Robineau-Desvoidy, 1830	accepted	Cosmina fuscipennis		Diptera	Rhiniinae	Cosminini	Cosmina	fuscipennis	Robineau-Desvoidy, 1830	Thomas-Cabianca A	2018		South Africa	Western Cape	Rawsonville-Dwarsberg Trout Farm	-33.79	19.33			10-12.x.2017	2017-10-10/12	1	Male		hand net	RMCA	RMCA ENT 000030077			Jordaens K	PreservedSpecimen	Orchards and grasslands
FlyHigh:Rhiniidae:ATC02351:RMCA:Cosmina_fuscipennis		Cosmina fuscipennis Robineau-Desvoidy, 1830	accepted	Cosmina fuscipennis		Diptera	Rhiniinae	Cosminini	Cosmina	fuscipennis	Robineau-Desvoidy, 1830	Thomas-Cabianca A	2018		South Africa	Western Cape	Rawsonville-Dwarsberg Trout Farm	-33.79	19.33			10-12.x.2017	2017-10-10/12	1	Female		hand net	RMCA	RMCA ENT 000030078			Jordaens K	PreservedSpecimen	Orchards and grasslands
FlyHigh:Rhiniidae:ATC02352:RMCA:Cosmina_fuscipennis		Cosmina fuscipennis Robineau-Desvoidy, 1830	accepted	Cosmina fuscipennis		Diptera	Rhiniinae	Cosminini	Cosmina	fuscipennis	Robineau-Desvoidy, 1830	Thomas-Cabianca A	2018		South Africa	Western Cape	Rawsonville-Dwarsberg Trout Farm	-33.79	19.33			10-12.x.2017	2017-10-10/12	1	Female		hand net	RMCA	RMCA ENT 000030079			Jordaens K	PreservedSpecimen	Orchards and grasslands
FlyHigh:Rhiniidae:ATC02353:RMCA:Cosmina_fuscipennis		Cosmina fuscipennis Robineau-Desvoidy, 1830	accepted	Cosmina fuscipennis		Diptera	Rhiniinae	Cosminini	Cosmina	fuscipennis	Robineau-Desvoidy, 1830	Thomas-Cabianca A	2018		South Africa	Western Cape	Rawsonville-Dwarsberg Trout Farm	-33.79	19.33			10-12.x.2017	2017-10-10/12	1	Female		hand net	RMCA	RMCA ENT 000030080			Jordaens K	PreservedSpecimen	Orchards and grasslands
FlyHigh:Rhiniidae:ATC02354:RMCA:Cosmina_fuscipennis		Cosmina fuscipennis Robineau-Desvoidy, 1830	accepted	Cosmina fuscipennis		Diptera	Rhiniinae	Cosminini	Cosmina	fuscipennis	Robineau-Desvoidy, 1830	Thomas-Cabianca A	2018		South Africa	Western Cape	Rawsonville-Dwarsberg Trout Farm	-33.79	19.33			10-12.x.2017	2017-10-10/12	1	Female		hand net	RMCA	RMCA ENT 000030081			Jordaens K	PreservedSpecimen	Orchards and grasslands
FlyHigh:Rhiniidae:ATC02355:RMCA:Cosmina_fuscipennis		Cosmina fuscipennis Robineau-Desvoidy, 1830	accepted	Cosmina fuscipennis		Diptera	Rhiniinae	Cosminini	Cosmina	fuscipennis	Robineau-Desvoidy, 1830	Thomas-Cabianca A	2018		South Africa	Western Cape	Rawsonville-Dwarsberg Trout Farm	-33.79	19.33			10-12.x.2017	2017-10-10/12	1	Male		hand net	RMCA	RMCA ENT 000030082			Jordaens K	PreservedSpecimen	Orchards and grasslands
FlyHigh:Rhiniidae:ATC02356:RMCA:Cosmina_fuscipennis		Cosmina fuscipennis Robineau-Desvoidy, 1830	accepted	Cosmina fuscipennis		Diptera	Rhiniinae	Cosminini	Cosmina	fuscipennis	Robineau-Desvoidy, 1830	Thomas-Cabianca A	2018		South Africa	Western Cape	Rawsonville-Dwarsberg Trout Farm	-33.79	19.33			10-12.x.2017	2017-10-10/12	1	Female		hand net	RMCA	RMCA ENT 000030083			Jordaens K	PreservedSpecimen	Orchards and grasslands
FlyHigh:Rhiniidae:ATC02357:RMCA:Cosmina_fuscipennis		Cosmina fuscipennis Robineau-Desvoidy, 1830	accepted	Cosmina fuscipennis		Diptera	Rhiniinae	Cosminini	Cosmina	fuscipennis	Robineau-Desvoidy, 1830	Thomas-Cabianca A	2018		South Africa	Western Cape	Rawsonville-Dwarsberg Trout Farm	-33.79	19.33			10-12.x.2017	2017-10-10/12	1	Female		hand net	RMCA	RMCA ENT 000030084			Jordaens K	PreservedSpecimen	Orchards and grasslands
FlyHigh:Rhiniidae:ATC02358:RMCA:Cosmina_fuscipennis		Cosmina fuscipennis Robineau-Desvoidy, 1830	accepted	Cosmina fuscipennis		Diptera	Rhiniinae	Cosminini	Cosmina	fuscipennis	Robineau-Desvoidy, 1830	Thomas-Cabianca A	2018		South Africa	Western Cape	Rawsonville-Dwarsberg Trout Farm	-33.79	19.33			10-12.x.2017	2017-10-10/12	1	Male		hand net	RMCA	RMCA ENT 000030085			Jordaens K	PreservedSpecimen	Orchards and grasslands
FlyHigh:Rhiniidae:ATC02359:RMCA:Cosmina_fuscipennis		Cosmina fuscipennis Robineau-Desvoidy, 1830	accepted	Cosmina fuscipennis		Diptera	Rhiniinae	Cosminini	Cosmina	fuscipennis	Robineau-Desvoidy, 1830	Thomas-Cabianca A	2018		South Africa	Western Cape	Rawsonville-Dwarsberg Trout Farm	-33.79	19.33			10-12.x.2017	2017-10-10/12	1	Female		hand net	RMCA	RMCA ENT 000030086			Jordaens K	PreservedSpecimen	Orchards and grasslands
FlyHigh:Rhiniidae:ATC02360:RMCA:Cosmina_fuscipennis		Cosmina fuscipennis Robineau-Desvoidy, 1830	accepted	Cosmina fuscipennis		Diptera	Rhiniinae	Cosminini	Cosmina	fuscipennis	Robineau-Desvoidy, 1830	Thomas-Cabianca A	2018		South Africa	Western Cape	Rawsonville-Dwarsberg Trout Farm	-33.79	19.33			10-12.x.2017	2017-10-10/12	1	Female		hand net	RMCA	RMCA ENT 000030087			Jordaens K	PreservedSpecimen	Orchards and grasslands
FlyHigh:Rhiniidae:ATC02361:RMCA:Cosmina_fuscipennis		Cosmina fuscipennis Robineau-Desvoidy, 1830	accepted	Cosmina fuscipennis		Diptera	Rhiniinae	Cosminini	Cosmina	fuscipennis	Robineau-Desvoidy, 1830	Thomas-Cabianca A	2018		South Africa	Western Cape	Rawsonville-Dwarsberg Trout Farm	-33.79	19.33			10-12.x.2017	2017-10-10/12	1	Male		hand net	RMCA	RMCA ENT 000030088			Jordaens K	PreservedSpecimen	Orchards and grasslands
FlyHigh:Rhiniidae:ATC02362:RMCA:Cosmina_fuscipennis		Cosmina fuscipennis Robineau-Desvoidy, 1830	accepted	Cosmina fuscipennis		Diptera	Rhiniinae	Cosminini	Cosmina	fuscipennis	Robineau-Desvoidy, 1830	Thomas-Cabianca A	2018		South Africa	Western Cape	Dwarsberg, Trout Farm	-33.79	19.33			10-18.x.2017	2017-10-10/18	1	Female			RMCA				Jordaens K	PreservedSpecimen
FlyHigh:Rhiniidae:ATC02363:RMCA:Cosmina_fuscipennis		Cosmina fuscipennis Robineau-Desvoidy, 1830	accepted	Cosmina fuscipennis		Diptera	Rhiniinae	Cosminini	Cosmina	fuscipennis	Robineau-Desvoidy, 1830	Thomas-Cabianca A	2018		South Africa	Western Cape	Dwarsberg, Trout Farm	-33.79	19.33			10-18.x.2017	2017-10-10/18	1	Female			RMCA				Jordaens K	PreservedSpecimen
FlyHigh:Rhiniidae:ATC02364:RMCA:Cosmina_fuscipennis		Cosmina fuscipennis Robineau-Desvoidy, 1830	accepted	Cosmina fuscipennis		Diptera	Rhiniinae	Cosminini	Cosmina	fuscipennis	Robineau-Desvoidy, 1830	Thomas-Cabianca A	2018		South Africa	Western Cape	Dwarsberg, Trout Farm	-33.79	19.33			10-18.x.2017	2017-10-10/18	1	Female			RMCA				Jordaens K	PreservedSpecimen
FlyHigh:Rhiniidae:ATC02365:RMCA:Cosmina_fuscipennis		Cosmina fuscipennis Robineau-Desvoidy, 1830	accepted	Cosmina fuscipennis		Diptera	Rhiniinae	Cosminini	Cosmina	fuscipennis	Robineau-Desvoidy, 1830	Thomas-Cabianca A	2018		South Africa	Western Cape	Dwarsberg, Trout Farm	-33.79	19.33			10-18.x.2017	2017-10-10/18	1	Male			RMCA				Jordaens K	PreservedSpecimen
FlyHigh:Rhiniidae:ATC02366:RMCA:Cosmina_fuscipennis		Cosmina fuscipennis Robineau-Desvoidy, 1830	accepted	Cosmina fuscipennis		Diptera	Rhiniinae	Cosminini	Cosmina	fuscipennis	Robineau-Desvoidy, 1830	Thomas-Cabianca A	2018		South Africa	Western Cape	Cederberg Res, Jamaka Farm	-32.34	19.03			13-16.x.2017	2017-10-13/16	1	Female			RMCA				Jordaens K	PreservedSpecimen
FlyHigh:Rhiniidae:ATC02367:RMCA:Cosmina_fuscipennis		Cosmina fuscipennis Robineau-Desvoidy, 1830	accepted	Cosmina fuscipennis		Diptera	Rhiniinae	Cosminini	Cosmina	fuscipennis	Robineau-Desvoidy, 1830	Thomas-Cabianca A	2018		South Africa	Western Cape	Cederberg Res, Jamaka Farm	-32.34	19.03			13-16.x.2017	2017-10-13/16	1	Female			RMCA				Jordaens K	PreservedSpecimen
FlyHigh:Rhiniidae:ATC02368:RMCA:Cosmina_fuscipennis		Cosmina fuscipennis Robineau-Desvoidy, 1830	accepted	Cosmina fuscipennis		Diptera	Rhiniinae	Cosminini	Cosmina	fuscipennis	Robineau-Desvoidy, 1830	Thomas-Cabianca A	2018		South Africa	Western Cape	Cederberg Res, Jamaka Farm	-32.34	19.03			13-16.x.2017	2017-10-13/16	1	Male			RMCA				Jordaens K	PreservedSpecimen
FlyHigh:Rhiniidae:ATC02369:RMCA:Cosmina_fuscipennis		Cosmina fuscipennis Robineau-Desvoidy, 1830	accepted	Cosmina fuscipennis		Diptera	Rhiniinae	Cosminini	Cosmina	fuscipennis	Robineau-Desvoidy, 1830	Thomas-Cabianca A	2018		South Africa	Western Cape	Cederberg Wilderness Area, Jamaka Organic Farm and Resort	-32.34	19.03	376		13-16.x.2017	2017-10-13/16	1	Female		hand net	RMCA	RMCA ENT 000030091			Jordaens K	PreservedSpecimen	Mango orchard
FlyHigh:Rhiniidae:ATC02370:RMCA:Cosmina_fuscipennis		Cosmina fuscipennis Robineau-Desvoidy, 1830	accepted	Cosmina fuscipennis		Diptera	Rhiniinae	Cosminini	Cosmina	fuscipennis	Robineau-Desvoidy, 1830	Thomas-Cabianca A	2018		South Africa	Western Cape	Cederberg Wilderness Area, Jamaka Organic Farm and Resort	-32.34	19.03	376		13-16.x.2017	2017-10-13/16	1	Female		hand net	RMCA	RMCA ENT 000030092			Jordaens K	PreservedSpecimen	Mango orchard
FlyHigh:Rhiniidae:ATC02371:RMCA:Cosmina_fuscipennis		Cosmina fuscipennis Robineau-Desvoidy, 1830	accepted	Cosmina fuscipennis		Diptera	Rhiniinae	Cosminini	Cosmina	fuscipennis	Robineau-Desvoidy, 1830	Thomas-Cabianca A	2018		South Africa	Western Cape	Cederberg Wilderness Area, Jamaka Organic Farm and Resort	-32.34	19.03	376		13-16.x.2017	2017-10-13/16	1	Male		hand net	RMCA	RMCA ENT 000030093			Jordaens K	PreservedSpecimen	Mango orchard,	With pollen in the body
FlyHigh:Rhiniidae:ATC02372:RMCA:Cosmina_fuscipennis		Cosmina fuscipennis Robineau-Desvoidy, 1830	accepted	Cosmina fuscipennis		Diptera	Rhiniinae	Cosminini	Cosmina	fuscipennis	Robineau-Desvoidy, 1830	Thomas-Cabianca A	2018		South Africa	Western Cape	Cederberg Wilderness Area, Jamaka Organic Farm and Resort	-32.34	19.03	376		13-16.x.2017	2017-10-13/16	1	Female		hand net	RMCA	RMCA ENT 000030094			Jordaens K	PreservedSpecimen	Mango orchard	With pollen in the prosboscis
FlyHigh:Rhiniidae:ATC02373:RMCA:Cosmina_fuscipennis		Cosmina fuscipennis Robineau-Desvoidy, 1830	accepted	Cosmina fuscipennis		Diptera	Rhiniinae	Cosminini	Cosmina	fuscipennis	Robineau-Desvoidy, 1830	Thomas-Cabianca A	2018		South Africa	Western Cape	Cederberg Wilderness Area, Pakhuys Farm	-32.11	19.07	464		17-21.x.2017	2017-10-17/21	1	Female		hand net	RMCA	RMCA ENT 000030089			Jordaens K	PreservedSpecimen			Vegetation and flowers near riverbed
FlyHigh:Rhiniidae:ATC02374:RMCA:Cosmina_fuscipennis		Cosmina fuscipennis Robineau-Desvoidy, 1830	accepted	Cosmina fuscipennis		Diptera	Rhiniinae	Cosminini	Cosmina	fuscipennis	Robineau-Desvoidy, 1830	Thomas-Cabianca A	2018		South Africa	Western Cape	Cederberg Wilderness Area, Pakhuys Farm	-32.11	19.07	464		17-21.x.2017	2017-10-17/21	1	Female		hand net	RMCA	RMCA ENT 000030090			Jordaens K	PreservedSpecimen			Vegetation and flowers near riverbed
FlyHigh:Rhiniidae:ATC02375:RMCA:Cosmina_fuscipennis		Cosmina fuscipennis Robineau-Desvoidy, 1830	accepted	Cosmina fuscipennis		Diptera	Rhiniinae	Cosminini	Cosmina	fuscipennis	Robineau-Desvoidy, 1830	Zumpt F	1956		South Africa	Northern Cape	Wallekraal, Namaqualand	-30.38	17.52			x.1950	1950-10	1	Male			RMCA				Museum Expedition (RMCA)	PreservedSpecimen
FlyHigh:Rhiniidae:ATC02387:SAMC:Cosmina_fuscipennis		Cosmina fuscipennis Robineau-Desvoidy, 1830	accepted	Cosmina fuscipennis		Diptera	Rhiniinae	Cosminini	Cosmina	fuscipennis	Robineau-Desvoidy, 1830	Villeneuve			South Africa	KwaZulu-Natal	Durban (1)	-29.98	30.97			1914	1914	1	Male			SAMC	SAMC DIP A011121			Haygarth W J	PreservedSpecimen
FlyHigh:Rhiniidae:ATC02388:SAMC:Cosmina_fuscipennis		Cosmina fuscipennis Robineau-Desvoidy, 1830	accepted	Cosmina fuscipennis		Diptera	Rhiniinae	Cosminini	Cosmina	fuscipennis	Robineau-Desvoidy, 1830	Thomas-Cabianca A	2018		South Africa	Northern Cape	Hester Malan Nature Reserve, Namaqualand	-29.66	18.03			05.ix.1985	05-09-1985	1	Male			SAMC	SAMC DIP A014959			Struck M	PreservedSpecimen
FlyHigh:Rhiniidae:ATC02389:SAMC:Cosmina_fuscipennis		Cosmina fuscipennis Robineau-Desvoidy, 1830	accepted	Cosmina fuscipennis		Diptera	Rhiniinae	Cosminini	Cosmina	fuscipennis	Robineau-Desvoidy, 1830	Thomas-Cabianca A	2018		South Africa	Northern Cape	Hester Malan Nature Reserve, Namaqualand	-29.66	18.03			10.xi.1986	10-11-1986	1	Male			SAMC	SAMC DIP A014970			Struck M	PreservedSpecimen
FlyHigh:Rhiniidae:ATC02390:SAMC:Cosmina_fuscipennis		Cosmina fuscipennis Robineau-Desvoidy, 1830	accepted	Cosmina fuscipennis		Diptera	Rhiniinae	Cosminini	Cosmina	fuscipennis	Robineau-Desvoidy, 1830	Thomas-Cabianca A	2018		South Africa	Western Cape	Kogelberg Nature Reserve	-34.28	19.02			16.i-16.ii.2000	2000-01-16/02-16	1	Female		yellow pan trap	SAMC				van Noort S	PreservedSpecimen	Mesic Mountain Fynbos, last burnt c. 1988
FlyHigh:Rhiniidae:ATC02391:SAMC:Cosmina_fuscipennis		Cosmina fuscipennis Robineau-Desvoidy, 1830	accepted	Cosmina fuscipennis		Diptera	Rhiniinae	Cosminini	Cosmina	fuscipennis	Robineau-Desvoidy, 1830	Thomas-Cabianca A	2018		South Africa	Northern Cape	Hester Malan Nature Reserve, Namaqualand	-29.66	18.03			16.x.1987	16-10-1987	1	Male			SAMC	SAMC DIP A014973			Struck M	PreservedSpecimen
FlyHigh:Rhiniidae:ATC02392:SAMC:Cosmina_fuscipennis		Cosmina fuscipennis Robineau-Desvoidy, 1830	accepted	Cosmina fuscipennis		Diptera	Rhiniinae	Cosminini	Cosmina	fuscipennis	Robineau-Desvoidy, 1830	Villeneuve			South Africa	KwaZulu-Natal	Durban (3)	-29.85	31.02			28.vii.1912	28-07-1912	1	Male			SAMC	SAMC DIP A011119				PreservedSpecimen
FlyHigh:Rhiniidae:ATC02393:SAMC:Cosmina_fuscipennis		Cosmina fuscipennis Robineau-Desvoidy, 1830	accepted	Cosmina fuscipennis		Diptera	Rhiniinae	Cosminini	Cosmina	fuscipennis	Robineau-Desvoidy, 1830	Thomas-Cabianca A	2018		South Africa	Western Cape	Olifantsbos, Cape of Good Hope Nature Reserve	-34.27	18.39	50		28-30.ix.1993	1993-09-28/30	1	Female			SAMC	SAMC DIP A015057			van Noort S	PreservedSpecimen	Mesic Mountain Fynbos on sandstone,
FlyHigh:Rhiniidae:ATC02394:SAMC:Cosmina_fuscipennis		Cosmina fuscipennis Robineau-Desvoidy, 1830	accepted	Cosmina fuscipennis		Diptera	Rhiniinae	Cosminini	Cosmina	fuscipennis	Robineau-Desvoidy, 1830				South Africa	Western Cape	Constantia (silverhurst)	-34.02	18.43			ix.1885	1885-09	1	Female			SAMC	SAMC DIP A011118			LP	PreservedSpecimen
FlyHigh:Rhiniidae:ATC02395:SAMC:Cosmina_fuscipennis		Cosmina fuscipennis Robineau-Desvoidy, 1830	accepted	Cosmina fuscipennis		Diptera	Rhiniinae	Cosminini	Cosmina	fuscipennis	Robineau-Desvoidy, 1830	Villeneuve			South Africa	Western Cape	Knysna (1)	-34.03	23.03			x.1916	1916-10	1	Male			SAMC	SAMC DIP A011120			Peringuey L	PreservedSpecimen
FlyHigh:Rhiniidae:ATC02633:SANC:Cosmina_fuscipennis		Cosmina fuscipennis Robineau-Desvoidy, 1830	accepted	Cosmina fuscipennis		Diptera	Rhiniinae	Cosminini	Cosmina	fuscipennis	Robineau-Desvoidy, 1830	Thomas-Cabianca A	2018		South Africa	Northern Cape	Leliefontein (1)	-30.23	18.16			04.x.2002	04-10-2002	1	Female		yellow pan trap	SANC				Mayer C	PreservedSpecimen			Plain
FlyHigh:Rhiniidae:ATC02634:SANC:Cosmina_fuscipennis		Cosmina fuscipennis Robineau-Desvoidy, 1830	accepted	Cosmina fuscipennis		Diptera	Rhiniinae	Cosminini	Cosmina	fuscipennis	Robineau-Desvoidy, 1830	Thomas-Cabianca A	2018		South Africa	Northern Cape	Remhoogte (4)	-30.23	18.16			07.x.2002	07-10-2002	1	Male		yellow pan trap	SANC				Mayer C	PreservedSpecimen			Plain
FlyHigh:Rhiniidae:ATC02635:SANC:Cosmina_fuscipennis		Cosmina fuscipennis Robineau-Desvoidy, 1830	accepted	Cosmina fuscipennis		Diptera	Rhiniinae	Cosminini	Cosmina	fuscipennis	Robineau-Desvoidy, 1830	Thomas-Cabianca A	2018		South Africa	Western Cape	Clanwilliam District, Biedou Valley	-32.08	19.14			07.xi.1991	07-11-1991	1	Male			SANC				Mansell MW	PreservedSpecimen
FlyHigh:Rhiniidae:ATC02636:SANC:Cosmina_fuscipennis		Cosmina fuscipennis Robineau-Desvoidy, 1830	accepted	Cosmina fuscipennis		Diptera	Rhiniinae	Cosminini	Cosmina	fuscipennis	Robineau-Desvoidy, 1830	Thomas-Cabianca A	2018		South Africa	Northern Cape	Leliefontein (2)	-30.23	18.16			16.ix.2002	16-09-2002	1	Female		yellow pan trap	SANC				Mayer C	PreservedSpecimen			Slope
FlyHigh:Rhiniidae:ATC02637:SANC:Cosmina_fuscipennis		Cosmina fuscipennis Robineau-Desvoidy, 1830	accepted	Cosmina fuscipennis		Diptera	Rhiniinae	Cosminini	Cosmina	fuscipennis	Robineau-Desvoidy, 1830	Thomas-Cabianca A	2018		South Africa	Northern Cape	Remhoogte (2)	-30.23	18.17			21.ix.2002	21-09-2002	1	Female		white pan trap	SANC				Mayer C	PreservedSpecimen			Plain
FlyHigh:Rhiniidae:ATC02638:SANC:Cosmina_fuscipennis		Cosmina fuscipennis Robineau-Desvoidy, 1830	accepted	Cosmina fuscipennis		Diptera	Rhiniinae	Cosminini	Cosmina	fuscipennis	Robineau-Desvoidy, 1830	Thomas-Cabianca A	2018		South Africa	Free State	Tussen Die Riviere Reserve near Bethulie	-30.30	26.12			30.iii-03.iv.1987	1987-03-30/04-03	1	Female		collected at light	SANC				Grobbelaar B	PreservedSpecimen
FlyHigh:Rhiniidae:ATC02808:ZMHB:Cosmina_fuscipennis		Cosmina fuscipennis Robineau-Desvoidy, 1830	accepted	Cosmina fuscipennis		Diptera	Rhiniinae	Cosminini	Cosmina	fuscipennis	Robineau-Desvoidy, 1830	Thomas-Cabianca A	2019		South Africa		Capland							1	Female			ZMHB	ZMHB Dipt S06212			Loew H	PreservedSpecimen
FlyHigh:Rhiniidae:ATC02826:ZMUC:Cosmina_fuscipennis		Cosmina fuscipennis Robineau-Desvoidy, 1830	accepted	Cosmina fuscipennis		Diptera	Rhiniinae	Cosminini	Cosmina	fuscipennis	Robineau-Desvoidy, 1830	Thomas-Cabianca A	2018		South Africa	Western Cape	11 km N of Botterkloof Pass	-31.75	19.30	680		04-25.x.2004	2004-10-04/25	1	Female		Malaise trap	ZMUC				Irwin ME | Parker FD | Hauser M	PreservedSpecimen			On vegetated cliff
FlyHigh:Rhiniidae:ATC00023:AMGS:Cosmina_gracilis		Cosmina gracilis Curran, 1927	accepted	Cosmina gracilis		Diptera	Rhiniinae	Cosminini	Cosmina	gracilis	Curran, 1927	Thomas-Cabianca A	2018		South Africa	Mpumalanga	Newington	-24.82	31.28			iv.1912	1912-04	1	Female			AMGS				Tenoulhet JP	PreservedSpecimen
FlyHigh:Rhiniidae:ATC00183:BMSA:Cosmina_gracilis		Cosmina gracilis Curran, 1927	accepted	Cosmina gracilis		Diptera	Rhiniinae	Cosminini	Cosmina	gracilis	Curran, 1927	Rognes K	2013		South Africa	KwaZulu-Natal	Ndumo Game Reserve, main road at Ingwavuma	-26.91	32.30			04-08.xii.2009	2009-12-04/08	1	Female		Malaise trap	BMSA	BMSA (D) 16834			Kirk-Spriggs AH	PreservedSpecimen	Sand [forest] and broad-leafed deciduous forest
FlyHigh:Rhiniidae:ATC00184:BMSA:Cosmina_gracilis		Cosmina gracilis Curran, 1927	accepted	Cosmina gracilis		Diptera	Rhiniinae	Cosminini	Cosmina	gracilis	Curran, 1927	Rognes K	2013		South Africa	KwaZulu-Natal	Ndumo Game Reserve, main road at Ingwavuma	-26.91	32.30			04-08.xii.2009	2009-12-04/08	1	Female		Malaise trap	BMSA	BMSA (D) 19130			Kirk-Spriggs AH	PreservedSpecimen	Sand [forest] and broad-leafed deciduous forest
FlyHigh:Rhiniidae:ATC01096:NMSA:Cosmina_gracilis		Cosmina gracilis Curran, 1927	accepted	Cosmina gracilis		Diptera	Rhiniinae	Cosminini	Cosmina	gracilis	Curran, 1927	Zumpt F	1964		South Africa	KwaZulu-Natal	Ndumo Reserve, Ingwavuma District	-26.87	32.26			01-10.xii.1963	1963-12-01/10	1	Male			NMSA	NMSA DIP 083477		terminalia slide 83	Stuckenberg BR | Stuckenberg P	PreservedSpecimen
FlyHigh:Rhiniidae:ATC01097:NMSA:Cosmina_gracilis		Cosmina gracilis Curran, 1927	accepted	Cosmina gracilis		Diptera	Rhiniinae	Cosminini	Cosmina	gracilis	Curran, 1927	Thomas-Cabianca A	2018		South Africa	North-West	S of A. Lombard Nature Reserve	-27.60	25.48	1230		11.iii.2003	11-03-2003	1	Female		Malaise and light traps	NMSA	NMSA DIP 084182			Londt JGH	PreservedSpecimen	Rhus, Acacia savanna
FlyHigh:Rhiniidae:ATC01098:NMSA:Cosmina_gracilis		Cosmina gracilis Curran, 1927	accepted	Cosmina gracilis		Diptera	Rhiniinae	Cosminini	Cosmina	gracilis	Curran, 1927	Thomas-Cabianca A	2018		South Africa	North-West	Swartfontein, Vryburg	-26.90	24.75	1240		12.iii.1991	12-03-1991	1	Female			NMSA	NMSA DIP 084183			Londt JGH | Whittington AE	PreservedSpecimen	Mixed Bushveld-grass
FlyHigh:Rhiniidae:ATC01099:NMSA:Cosmina_gracilis		Cosmina gracilis Curran, 1927	accepted	Cosmina gracilis		Diptera	Rhiniinae	Cosminini	Cosmina	gracilis	Curran, 1927	Peris SV	1951		South Africa	KwaZulu-Natal	Hluhluwe	-28.08	32.08			18.i.1950	18-01-1950	1	Male			NMSA	NMSA DIP 018909		terminalia slide 88	Zumpt F	PreservedSpecimen
FlyHigh:Rhiniidae:ATC01100:NMSA:Cosmina_gracilis		Cosmina gracilis Curran, 1927	accepted	Cosmina gracilis		Diptera	Rhiniinae	Cosminini	Cosmina	gracilis	Curran, 1927	Zumpt F	1979		South Africa	KwaZulu-Natal	20 mi S Ndumu Game Reserve Camp	-27.16	32.27	98		18.xi.1971	18-11-1971	1	Female			NMSA	NMSA DIP 018908			Irwin ME | Irwin BJ	PreservedSpecimen	Dry scrub forest
FlyHigh:Rhiniidae:ATC01101:NMSA:Cosmina_gracilis		Cosmina gracilis Curran, 1927	accepted	Cosmina gracilis		Diptera	Rhiniinae	Cosminini	Cosmina	gracilis	Curran, 1927	Zumpt F	1979		South Africa	KwaZulu-Natal	20 mi S Ndumu Game Reserve Camp	-27.16	32.27	98		18.xi.1971	18-11-1971	1	Male			NMSA	NMSA DIP 083488		terminalia slide 6	Irwin ME | Irwin BJ	PreservedSpecimen	Dry scrub forest
FlyHigh:Rhiniidae:ATC01102:NMSA:Cosmina_gracilis		Cosmina gracilis Curran, 1927	accepted	Cosmina gracilis		Diptera	Rhiniinae	Cosminini	Cosmina	gracilis	Curran, 1927	Zumpt F	1957		South Africa	Limpopo	Letsitele	-23.88	30.40			22.iv.1952	22-04-1952	1	Male			NMSA	NMSA DIP 018910				PreservedSpecimen
FlyHigh:Rhiniidae:ATC01103:NMSA:Cosmina_gracilis		Cosmina gracilis Curran, 1927	accepted	Cosmina gracilis		Diptera	Rhiniinae	Cosminini	Cosmina	gracilis	Curran, 1927	Zumpt F	1979		South Africa	KwaZulu-Natal	20 mi S Ndumu Game Reserve Camp	-27.16	32.27	98		29.xi.1971	29-11-1971	1	Female			NMSA	NMSA DIP 018915			Irwin ME | Irwin BJ	PreservedSpecimen	Dry scrub forest
FlyHigh:Rhiniidae:ATC01104:NMSA:Cosmina_gracilis		Cosmina gracilis Curran, 1927	accepted	Cosmina gracilis		Diptera	Rhiniinae	Cosminini	Cosmina	gracilis	Curran, 1927	Zumpt F	1966		South Africa	KwaZulu-Natal	Ndumo Game Reserve	-26.87	32.25					1	Female			NMSA	NMSA DIP 061542			Paterson H	PreservedSpecimen
FlyHigh:Rhiniidae:ATC02639:SANC:Cosmina_gracilis	Allotype of Cosmina gracilis	Cosmina gracilis Curran, 1927	accepted	Cosmina gracilis		Diptera	Rhiniinae	Cosminini	Cosmina	gracilis	Curran, 1927	Curran CH			South Africa	Mpumalanga	Barberton	-25.78	31.05			17.v.1914	17-05-1914	1	Female			SANC	SANC DIP 00263			Munro HK	PreservedSpecimen
FlyHigh:Rhiniidae:ATC02640:SANC:Cosmina_gracilis		Cosmina gracilis Curran, 1927	accepted	Cosmina gracilis		Diptera	Rhiniinae	Cosminini	Cosmina	gracilis	Curran, 1927	Thomas-Cabianca A	2018		South Africa	Limpopo	Mogol Nature Reserve, Ellisras District	-23.58	27.45			19-23.xi.1979	1979-11-19/23	1	Female		Malaise trap	SANC				van Tonder SJ | Kok C | Prinsloo GL | Mansell MW	PreservedSpecimen
FlyHigh:Rhiniidae:ATC02641:SANC:Cosmina_gracilis		Cosmina gracilis Curran, 1927	accepted	Cosmina gracilis		Diptera	Rhiniinae	Cosminini	Cosmina	gracilis	Curran, 1927	Thomas-Cabianca A	2018		South Africa	Limpopo	Mogol Nature Reserve, Ellisras District	-23.58	27.45			19-23.xi.1979	1979-11-19/23	1	Female		Malaise trap	SANC				van Tonder SJ | Kok C | Prinsloo GL | Mansell MW	PreservedSpecimen
FlyHigh:Rhiniidae:ATC02642:SANC:Cosmina_gracilis		Cosmina gracilis Curran, 1927	accepted	Cosmina gracilis		Diptera	Rhiniinae	Cosminini	Cosmina	gracilis	Curran, 1927	Thomas-Cabianca A	2018		South Africa	Limpopo	Nylsvley Nature Reserve	-24.39	28.42	1095		ix.1978	1978-09	2	Female		Malaise trap	SANC				Ferreira G	PreservedSpecimen
FlyHigh:Rhiniidae:ATC02643:SANC:Cosmina_gracilis		Cosmina gracilis Curran, 1927	accepted	Cosmina gracilis		Diptera	Rhiniinae	Cosminini	Cosmina	gracilis	Curran, 1927	Thomas-Cabianca A	2018		South Africa	Limpopo	Nylsvley Nature Reserve	-24.39	28.42	1095		ix.1978	1978-09	16	Male		Malaise trap	SANC				Ferreira G	PreservedSpecimen
FlyHigh:Rhiniidae:ATC02644:SANC:Cosmina_gracilis		Cosmina gracilis Curran, 1927	accepted	Cosmina gracilis		Diptera	Rhiniinae	Cosminini	Cosmina	gracilis	Curran, 1927	Thomas-Cabianca A	2018		South Africa	Limpopo	Nylsvley Nature Reserve	-24.39	28.42	1095		x.1978	1978-10	1	Male		Malaise trap	SANC				Ferreira G	PreservedSpecimen
FlyHigh:Rhiniidae:ATC02645:SANC:Cosmina_gracilis		Cosmina gracilis Curran, 1927	accepted	Cosmina gracilis		Diptera	Rhiniinae	Cosminini	Cosmina	gracilis	Curran, 1927	Thomas-Cabianca A	2018		South Africa	Limpopo	Nylsvley Nature Reserve	-24.39	28.42	1095		x.1978	1978-10	1	Female		Malaise trap	SANC				Ferreira G	PreservedSpecimen
FlyHigh:Rhiniidae:ATC02646:SANC:Cosmina_gracilis		Cosmina gracilis Curran, 1927	accepted	Cosmina gracilis		Diptera	Rhiniinae	Cosminini	Cosmina	gracilis	Curran, 1927	Thomas-Cabianca A	2018		South Africa	Limpopo	Nylsvley Nature Reserve	-24.39	28.42	1095		x.1978	1978-10	1	Female		Malaise trap	SANC				Ferreira G	PreservedSpecimen
FlyHigh:Rhiniidae:ATC02647:SANC:Cosmina_gracilis		Cosmina gracilis Curran, 1927	accepted	Cosmina gracilis		Diptera	Rhiniinae	Cosminini	Cosmina	gracilis	Curran, 1927	Thomas-Cabianca A	2018		South Africa	Limpopo	Nylsvley Nature Reserve	-24.39	28.42	1095		x.1978	1978-10	1	Female		Malaise trap	SANC				Ferreira G	PreservedSpecimen
FlyHigh:Rhiniidae:ATC02648:SANC:Cosmina_gracilis		Cosmina gracilis Curran, 1927	accepted	Cosmina gracilis		Diptera	Rhiniinae	Cosminini	Cosmina	gracilis	Curran, 1927	Thomas-Cabianca A	2018		South Africa	Limpopo	Nylsvley Nature Reserve	-24.39	28.42	1095		x.1978	1978-10	1	Male		Malaise trap	SANC				Ferreira G	PreservedSpecimen
FlyHigh:Rhiniidae:ATC02649:SANC:Cosmina_gracilis		Cosmina gracilis Curran, 1927	accepted	Cosmina gracilis		Diptera	Rhiniinae	Cosminini	Cosmina	gracilis	Curran, 1927	Thomas-Cabianca A	2018		South Africa	Limpopo	Nylsvley Nature Reserve	-24.39	28.42	1095		x.1978	1978-10	1	Male		Malaise trap	SANC				Ferreira G	PreservedSpecimen
FlyHigh:Rhiniidae:ATC02650:SANC:Cosmina_gracilis		Cosmina gracilis Curran, 1927	accepted	Cosmina gracilis		Diptera	Rhiniinae	Cosminini	Cosmina	gracilis	Curran, 1927	Thomas-Cabianca A	2018		South Africa	Limpopo	Nylsvley Nature Reserve	-24.39	28.42	1095		xi.1978	1978-11	1	Male		Malaise trap	SANC				Ferreira G	PreservedSpecimen
FlyHigh:Rhiniidae:ATC02651:SANC:Cosmina_gracilis		Cosmina gracilis Curran, 1927	accepted	Cosmina gracilis		Diptera	Rhiniinae	Cosminini	Cosmina	gracilis	Curran, 1927	Thomas-Cabianca A	2018		South Africa	Limpopo	Nylsvley Nature Reserve	-24.39	28.42	1095		xi.1978	1978-11	1	Male		Malaise trap	SANC				Ferreira G	PreservedSpecimen
FlyHigh:Rhiniidae:ATC02652:SANC:Cosmina_gracilis		Cosmina gracilis Curran, 1927	accepted	Cosmina gracilis		Diptera	Rhiniinae	Cosminini	Cosmina	gracilis	Curran, 1927	Thomas-Cabianca A	2018		South Africa	Limpopo	Nylsvley Nature Reserve	-24.39	28.42	1095		xi.1978	1978-11	1	Male		Malaise trap	SANC				Ferreira G	PreservedSpecimen
FlyHigh:Rhiniidae:ATC02653:SANC:Cosmina_gracilis		Cosmina gracilis Curran, 1927	accepted	Cosmina gracilis		Diptera	Rhiniinae	Cosminini	Cosmina	gracilis	Curran, 1927	Thomas-Cabianca A	2018		South Africa	Limpopo	Nylsvley Nature Reserve	-24.39	28.42	1095		xi.1978	1978-11	1	Male		Malaise trap	SANC				Ferreira G	PreservedSpecimen
FlyHigh:Rhiniidae:ATC02654:SANC:Cosmina_gracilis		Cosmina gracilis Curran, 1927	accepted	Cosmina gracilis		Diptera	Rhiniinae	Cosminini	Cosmina	gracilis	Curran, 1927	Thomas-Cabianca A	2018		South Africa	Limpopo	Nylsvley Nature Reserve	-24.39	28.42	1095		xi.1978	1978-11	1	Female		Malaise trap	SANC				Ferreira G	PreservedSpecimen
FlyHigh:Rhiniidae:ATC02827:ZMUC:Cosmina_gracilis		Cosmina gracilis Curran, 1927	accepted	Cosmina gracilis		Diptera	Rhiniinae	Cosminini	Cosmina	gracilis	Curran, 1927	Thomas-Cabianca A	2018		South Africa	Limpopo	ca. 25 km W of Stockpoort	-23.52	27.23	830		24.i.2006	24-01-2006	1	Female			ZMUC				Vilhelmsen LB | Pedersen J	PreservedSpecimen
FlyHigh:Rhiniidae:ATC00842:NHMUK:Cosmina_margaritae		Cosmina margaritae Peris, 1952	accepted	Cosmina margaritae		Diptera	Rhiniinae	Cosminini	Cosmina	margaritae	Peris, 1952				South Africa	KwaZulu-Natal	Weenen	-28.85	30.08			xi.1928-iii.1929	1928-11/1929-03	1	Female			NHMUK	NHMUK 010579973			Thomasset HP	PreservedSpecimen
FlyHigh:Rhiniidae:ATC01105:NMSA:Cosmina_margaritae		Cosmina margaritae Peris, 1952	accepted	Cosmina margaritae		Diptera	Rhiniinae	Cosminini	Cosmina	margaritae	Peris, 1952	Zumpt F	1964		South Africa	KwaZulu-Natal	Ndumo Reserve, Ingwavuma District	-26.87	32.26			1-12.xii.1963	1963-12-01/12	1	Female			NMSA	NMSA DIP 018919			Stuckenberg BR | Stuckenberg P	PreservedSpecimen
FlyHigh:Rhiniidae:ATC02655:SANC:Cosmina_margaritae		Cosmina margaritae Peris, 1952	accepted	Cosmina margaritae		Diptera	Rhiniinae	Cosminini	Cosmina	margaritae	Peris, 1952	Thomas-Cabianca A	2018		South Africa	Limpopo	Duiwelskloof [now Modjadjiskloof]	-23.69	30.14			11.xii.1963	11-12-1963	1	Male			SANC				Paliatseas P	PreservedSpecimen
FlyHigh:Rhiniidae:ATC02656:SANC:Cosmina_margaritae		Cosmina margaritae Peris, 1952	accepted	Cosmina margaritae		Diptera	Rhiniinae	Cosminini	Cosmina	margaritae	Peris, 1952	Thomas-Cabianca A	2018		South Africa	Limpopo	Duiwelskloof [now Modjadjiskloof]	-23.69	30.14			11.xii.1963	11-12-1963	1	Female			SANC				Paliatseas P	PreservedSpecimen
FlyHigh:Rhiniidae:ATC01106:NMSA:Cosmina_undulata		Cosmina undulata Malloch, 1926	accepted	Cosmina undulata		Diptera	Rhiniinae	Cosminini	Cosmina	undulata	Malloch, 1926	Zumpt F	1955		South Africa	North-West	Magaliesberg	-25.83	27.50			12.i.1929	12-01-1929	1	Female			NMSA	NMSA DIP 018972			van Son G	PreservedSpecimen
FlyHigh:Rhiniidae:ATC01107:NMSA:Cosmina_undulata		Cosmina undulata Malloch, 1926	accepted	Cosmina undulata		Diptera	Rhiniinae	Cosminini	Cosmina	undulata	Malloch, 1926	Zumpt F	1979		South Africa	KwaZulu-Natal	Ndumo Game Reserve	-26.87	32.25			26.x.1972	26-10-1972	1	Female			NMSA	NMSA DIP 018971			Irwin ME	PreservedSpecimen
FlyHigh:Rhiniidae:ATC01108:NMSA:Cosmina_undulata		Cosmina undulata Malloch, 1926	accepted	Cosmina undulata		Diptera	Rhiniinae	Cosminini	Cosmina	undulata	Malloch, 1926	Zumpt F	1955		South Africa	Eastern Cape	Resolution [farm], Albany District	-33.17	26.62			27.xii.1927	27-12-1927	1	Female			NMSA	NMSA DIP 018973			Walton A	PreservedSpecimen
FlyHigh:Rhiniidae:ATC00185:BMSA:Eurhyncomyia_diversicolor		Eurhyncomyia diversicolor (Bigot, 1888)	accepted	Eurhyncomyia diversicolor		Diptera	Rhiniinae	Cosminini	Eurhyncomyia	diversicolor	(Bigot, 1888)	Rognes K	2013		South Africa	KwaZulu-Natal	Ndumo Game Reserve, main road at Ingwavuma	-26.91	32.30			04-08.xii.2009	2009-12-04/08	1	Female		Malaise trap	BMSA	BMSA (D) 16820			Kirk-Spriggs AH	PreservedSpecimen	Sand [forest] and broad-leafed deciduous forest
FlyHigh:Rhiniidae:ATC00186:BMSA:Eurhyncomyia_diversicolor		Eurhyncomyia diversicolor (Bigot, 1888)	accepted	Eurhyncomyia diversicolor		Diptera	Rhiniinae	Cosminini	Eurhyncomyia	diversicolor	(Bigot, 1888)	Rognes K	2013		South Africa	KwaZulu-Natal	Ndumo Game Reserve, main road at Ingwavuma	-26.91	32.30			04-08.xii.2009	2009-12-04/08	1	Female		Malaise trap	BMSA	BMSA (D) 16936			Kirk-Spriggs AH	PreservedSpecimen	Sand [forest] and broad-leafed deciduous forest
FlyHigh:Rhiniidae:ATC00187:BMSA:Eurhyncomyia_diversicolor		Eurhyncomyia diversicolor (Bigot, 1888)	accepted	Eurhyncomyia diversicolor		Diptera	Rhiniinae	Cosminini	Eurhyncomyia	diversicolor	(Bigot, 1888)	Rognes K	2013		South Africa	KwaZulu-Natal	Ndumo Game Reserve, main road at Ingwavuma	-26.91	32.30			04-08.xii.2009	2009-12-04/08	1	Male		Malaise trap	BMSA	BMSA (D) 16941			Kirk-Spriggs AH	PreservedSpecimen	Sand [forest] and broad-leafed deciduous forest
FlyHigh:Rhiniidae:ATC00188:BMSA:Eurhyncomyia_diversicolor		Eurhyncomyia diversicolor (Bigot, 1888)	accepted	Eurhyncomyia diversicolor		Diptera	Rhiniinae	Cosminini	Eurhyncomyia	diversicolor	(Bigot, 1888)	Rognes K	2013		South Africa	KwaZulu-Natal	Ndumo Game Reserve, main road at Ingwavuma	-26.91	32.30			04-08.xii.2009	2009-12-04/08	1	Male		Malaise trap	BMSA	BMSA (D) 16947			Kirk-Spriggs AH	PreservedSpecimen	Sand [forest] and broad-leafed deciduous forest
FlyHigh:Rhiniidae:ATC00189:BMSA:Eurhyncomyia_diversicolor		Eurhyncomyia diversicolor (Bigot, 1888)	accepted	Eurhyncomyia diversicolor		Diptera	Rhiniinae	Cosminini	Eurhyncomyia	diversicolor	(Bigot, 1888)	Rognes K	2013		South Africa	KwaZulu-Natal	Ndumo Game Reserve, main road at Ingwavuma	-26.91	32.30			04-08.xii.2009	2009-12-04/08	1	Male		Malaise trap	BMSA	BMSA (D) 16952			Kirk-Spriggs AH	PreservedSpecimen	Sand [forest] and broad-leafed deciduous forest
FlyHigh:Rhiniidae:ATC00190:BMSA:Eurhyncomyia_diversicolor		Eurhyncomyia diversicolor (Bigot, 1888)	accepted	Eurhyncomyia diversicolor		Diptera	Rhiniinae	Cosminini	Eurhyncomyia	diversicolor	(Bigot, 1888)	Rognes K	2013		South Africa	KwaZulu-Natal	Ndumo Game Reserve, main road at Ingwavuma	-26.91	32.30			04-08.xii.2009	2009-12-04/08	1	Female		Malaise trap	BMSA	BMSA (D) 16954			Kirk-Spriggs AH	PreservedSpecimen	Sand [forest] and broad-leafed deciduous forest
FlyHigh:Rhiniidae:ATC00191:BMSA:Eurhyncomyia_diversicolor		Eurhyncomyia diversicolor (Bigot, 1888)	accepted	Eurhyncomyia diversicolor		Diptera	Rhiniinae	Cosminini	Eurhyncomyia	diversicolor	(Bigot, 1888)	Rognes K	2013		South Africa	KwaZulu-Natal	Ndumo Game Reserve, main road at Ingwavuma	-26.91	32.30			04-08.xii.2009	2009-12-04/08	1	Female		Malaise trap	BMSA	BMSA (D) 17180			Kirk-Spriggs AH	PreservedSpecimen	Sand [forest] and broad-leafed deciduous forest
FlyHigh:Rhiniidae:ATC00192:BMSA:Eurhyncomyia_diversicolor		Eurhyncomyia diversicolor (Bigot, 1888)	accepted	Eurhyncomyia diversicolor		Diptera	Rhiniinae	Cosminini	Eurhyncomyia	diversicolor	(Bigot, 1888)	Rognes K	2013		South Africa	KwaZulu-Natal	Ndumo Game Reserve, main road at Ingwavuma	-26.91	32.30			04-08.xii.2009	2009-12-04/08	1	Female		Malaise trap	BMSA	BMSA (D) 17218			Kirk-Spriggs AH	PreservedSpecimen	Sand [forest] and broad-leafed deciduous forest
FlyHigh:Rhiniidae:ATC00193:BMSA:Eurhyncomyia_diversicolor		Eurhyncomyia diversicolor (Bigot, 1888)	accepted	Eurhyncomyia diversicolor		Diptera	Rhiniinae	Cosminini	Eurhyncomyia	diversicolor	(Bigot, 1888)	Rognes K	2013		South Africa	KwaZulu-Natal	Ndumo Game Reserve, main road at Ingwavuma	-26.91	32.30			04-08.xii.2009	2009-12-04/08	1	Female		Malaise trap	BMSA	BMSA (D) 19120			Kirk-Spriggs AH	PreservedSpecimen	Sand [forest] and broad-leafed deciduous forest
FlyHigh:Rhiniidae:ATC00194:BMSA:Eurhyncomyia_diversicolor		Eurhyncomyia diversicolor (Bigot, 1888)	accepted	Eurhyncomyia diversicolor		Diptera	Rhiniinae	Cosminini	Eurhyncomyia	diversicolor	(Bigot, 1888)	Thomas-Cabianca A	2016		South Africa	KwaZulu-Natal	Ndumo Game Reserve, Ndumo Rest Camp area at Ingwavuma	-26.91	32.31	77		21.xi-01.xii.2014	2014-11-21/12-01	1	Female		Malaise trap	BMSA	BMSA (D) 62276			Kirk-Spriggs AH | Letsobe E	PreservedSpecimen	Broad-leafed forest
FlyHigh:Rhiniidae:ATC00713:DMSA:Eurhyncomyia_diversicolor		Eurhyncomyia diversicolor (Bigot, 1888)	accepted	Eurhyncomyia diversicolor		Diptera	Rhiniinae	Cosminini	Eurhyncomyia	diversicolor	(Bigot, 1888)	Thomas-Cabianca A	2018		South Africa	KwaZulu-Natal	Umhlali	-29.51	31.24			01.xi.1942	01-11-1942	1	Male			DMSA	DMSA DIP 6229			Bevis AL	PreservedSpecimen
FlyHigh:Rhiniidae:ATC00714:DMSA:Eurhyncomyia_diversicolor		Eurhyncomyia diversicolor (Bigot, 1888)	accepted	Eurhyncomyia diversicolor		Diptera	Rhiniinae	Cosminini	Eurhyncomyia	diversicolor	(Bigot, 1888)	Thomas-Cabianca A	2018		South Africa	KwaZulu-Natal	Umhlanga	-29.73	31.06			26.xii.1941	26-12-1941	1	Male			DMSA	DMSA DIP 6322			Bevis L	PreservedSpecimen
FlyHigh:Rhiniidae:ATC00715:DMSA:Eurhyncomyia_diversicolor		Eurhyncomyia diversicolor (Bigot, 1888)	accepted	Eurhyncomyia diversicolor		Diptera	Rhiniinae	Cosminini	Eurhyncomyia	diversicolor	(Bigot, 1888)	Thomas-Cabianca A	2018		South Africa	KwaZulu-Natal	Bluff	-29.88	31.05			28.x.1916	28-10-1916	1	Female			DMSA	DMSA DIP 6246			Barker CN	PreservedSpecimen
FlyHigh:Rhiniidae:ATC00716:DMSA:Eurhyncomyia_diversicolor		Eurhyncomyia diversicolor (Bigot, 1888)	accepted	Eurhyncomyia diversicolor		Diptera	Rhiniinae	Cosminini	Eurhyncomyia	diversicolor	(Bigot, 1888)	Thomas-Cabianca A	2018		South Africa	KwaZulu-Natal	Durban (2)	-29.85	31.05			viii.1916	1916-08	1	Female			DMSA	DMSA DIP 5157			Barker CN	PreservedSpecimen
FlyHigh:Rhiniidae:ATC00717:DMSA:Eurhyncomyia_diversicolor		Eurhyncomyia diversicolor (Bigot, 1888)	accepted	Eurhyncomyia diversicolor		Diptera	Rhiniinae	Cosminini	Eurhyncomyia	diversicolor	(Bigot, 1888)	Thomas-Cabianca A	2018		South Africa	KwaZulu-Natal	Mtunzini	-28.96	31.75			xii.1961	1961-12	1	Female			DMSA	DMSA DIP 6216			Lawson WJ	PreservedSpecimen
FlyHigh:Rhiniidae:ATC00718:DMSA:Eurhyncomyia_diversicolor		Eurhyncomyia diversicolor (Bigot, 1888)	accepted	Eurhyncomyia diversicolor		Diptera	Rhiniinae	Cosminini	Eurhyncomyia	diversicolor	(Bigot, 1888)	Thomas-Cabianca A	2018		South Africa	KwaZulu-Natal	Mtunzini	-28.96	31.75			xii.1961	1961-12	1	Female			DMSA	DMSA DIP 6217			Lawson WJ	PreservedSpecimen
FlyHigh:Rhiniidae:ATC00719:DMSA:Eurhyncomyia_diversicolor		Eurhyncomyia diversicolor (Bigot, 1888)	accepted	Eurhyncomyia diversicolor		Diptera	Rhiniinae	Cosminini	Eurhyncomyia	diversicolor	(Bigot, 1888)	Thomas-Cabianca A	2018		South Africa	KwaZulu-Natal	Mtunzini	-28.96	31.75			xii.1961	1961-12	1	Female			DMSA	DMSA DIP 6218			Lawson WJ	PreservedSpecimen
FlyHigh:Rhiniidae:ATC00720:DMSA:Eurhyncomyia_diversicolor		Eurhyncomyia diversicolor (Bigot, 1888)	accepted	Eurhyncomyia diversicolor		Diptera	Rhiniinae	Cosminini	Eurhyncomyia	diversicolor	(Bigot, 1888)	Thomas-Cabianca A	2018		South Africa	KwaZulu-Natal	Mtunzini	-28.96	31.75			xii.1961	1961-12	1	Male			DMSA	DMSA DIP 6219			Lawson WJ	PreservedSpecimen
FlyHigh:Rhiniidae:ATC00721:DMSA:Eurhyncomyia_diversicolor		Eurhyncomyia diversicolor (Bigot, 1888)	accepted	Eurhyncomyia diversicolor		Diptera	Rhiniinae	Cosminini	Eurhyncomyia	diversicolor	(Bigot, 1888)	Thomas-Cabianca A	2018		South Africa	KwaZulu-Natal	Mtunzini	-28.96	31.75			xii.1961	1961-12	1	Male			DMSA	DMSA DIP 6220			Lawson WJ	PreservedSpecimen
FlyHigh:Rhiniidae:ATC00722:DMSA:Eurhyncomyia_diversicolor		Eurhyncomyia diversicolor (Bigot, 1888)	accepted	Eurhyncomyia diversicolor		Diptera	Rhiniinae	Cosminini	Eurhyncomyia	diversicolor	(Bigot, 1888)	Thomas-Cabianca A	2018		South Africa	KwaZulu-Natal	Mtunzini	-28.96	31.75			xii.1961	1961-12	1	Female			DMSA	DMSA DIP 6222			Lawson WJ	PreservedSpecimen
FlyHigh:Rhiniidae:ATC00723:DMSA:Eurhyncomyia_diversicolor		Eurhyncomyia diversicolor (Bigot, 1888)	accepted	Eurhyncomyia diversicolor		Diptera	Rhiniinae	Cosminini	Eurhyncomyia	diversicolor	(Bigot, 1888)	Thomas-Cabianca A	2018		South Africa	KwaZulu-Natal	Mtunzini	-28.96	31.75			xii.1961	1961-12	1	Male			DMSA	DMSA DIP 6224			Lawson WJ	PreservedSpecimen
FlyHigh:Rhiniidae:ATC00724:DMSA:Eurhyncomyia_diversicolor		Eurhyncomyia diversicolor (Bigot, 1888)	accepted	Eurhyncomyia diversicolor		Diptera	Rhiniinae	Cosminini	Eurhyncomyia	diversicolor	(Bigot, 1888)	Thomas-Cabianca A	2018		South Africa	KwaZulu-Natal	Mtunzini	-28.96	31.75			xii.1961	1961-12	1	Male			DMSA	DMSA DIP 6225			Lawson WJ	PreservedSpecimen
FlyHigh:Rhiniidae:ATC00843:NHMUK:Eurhyncomyia_diversicolor		Eurhyncomyia diversicolor (Bigot, 1888)	accepted	Eurhyncomyia diversicolor		Diptera	Rhiniinae	Cosminini	Eurhyncomyia	diversicolor	(Bigot, 1888)				South Africa	KwaZulu-Natal	Durban (3)	-29.85	31.02			07.ii.1920	07-02-1920	1	Female			NHMUK	NHMUK 010579946			Barker CN	PreservedSpecimen
FlyHigh:Rhiniidae:ATC00844:NHMUK:Eurhyncomyia_diversicolor		Eurhyncomyia diversicolor (Bigot, 1888)	accepted	Eurhyncomyia diversicolor		Diptera	Rhiniinae	Cosminini	Eurhyncomyia	diversicolor	(Bigot, 1888)	Peris SV	1948		South Africa	KwaZulu-Natal	The Bluff, Durban	-29.93	31.00			11.iii.1922	11-03-1922	1	Female			NHMUK	NHMUK 010579948			Barker CN	PreservedSpecimen
FlyHigh:Rhiniidae:ATC00845:NHMUK:Eurhyncomyia_diversicolor		Eurhyncomyia diversicolor (Bigot, 1888)	accepted	Eurhyncomyia diversicolor		Diptera	Rhiniinae	Cosminini	Eurhyncomyia	diversicolor	(Bigot, 1888)				South Africa	KwaZulu-Natal	The Bluff, Durban	-29.93	31.00			15.x.1931	15-10-1931	1	Female			NHMUK	NHMUK 010579941			Mackie A	PreservedSpecimen
FlyHigh:Rhiniidae:ATC00846:NHMUK:Eurhyncomyia_diversicolor		Eurhyncomyia diversicolor (Bigot, 1888)	accepted	Eurhyncomyia diversicolor		Diptera	Rhiniinae	Cosminini	Eurhyncomyia	diversicolor	(Bigot, 1888)				South Africa	KwaZulu-Natal	The Bluff, Durban	-29.93	31.00			15.x.1931	15-10-1931	1	Male			NHMUK	NHMUK 010579942			Mackie A	PreservedSpecimen
FlyHigh:Rhiniidae:ATC00847:NHMUK:Eurhyncomyia_diversicolor		Eurhyncomyia diversicolor (Bigot, 1888)	accepted	Eurhyncomyia diversicolor		Diptera	Rhiniinae	Cosminini	Eurhyncomyia	diversicolor	(Bigot, 1888)				South Africa	KwaZulu-Natal	The Bluff, Durban	-29.93	31.00			15.x.1931	15-10-1931	1	Female			NHMUK	NHMUK 010579943			Mackie A	PreservedSpecimen
FlyHigh:Rhiniidae:ATC00848:NHMUK:Eurhyncomyia_diversicolor		Eurhyncomyia diversicolor (Bigot, 1888)	accepted	Eurhyncomyia diversicolor		Diptera	Rhiniinae	Cosminini	Eurhyncomyia	diversicolor	(Bigot, 1888)				South Africa	KwaZulu-Natal	Amanzimtoti	-30.05	30.89			16.x.1931	16-10-1931	1	Female			NHMUK	NHMUK 010579944			Cockerell WP	PreservedSpecimen
FlyHigh:Rhiniidae:ATC00849:NHMUK:Eurhyncomyia_diversicolor		Eurhyncomyia diversicolor (Bigot, 1888)	accepted	Eurhyncomyia diversicolor		Diptera	Rhiniinae	Cosminini	Eurhyncomyia	diversicolor	(Bigot, 1888)				South Africa	KwaZulu-Natal	Durban (3)	-29.85	31.02			31.iii.1913	31-03-1913	1	Female			NHMUK	NHMUK 010579927			Haygarth W J	PreservedSpecimen
FlyHigh:Rhiniidae:ATC00850:NHMUK:Eurhyncomyia_diversicolor		Eurhyncomyia diversicolor (Bigot, 1888)	accepted	Eurhyncomyia diversicolor		Diptera	Rhiniinae	Cosminini	Eurhyncomyia	diversicolor	(Bigot, 1888)				South Africa	KwaZulu-Natal	Durban (3)	-29.85	31.02			31.iii.1913	31-03-1913	1	Female			NHMUK	NHMUK 010579928			Haygarth W J	PreservedSpecimen
FlyHigh:Rhiniidae:ATC00851:NHMUK:Eurhyncomyia_diversicolor		Eurhyncomyia diversicolor (Bigot, 1888)	accepted	Eurhyncomyia diversicolor		Diptera	Rhiniinae	Cosminini	Eurhyncomyia	diversicolor	(Bigot, 1888)				South Africa	KwaZulu-Natal	Durban (3)	-29.85	31.02			31.iii.1913	31-03-1913	1	Male			NHMUK	NHMUK 010579997			Haygarth W J	PreservedSpecimen
FlyHigh:Rhiniidae:ATC00852:NHMUK:Eurhyncomyia_diversicolor		Eurhyncomyia diversicolor (Bigot, 1888)	accepted	Eurhyncomyia diversicolor		Diptera	Rhiniinae	Cosminini	Eurhyncomyia	diversicolor	(Bigot, 1888)				South Africa	KwaZulu-Natal								1	Female			NHMUK	NHMUK 010579949				PreservedSpecimen
FlyHigh:Rhiniidae:ATC01109:NMSA:Eurhyncomyia_diversicolor		Eurhyncomyia diversicolor (Bigot, 1888)	accepted	Eurhyncomyia diversicolor		Diptera	Rhiniinae	Cosminini	Eurhyncomyia	diversicolor	(Bigot, 1888)	Zumpt F	1964		South Africa	KwaZulu-Natal	Ndumo Reserve, Ingwavuma District	-26.87	32.26			01-10.xii.1963	1963-12-01/10	1	Female			NMSA	NMSA DIP 018963			Stuckenberg BR | Stuckenberg P	PreservedSpecimen
FlyHigh:Rhiniidae:ATC01110:NMSA:Eurhyncomyia_diversicolor		Eurhyncomyia diversicolor (Bigot, 1888)	accepted	Eurhyncomyia diversicolor		Diptera	Rhiniinae	Cosminini	Eurhyncomyia	diversicolor	(Bigot, 1888)	Zumpt F	1964		South Africa	KwaZulu-Natal	Ndumo Reserve, Ingwavuma District	-26.87	32.26			01-10.xii.1963	1963-12-01/10	1	Female			NMSA	NMSA DIP 083587			Stuckenberg BR | Stuckenberg P	PreservedSpecimen
FlyHigh:Rhiniidae:ATC01111:NMSA:Eurhyncomyia_diversicolor		Eurhyncomyia diversicolor (Bigot, 1888)	accepted	Eurhyncomyia diversicolor		Diptera	Rhiniinae	Cosminini	Eurhyncomyia	diversicolor	(Bigot, 1888)	Zumpt F	1969		South Africa	KwaZulu-Natal	Durban (3)	-29.85	31.02			06.xii.1906	06-12-1906	1	Female			NMSA	NMSA DIP 018961			Leigh GF	PreservedSpecimen
FlyHigh:Rhiniidae:ATC01112:NMSA:Eurhyncomyia_diversicolor		Eurhyncomyia diversicolor (Bigot, 1888)	accepted	Eurhyncomyia diversicolor		Diptera	Rhiniinae	Cosminini	Eurhyncomyia	diversicolor	(Bigot, 1888)	Zumpt F			South Africa	KwaZulu-Natal	Durban (3)	-29.85	31.02			06.xii.1942	06-12-1942	1	Female			NMSA	NMSA DIP 061571			Marriott WE	PreservedSpecimen			Indoors
FlyHigh:Rhiniidae:ATC01113:NMSA:Eurhyncomyia_diversicolor		Eurhyncomyia diversicolor (Bigot, 1888)	accepted	Eurhyncomyia diversicolor		Diptera	Rhiniinae	Cosminini	Eurhyncomyia	diversicolor	(Bigot, 1888)	Zumpt F	1969		South Africa	KwaZulu-Natal	Durban (3)	-29.85	31.02			09.vi.1908	09-06-1908	1	Male			NMSA	NMSA DIP 018959			Leigh GF	PreservedSpecimen
FlyHigh:Rhiniidae:ATC01114:NMSA:Eurhyncomyia_diversicolor		Eurhyncomyia diversicolor (Bigot, 1888)	accepted	Eurhyncomyia diversicolor		Diptera	Rhiniinae	Cosminini	Eurhyncomyia	diversicolor	(Bigot, 1888)	Zumpt F	1964		South Africa	KwaZulu-Natal	Scottburgh (1)	-30.29	30.75			15.xi.1963	15-11-1963	1	Female			NMSA	NMSA DIP 083609			Stuckenberg BR | Stuckenberg P	PreservedSpecimen
FlyHigh:Rhiniidae:ATC01115:NMSA:Eurhyncomyia_diversicolor		Eurhyncomyia diversicolor (Bigot, 1888)	accepted	Eurhyncomyia diversicolor		Diptera	Rhiniinae	Cosminini	Eurhyncomyia	diversicolor	(Bigot, 1888)	Zumpt F	1955		South Africa	KwaZulu-Natal	Tete Pan	-27.13	32.27			20.iv.1955	20-04-1955	1	Male			NMSA	NMSA DIP 018950			Paterson H	PreservedSpecimen
FlyHigh:Rhiniidae:ATC01116:NMSA:Eurhyncomyia_diversicolor		Eurhyncomyia diversicolor (Bigot, 1888)	accepted	Eurhyncomyia diversicolor		Diptera	Rhiniinae	Cosminini	Eurhyncomyia	diversicolor	(Bigot, 1888)	Zumpt F	1955		South Africa	KwaZulu-Natal	Tete Pan	-27.13	32.27			20.iv.1955	20-04-1955	1	Male			NMSA	NMSA DIP 061569			Paterson H	PreservedSpecimen
FlyHigh:Rhiniidae:ATC01117:NMSA:Eurhyncomyia_diversicolor		Eurhyncomyia diversicolor (Bigot, 1888)	accepted	Eurhyncomyia diversicolor		Diptera	Rhiniinae	Cosminini	Eurhyncomyia	diversicolor	(Bigot, 1888)	Zumpt F	1955		South Africa	KwaZulu-Natal	Tete Pan	-27.13	32.27			20.iv.1955	20-04-1955	1	Male			NMSA	NMSA DIP 061570			Paterson H	PreservedSpecimen
FlyHigh:Rhiniidae:ATC01118:NMSA:Eurhyncomyia_diversicolor		Eurhyncomyia diversicolor (Bigot, 1888)	accepted	Eurhyncomyia diversicolor		Diptera	Rhiniinae	Cosminini	Eurhyncomyia	diversicolor	(Bigot, 1888)	Zumpt F	1969		South Africa	KwaZulu-Natal	Durban (3)	-29.85	31.02			23.iv.1908	23-04-1908	1	Female			NMSA	NMSA DIP 018960			Leigh GF	PreservedSpecimen
FlyHigh:Rhiniidae:ATC01119:NMSA:Eurhyncomyia_diversicolor		Eurhyncomyia diversicolor (Bigot, 1888)	accepted	Eurhyncomyia diversicolor		Diptera	Rhiniinae	Cosminini	Eurhyncomyia	diversicolor	(Bigot, 1888)	Zumpt F	1963		South Africa	KwaZulu-Natal	La Mercy near Umhloti	-29.60	31.13			24.vii.1963	24-07-1963	1	Female			NMSA	NMSA DIP 018962			Stuckenberg BR | Stuckenberg P	PreservedSpecimen	Coastal forest
FlyHigh:Rhiniidae:ATC01120:NMSA:Eurhyncomyia_diversicolor		Eurhyncomyia diversicolor (Bigot, 1888)	accepted	Eurhyncomyia diversicolor		Diptera	Rhiniinae	Cosminini	Eurhyncomyia	diversicolor	(Bigot, 1888)	Zumpt F	1963		South Africa	KwaZulu-Natal	La Mercy near Umhloti	-29.60	31.13			24.vii.1963	24-07-1963	1	Female			NMSA	NMSA DIP 083598			Stuckenberg BR | Stuckenberg P	PreservedSpecimen	Coastal forest
FlyHigh:Rhiniidae:ATC01121:NMSA:Eurhyncomyia_diversicolor		Eurhyncomyia diversicolor (Bigot, 1888)	accepted	Eurhyncomyia diversicolor		Diptera	Rhiniinae	Cosminini	Eurhyncomyia	diversicolor	(Bigot, 1888)	Zumpt F	1954		South Africa	KwaZulu-Natal	Illovo Beach	-30.12	30.85			26.ii.1954	26-02-1954	1	Female			NMSA	NMSA DIP 018964				PreservedSpecimen
FlyHigh:Rhiniidae:ATC01122:NMSA:Eurhyncomyia_diversicolor		Eurhyncomyia diversicolor (Bigot, 1888)	accepted	Eurhyncomyia diversicolor		Diptera	Rhiniinae	Cosminini	Eurhyncomyia	diversicolor	(Bigot, 1888)	Zumpt F	1969		South Africa	KwaZulu-Natal	Durban (3)	-29.85	31.02			28.iv.1908	28-04-1908	1	Female			NMSA	NMSA DIP 083565			Leigh GF	PreservedSpecimen
FlyHigh:Rhiniidae:ATC01123:NMSA:Eurhyncomyia_diversicolor		Eurhyncomyia diversicolor (Bigot, 1888)	accepted	Eurhyncomyia diversicolor		Diptera	Rhiniinae	Cosminini	Eurhyncomyia	diversicolor	(Bigot, 1888)	Zumpt F	1969		South Africa	KwaZulu-Natal	Durban (3)	-29.85	31.02			29.xii.1906	29-12-1906	1	Male			NMSA	NMSA DIP 083576			Leigh GF	PreservedSpecimen
FlyHigh:Rhiniidae:ATC01124:NMSA:Eurhyncomyia_diversicolor		Eurhyncomyia diversicolor (Bigot, 1888)	accepted	Eurhyncomyia diversicolor		Diptera	Rhiniinae	Cosminini	Eurhyncomyia	diversicolor	(Bigot, 1888)	Zumpt F	1955		South Africa	KwaZulu-Natal	Amanzimtoti	-30.05	30.89			i.1950	1950-01	1	Female			NMSA	NMSA DIP 018954				PreservedSpecimen
FlyHigh:Rhiniidae:ATC01125:NMSA:Eurhyncomyia_diversicolor		Eurhyncomyia diversicolor (Bigot, 1888)	accepted	Eurhyncomyia diversicolor		Diptera	Rhiniinae	Cosminini	Eurhyncomyia	diversicolor	(Bigot, 1888)	Zumpt F	1953		South Africa	KwaZulu-Natal	Durban (3)	-29.85	31.02			vii.1903	1903-7	1	Male			NMSA	NMSA DIP 018956			Burn G	PreservedSpecimen
FlyHigh:Rhiniidae:ATC01126:NMSA:Eurhyncomyia_diversicolor		Eurhyncomyia diversicolor (Bigot, 1888)	accepted	Eurhyncomyia diversicolor		Diptera	Rhiniinae	Cosminini	Eurhyncomyia	diversicolor	(Bigot, 1888)	Zumpt F	1955		South Africa	KwaZulu-Natal	Durban (3)	-29.85	31.02			viii.1903	1903-08	1	Male			NMSA	NMSA DIP 018958			Burn G	PreservedSpecimen
FlyHigh:Rhiniidae:ATC01127:NMSA:Eurhyncomyia_diversicolor		Eurhyncomyia diversicolor (Bigot, 1888)	accepted	Eurhyncomyia diversicolor		Diptera	Rhiniinae	Cosminini	Eurhyncomyia	diversicolor	(Bigot, 1888)	Curran CH			South Africa	KwaZulu-Natal	Tongaat	-29.58	31.13			viii.1909	1909-08	1	Male			NMSA	NMSA DIP 019436			Burnup HC	PreservedSpecimen
FlyHigh:Rhiniidae:ATC01128:NMSA:Eurhyncomyia_diversicolor		Eurhyncomyia diversicolor (Bigot, 1888)	accepted	Eurhyncomyia diversicolor		Diptera	Rhiniinae	Cosminini	Eurhyncomyia	diversicolor	(Bigot, 1888)	Zumpt F	1953		South Africa	KwaZulu-Natal	Congella	-29.87	31.00			xii.1906	1906-12	1	Male			NMSA	NMSA DIP 018944			Leigh GF	PreservedSpecimen
FlyHigh:Rhiniidae:ATC02396:SAMC:Eurhyncomyia_diversicolor		Eurhyncomyia diversicolor (Bigot, 1888)	accepted	Eurhyncomyia diversicolor		Diptera	Rhiniinae	Cosminini	Eurhyncomyia	diversicolor	(Bigot, 1888)				South Africa	KwaZulu-Natal	Durban (1)	-29.98	30.97			1914	1914	1	Male			SAMC	SAMC DIP A011131			Haygarth W J	PreservedSpecimen
FlyHigh:Rhiniidae:ATC02397:SAMC:Eurhyncomyia_diversicolor		Eurhyncomyia diversicolor (Bigot, 1888)	accepted	Eurhyncomyia diversicolor		Diptera	Rhiniinae	Cosminini	Eurhyncomyia	diversicolor	(Bigot, 1888)				South Africa	KwaZulu-Natal	Durban (1)	-29.98	30.97			1914	1914	1	Male			SAMC	SAMC DIP A015183			Haygarth W J	PreservedSpecimen
FlyHigh:Rhiniidae:ATC02398:SAMC:Eurhyncomyia_diversicolor		Eurhyncomyia diversicolor (Bigot, 1888)	accepted	Eurhyncomyia diversicolor		Diptera	Rhiniinae	Cosminini	Eurhyncomyia	diversicolor	(Bigot, 1888)	Villeneuve			South Africa	KwaZulu-Natal	Durban (1)	-29.98	30.97					1	Female			SAMC	SAMC DIP A011128			Hunt	PreservedSpecimen		collected in 1843?
FlyHigh:Rhiniidae:ATC02399:SAMC:Eurhyncomyia_diversicolor		Eurhyncomyia diversicolor (Bigot, 1888)	accepted	Eurhyncomyia diversicolor		Diptera	Rhiniinae	Cosminini	Eurhyncomyia	diversicolor	(Bigot, 1888)				South Africa	KwaZulu-Natal	Berea, Durban	-29.86	30.99			14.ii.1915	14-02-1915	1	Female			SAMC	SAMC DIP A011130			Marley	PreservedSpecimen
FlyHigh:Rhiniidae:ATC02400:SAMC:Eurhyncomyia_diversicolor		Eurhyncomyia diversicolor (Bigot, 1888)	accepted	Eurhyncomyia diversicolor		Diptera	Rhiniinae	Cosminini	Eurhyncomyia	diversicolor	(Bigot, 1888)				South Africa	KwaZulu-Natal	Berea, Durban	-29.86	30.99			14.ii.1915	14-02-1915	1	Male			SAMC	SAMC DIP A015186			Marley	PreservedSpecimen
FlyHigh:Rhiniidae:ATC02401:SAMC:Eurhyncomyia_diversicolor		Eurhyncomyia diversicolor (Bigot, 1888)	accepted	Eurhyncomyia diversicolor		Diptera	Rhiniinae	Cosminini	Eurhyncomyia	diversicolor	(Bigot, 1888)	Villeneuve			South Africa	KwaZulu-Natal	Durban (1)	-29.98	30.97			28.vii.1912	28-07-1912	1	Female			SAMC	SAMC DIP A011127				PreservedSpecimen
FlyHigh:Rhiniidae:ATC02402:SAMC:Eurhyncomyia_diversicolor		Eurhyncomyia diversicolor (Bigot, 1888)	accepted	Eurhyncomyia diversicolor		Diptera	Rhiniinae	Cosminini	Eurhyncomyia	diversicolor	(Bigot, 1888)				South Africa	KwaZulu-Natal	Durban (1)	-29.98	30.97			28.vii.1912	28-07-1912	1	Female			SAMC	SAMC DIP A015184				PreservedSpecimen
FlyHigh:Rhiniidae:ATC02403:SAMC:Eurhyncomyia_diversicolor		Eurhyncomyia diversicolor (Bigot, 1888)	accepted	Eurhyncomyia diversicolor		Diptera	Rhiniinae	Cosminini	Eurhyncomyia	diversicolor	(Bigot, 1888)				South Africa	KwaZulu-Natal	Durban (1)	-29.98	30.97			28.vii.1912	28-07-1912	1	Female			SAMC	SAMC DIP A015185				PreservedSpecimen
FlyHigh:Rhiniidae:ATC02404:SAMC:Eurhyncomyia_diversicolor		Eurhyncomyia diversicolor (Bigot, 1888)	accepted	Eurhyncomyia diversicolor		Diptera	Rhiniinae	Cosminini	Eurhyncomyia	diversicolor	(Bigot, 1888)	Villeneuve			South Africa	KwaZulu-Natal	Stella B.	-29.77	31.05			iii.1915	1915-03	1	Female			SAMC	SAMC DIP A011129			Marley	PreservedSpecimen
FlyHigh:Rhiniidae:ATC02405:SAMC:Eurhyncomyia_diversicolor		Eurhyncomyia diversicolor (Bigot, 1888)	accepted	Eurhyncomyia diversicolor		Diptera	Rhiniinae	Cosminini	Eurhyncomyia	diversicolor	(Bigot, 1888)	Zumpt F			South Africa	KwaZulu-Natal	Krantzkloof	-29.77	30.85			v.1916	1916-05	1	Male			SAMC	SAMC DIP A011126			Marley	PreservedSpecimen
FlyHigh:Rhiniidae:ATC01129:NMSA:Eurhyncomyia_metzi	Paratype of Rhyncomya metzi | paratype of Eurhyncomyia metzi	Rhyncomya metzi Zumpt, 1981	Synonym	Eurhyncomyia metzi	New combination established in the accompanying data paper	Diptera	Rhiniinae	Cosminini	Eurhyncomyia	metzi	(Zumpt, 1981)	Thomas-Cabianca A	2019	Rhyncomya metzi det. Zumpt 1980	South Africa	KwaZulu-Natal	Umfolozi Game Park	-28.28	31.95			21.vii.1973	21-07-1973	1	Male			NMSA	NMSA DIP 019991			Irwin ME	PreservedSpecimen
FlyHigh:Rhiniidae:ATC01130:NMSA:Eurhyncomyia_metzi	Paratype of Rhyncomya metzi | paratype of Eurhyncomyia metzi	Rhyncomya metzi Zumpt, 1981	Synonym	Eurhyncomyia metzi	New combination established in the accompanying data paper	Diptera	Rhiniinae	Cosminini	Eurhyncomyia	metzi	(Zumpt, 1981)	Thomas-Cabianca A	2019	Rhyncomya metzi det. Zumpt 1980	South Africa	KwaZulu-Natal	Umfolozi Game Park	-28.28	31.95			21.vii.1973	21-07-1973	1	Male			NMSA	NMSA DIP 061680		terminalia slide 54	Irwin ME	PreservedSpecimen
FlyHigh:Rhiniidae:ATC01131:NMSA:Eurhyncomyia_metzi	Paratype of Rhyncomya metzi | paratype of Eurhyncomyia metzi	Rhyncomya metzi Zumpt, 1981	Synonym	Eurhyncomyia metzi	New combination established in the accompanying data paper	Diptera	Rhiniinae	Cosminini	Eurhyncomyia	metzi	(Zumpt, 1981)	Thomas-Cabianca A	2019	Rhyncomya metzi det. Zumpt 1980	South Africa	KwaZulu-Natal	Umfolozi Game Park	-28.28	31.95			21.vii.1973	21-07-1973	1	Male			NMSA	NMSA DIP 074915		terminalia slide 53	Irwin ME	PreservedSpecimen
FlyHigh:Rhiniidae:ATC01132:NMSA:Eurhyncomyia_metzi	Paratype of Rhyncomya metzi | paratype of Eurhyncomyia metzi	Rhyncomya metzi Zumpt, 1981	Synonym	Eurhyncomyia metzi	New combination established in the accompanying data paper	Diptera	Rhiniinae	Cosminini	Eurhyncomyia	metzi	(Zumpt, 1981)	Thomas-Cabianca A	2019	Rhyncomya metzi det. Zumpt 1980	South Africa	KwaZulu-Natal	Umfolozi Game Park	-28.28	31.95			21.vii.1973	21-07-1973	1	Male			NMSA	NMSA DIP 074918			Irwin ME	PreservedSpecimen
FlyHigh:Rhiniidae:ATC01133:NMSA:Eurhyncomyia_metzi	Paratype of Rhyncomya metzi | paratype of Eurhyncomyia metzi	Rhyncomya metzi Zumpt, 1981	Synonym	Eurhyncomyia metzi	New combination established in the accompanying data paper	Diptera	Rhiniinae	Cosminini	Eurhyncomyia	metzi	(Zumpt, 1981)	Thomas-Cabianca A	2019	Rhyncomya metzi det. Zumpt 1980	South Africa	KwaZulu-Natal	Umfolozi Game Park	-28.28	31.95			21.vii.1973	21-07-1973	1	Male			NMSA	NMSA DIP 074952			Irwin ME	PreservedSpecimen
FlyHigh:Rhiniidae:ATC01134:NMSA:Eurhyncomyia_metzi	Paratype of Rhyncomya metzi | paratype of Eurhyncomyia metzi	Rhyncomya metzi Zumpt, 1981	Synonym	Eurhyncomyia metzi	New combination established in the accompanying data paper	Diptera	Rhiniinae	Cosminini	Eurhyncomyia	metzi	(Zumpt, 1981)	Thomas-Cabianca A	2019	Rhyncomya metzi det. Zumpt 1980	South Africa	KwaZulu-Natal	Umfolozi Game Park	-28.28	31.95			21.vii.1973	21-07-1973	1	Male			NMSA	NMSA DIP 074953			Irwin ME	PreservedSpecimen
FlyHigh:Rhiniidae:ATC01135:NMSA:Eurhyncomyia_metzi	Holotype of Rhyncomya metzi | holotype of Eurhyncomyia metzi	Rhyncomya metzi Zumpt, 1981	Synonym	Eurhyncomyia metzi	New combination established in the accompanying data paper	Diptera	Rhiniinae	Cosminini	Eurhyncomyia	metzi	(Zumpt, 1981)	Thomas-Cabianca A	2019	Rhyncomya metzi det. Zumpt 1980	South Africa	KwaZulu-Natal	Umfolozi Game Park	-28.28	31.95			21.vii.1973	21-07-1973	1	Male			NMSA	NMSA DIP 074954		terminalia slide 30	Irwin ME	PreservedSpecimen
FlyHigh:Rhiniidae:ATC01136:NMSA:Eurhyncomyia_metzi		Rhyncomya metzi Zumpt, 1981	Synonym	Eurhyncomyia metzi	New combination established in the accompanying data paper	Diptera	Rhiniinae	Cosminini	Eurhyncomyia	metzi	(Zumpt, 1981)	Thomas-Cabianca A	2019	Rhyncomya metzi det. Zumpt 1980	South Africa	Northern Cape	Kamieskroom, Namaqualand	-30.20	17.93			ix.1936	1936-09	1	Male			NMSA	NMSA DIP 061679		terminalia slide 62	Museum Expedition (NMSA)	PreservedSpecimen
FlyHigh:Rhiniidae:ATC00024:AMGS:Fainia_albitarsis		Fainia albitarsis (Macquart, 1846)	accepted	Fainia albitarsis		Diptera	Rhiniinae	Rhiniini	Fainia	albitarsis	(Macquart, 1846)	Thomas-Cabianca A	2018		South Africa	Eastern Cape	Grahamstown (2)	-33.32	26.52			05.ii.1915	05-02-1915	1	Female			AMGS				Graham F	PreservedSpecimen
FlyHigh:Rhiniidae:ATC00025:AMGS:Fainia_albitarsis		Fainia albitarsis (Macquart, 1846)	accepted	Fainia albitarsis		Diptera	Rhiniinae	Rhiniini	Fainia	albitarsis	(Macquart, 1846)	Kurahashi H			South Africa	KwaZulu-Natal	Ingwavuma, Manzengwenya	-27.15	32.44			07.xii.1982	07-12-1982	1	Female		Malaise trap	AMGS	AMGS ENT 100661			Hulley PE	PreservedSpecimen	Coastal bush, edge
FlyHigh:Rhiniidae:ATC00026:AMGS:Fainia_albitarsis		Fainia albitarsis (Macquart, 1846)	accepted	Fainia albitarsis		Diptera	Rhiniinae	Rhiniini	Fainia	albitarsis	(Macquart, 1846)	Kurahashi H			South Africa	KwaZulu-Natal	Ingwavuma, Manzengwenya	-27.15	32.44			07.xii.1982	07-12-1982	1	Female		Malaise trap	AMGS	AMGS ENT 100961			Hulley PE	PreservedSpecimen	Edge + in coastal bush
FlyHigh:Rhiniidae:ATC00027:AMGS:Fainia_albitarsis		Fainia albitarsis (Macquart, 1846)	accepted	Fainia albitarsis		Diptera	Rhiniinae	Rhiniini	Fainia	albitarsis	(Macquart, 1846)	Thomas-Cabianca A	2018		South Africa	Eastern Cape	Grahamstown, Albany Museum ground	-33.31	26.52			15-23.x.2007	2007-10-15/23	1	Male		Malaise trap	AMGS				Kirk-Spriggs AH	PreservedSpecimen
FlyHigh:Rhiniidae:ATC00028:AMGS:Fainia_albitarsis		Fainia albitarsis (Macquart, 1846)	accepted	Fainia albitarsis		Diptera	Rhiniinae	Rhiniini	Fainia	albitarsis	(Macquart, 1846)	Kurahashi H			South Africa	Eastern Cape	Grahamstown, Botanical Gardens	-33.32	26.52			17.xii.1981	17-12-1981	1	Female			AMGS	AMGS ENT 100660			Hawkes PG | Croeser PMC	PreservedSpecimen
FlyHigh:Rhiniidae:ATC00029:AMGS:Fainia_albitarsis		Fainia albitarsis (Macquart, 1846)	accepted	Fainia albitarsis		Diptera	Rhiniinae	Rhiniini	Fainia	albitarsis	(Macquart, 1846)	Kurahashi H			South Africa	Eastern Cape	Grahamstown, Botanical Gardens	-33.32	26.52			17.xii.1981	17-12-1981	1	Female			AMGS	AMGS ENT 100960			Hawkes PG | Croeser PMC	PreservedSpecimen
FlyHigh:Rhiniidae:ATC00030:AMGS:Fainia_albitarsis		Fainia albitarsis (Macquart, 1846)	accepted	Fainia albitarsis		Diptera	Rhiniinae	Rhiniini	Fainia	albitarsis	(Macquart, 1846)	Thomas-Cabianca A	2018		South Africa	Eastern Cape	East London (2)	-33.03	27.92			20.ix.1974	20-09-1974	1	Female			AMGS				Oberem PT	PreservedSpecimen
FlyHigh:Rhiniidae:ATC00031:AMGS:Fainia_albitarsis		Fainia albitarsis (Macquart, 1846)	accepted	Fainia albitarsis		Diptera	Rhiniinae	Rhiniini	Fainia	albitarsis	(Macquart, 1846)	Thomas-Cabianca A	2018		South Africa	Eastern Cape	Grahamstown, Swartwaterspoort	-33.21	26.00			22.xi.1982	22-11-1982	1	Female			AMGS				Gess DW	PreservedSpecimen
FlyHigh:Rhiniidae:ATC00195:BMSA:Fainia_albitarsis		Fainia albitarsis (Macquart, 1846)	accepted	Fainia albitarsis		Diptera	Rhiniinae	Rhiniini	Fainia	albitarsis	(Macquart, 1846)	Rognes K	2012		South Africa	Eastern Cape	Hogsback, Tyume Forest	-32.60	26.94	1166		10.iv.2010	10-04-2010	1	Female		swept with hand net	BMSA	BMSA (D) 21689			Kirk-Spriggs AH | Swart VR	PreservedSpecimen	Indigenous afromontane forest
FlyHigh:Rhiniidae:ATC00196:BMSA:Fainia_albitarsis		Fainia albitarsis (Macquart, 1846)	accepted	Fainia albitarsis		Diptera	Rhiniinae	Rhiniini	Fainia	albitarsis	(Macquart, 1846)	Rognes K	2012		South Africa	KwaZulu-Natal	Manguzi Forest Reserve	-26.99	32.72	61		13-17.xii.2010	2010-12-13/17	1	Male		Malaise trap	BMSA	BMSA (D) 30066			Kirk-Spriggs AH	PreservedSpecimen	Indigenous sand forest
FlyHigh:Rhiniidae:ATC00197:BMSA:Fainia_albitarsis		Fainia albitarsis (Macquart, 1846)	accepted	Fainia albitarsis		Diptera	Rhiniinae	Rhiniini	Fainia	albitarsis	(Macquart, 1846)	Rognes K	2012		South Africa	KwaZulu-Natal	Manguzi Forest Reserve	-26.99	32.72	61		13-17.xii.2010	2010-12-13/17	1	Male		Malaise trap	BMSA	BMSA (D) 30067			Kirk-Spriggs AH	PreservedSpecimen	Indigenous sand forest
FlyHigh:Rhiniidae:ATC00198:BMSA:Fainia_albitarsis		Fainia albitarsis (Macquart, 1846)	accepted	Fainia albitarsis		Diptera	Rhiniinae	Rhiniini	Fainia	albitarsis	(Macquart, 1846)	Rognes K	2012		South Africa	KwaZulu-Natal	Manguzi Forest Reserve	-26.99	32.72	61		13-17.xii.2010	2010-12-13/17	1	Male		Malaise trap	BMSA	BMSA (D) 30069			Kirk-Spriggs AH	PreservedSpecimen	Indigenous sand forest
FlyHigh:Rhiniidae:ATC00199:BMSA:Fainia_albitarsis		Fainia albitarsis (Macquart, 1846)	accepted	Fainia albitarsis		Diptera	Rhiniinae	Rhiniini	Fainia	albitarsis	(Macquart, 1846)	Rognes K	2012		South Africa	KwaZulu-Natal	Ndumo Game Reserve, Red Cliffs/Shokwe area at Ingwavuma (2)	-26.87	32.23			30.xi-04.xii.2009	2009-11-30/12-04	1	Female		Malaise trap	BMSA	BMSA (D) 15186			Kirk-Spriggs AH	PreservedSpecimen	Ficus forest
FlyHigh:Rhiniidae:ATC00200:BMSA:Fainia_albitarsis		Fainia albitarsis (Macquart, 1846)	accepted	Fainia albitarsis		Diptera	Rhiniinae	Rhiniini	Fainia	albitarsis	(Macquart, 1846)	Rognes K	2012		South Africa	KwaZulu-Natal	Ndumo Game Reserve, Red Cliffs/Shokwe area at Ingwavuma (2)	-26.87	32.23			30.xi-04.xii.2009	2009-11-30/12-04	1	Female		Malaise trap	BMSA	BMSA (D) 15187			Kirk-Spriggs AH	PreservedSpecimen	Ficus forest
FlyHigh:Rhiniidae:ATC00201:BMSA:Fainia_albitarsis		Fainia albitarsis (Macquart, 1846)	accepted	Fainia albitarsis		Diptera	Rhiniinae	Rhiniini	Fainia	albitarsis	(Macquart, 1846)	Rognes K	2012		South Africa	KwaZulu-Natal	Ndumo Game Reserve, Red Cliffs/Shokwe area at Ingwavuma (2)	-26.87	32.23			30.xi-04.xii.2009	2009-11-30/12-04	1	Female		Malaise trap	BMSA	BMSA (D) 15377			Kirk-Spriggs AH	PreservedSpecimen	Ficus forest
FlyHigh:Rhiniidae:ATC00202:BMSA:Fainia_albitarsis		Fainia albitarsis (Macquart, 1846)	accepted	Fainia albitarsis		Diptera	Rhiniinae	Rhiniini	Fainia	albitarsis	(Macquart, 1846)	Rognes K	2012		South Africa	KwaZulu-Natal	Ndumo Game Reserve, Red Cliffs/Shokwe area at Ingwavuma (2)	-26.87	32.23			30.xi-04.xii.2009	2009-11-30/12-04	1	Female		Malaise trap	BMSA	BMSA (D) 15804			Kirk-Spriggs AH	PreservedSpecimen	Ficus forest
FlyHigh:Rhiniidae:ATC00725:DMSA:Fainia_albitarsis		Fainia albitarsis (Macquart, 1846)	accepted	Fainia albitarsis		Diptera	Rhiniinae	Rhiniini	Fainia	albitarsis	(Macquart, 1846)	Thomas-Cabianca A	2018		South Africa	KwaZulu-Natal	Durban (2)	-29.85	31.05			02.viii.1916	02-08-1916	1	Female			DMSA	DMSA DIP 6245			Barker CN	PreservedSpecimen
FlyHigh:Rhiniidae:ATC00726:DMSA:Fainia_albitarsis		Fainia albitarsis (Macquart, 1846)	accepted	Fainia albitarsis		Diptera	Rhiniinae	Rhiniini	Fainia	albitarsis	(Macquart, 1846)	Thomas-Cabianca A	2018		South Africa	KwaZulu-Natal	Durban North	-29.78	31.04			04.v.1943	04-05-1943	1	Male			DMSA	DMSA DIP 6291			Kent CC	PreservedSpecimen
FlyHigh:Rhiniidae:ATC00727:DMSA:Fainia_albitarsis		Fainia albitarsis (Macquart, 1846)	accepted	Fainia albitarsis		Diptera	Rhiniinae	Rhiniini	Fainia	albitarsis	(Macquart, 1846)	Thomas-Cabianca A	2018		South Africa	KwaZulu-Natal	Umbilo, Durban	-29.89	30.98			06.vii.1913	06-07-1913	1	Female			DMSA	DMSA DIP 6252			Bevis L	PreservedSpecimen
FlyHigh:Rhiniidae:ATC00728:DMSA:Fainia_albitarsis		Fainia albitarsis (Macquart, 1846)	accepted	Fainia albitarsis		Diptera	Rhiniinae	Rhiniini	Fainia	albitarsis	(Macquart, 1846)	Thomas-Cabianca A	2018		South Africa	KwaZulu-Natal	Umtamvuna	-31.06	30.17			07.iii.1925	07-03-1925	1	Male			DMSA	DMSA DIP 6278			Bevis AL	PreservedSpecimen
FlyHigh:Rhiniidae:ATC00729:DMSA:Fainia_albitarsis		Fainia albitarsis (Macquart, 1846)	accepted	Fainia albitarsis		Diptera	Rhiniinae	Rhiniini	Fainia	albitarsis	(Macquart, 1846)	Thomas-Cabianca A	2018		South Africa	KwaZulu-Natal	Shongweni	-29.83	30.70			08.x.1876	1876-10-08	1	Male			DMSA	DMSA DIP 6232			Quickelberge CD	PreservedSpecimen
FlyHigh:Rhiniidae:ATC00730:DMSA:Fainia_albitarsis		Fainia albitarsis (Macquart, 1846)	accepted	Fainia albitarsis		Diptera	Rhiniinae	Rhiniini	Fainia	albitarsis	(Macquart, 1846)	Thomas-Cabianca A	2018		South Africa	KwaZulu-Natal	Umbilo, Durban	-29.89	30.98			12.vii.1914	12-07-1914	1	Female			DMSA	DMSA DIP 6254			Bevis L	PreservedSpecimen
FlyHigh:Rhiniidae:ATC00731:DMSA:Fainia_albitarsis		Fainia albitarsis (Macquart, 1846)	accepted	Fainia albitarsis		Diptera	Rhiniinae	Rhiniini	Fainia	albitarsis	(Macquart, 1846)	Thomas-Cabianca A	2018		South Africa	KwaZulu-Natal	Umbilo, Durban	-29.89	30.98			14.vi.1914	14-06-1914	1	Female			DMSA	DMSA DIP 6242			Bevis L	PreservedSpecimen
FlyHigh:Rhiniidae:ATC00732:DMSA:Fainia_albitarsis		Fainia albitarsis (Macquart, 1846)	accepted	Fainia albitarsis		Diptera	Rhiniinae	Rhiniini	Fainia	albitarsis	(Macquart, 1846)	Thomas-Cabianca A	2018		South Africa	KwaZulu-Natal	Mount Edgecombe (2)	-29.70	31.03			30.v.1974	30-05-1974	1	Female			DMSA	DMSA DIP 6203			Brooke RK	PreservedSpecimen
FlyHigh:Rhiniidae:ATC01137:NMSA:Fainia_albitarsis		Fainia albitarsis (Macquart, 1846)	accepted	Fainia albitarsis		Diptera	Rhiniinae	Rhiniini	Fainia	albitarsis	(Macquart, 1846)	Thomas-Cabianca A	2018	Rhinia apicalis	South Africa	Western Cape	George	-33.97	22.45			01.ii.1918	01-02-1918	1	Male			NMSA	NMSA DIP 020015			Brauns Dr H	PreservedSpecimen
FlyHigh:Rhiniidae:ATC01138:NMSA:Fainia_albitarsis		Fainia albitarsis (Macquart, 1846)	accepted	Fainia albitarsis		Diptera	Rhiniinae	Rhiniini	Fainia	albitarsis	(Macquart, 1846)	Thomas-Cabianca A	2018	Rhinia apicalis	South Africa	Western Cape	George	-33.97	22.45			01.ii.1918	01-02-1918	1	Male			NMSA	NMSA DIP 083906			Brauns Dr H	PreservedSpecimen
FlyHigh:Rhiniidae:ATC01139:NMSA:Fainia_albitarsis		Fainia albitarsis (Macquart, 1846)	accepted	Fainia albitarsis		Diptera	Rhiniinae	Rhiniini	Fainia	albitarsis	(Macquart, 1846)	Thomas-Cabianca A	2018		South Africa	KwaZulu-Natal	Hluhluwe/Umfolozi Reserve	-28.03	32.10	170		02.i.1996	02-01-1996	1	Male			NMSA	NMSA DIP 084344			Cradock KR	PreservedSpecimen	Woodland		Temp. pool
FlyHigh:Rhiniidae:ATC01140:NMSA:Fainia_albitarsis		Fainia albitarsis (Macquart, 1846)	accepted	Fainia albitarsis		Diptera	Rhiniinae	Rhiniini	Fainia	albitarsis	(Macquart, 1846)	Zumpt F	1955	Idiella albitarsis det. Zumpt 1955	South Africa	KwaZulu-Natal	Tete Pan	-27.13	32.27			02.v.1955	02-05-1955	1	Male			NMSA	NMSA DIP 019876			Paterson H	PreservedSpecimen
FlyHigh:Rhiniidae:ATC01141:NMSA:Fainia_albitarsis		Fainia albitarsis (Macquart, 1846)	accepted	Fainia albitarsis		Diptera	Rhiniinae	Rhiniini	Fainia	albitarsis	(Macquart, 1846)	Zumpt F	1955	Idiella albitarsis det. Zumpt 1955	South Africa	KwaZulu-Natal	Tete Pan	-27.13	32.27			03.v.1955	03-05-1955	1	Male			NMSA	NMSA DIP 019875			Paterson H	PreservedSpecimen
FlyHigh:Rhiniidae:ATC01142:NMSA:Fainia_albitarsis		Fainia albitarsis (Macquart, 1846)	accepted	Fainia albitarsis		Diptera	Rhiniinae	Rhiniini	Fainia	albitarsis	(Macquart, 1846)	Thomas-Cabianca A	2018		South Africa	KwaZulu-Natal	Richmond	-29.87	30.27			03.viii.1979	03-08-1979	1	Male			NMSA	NMSA DIP 084329				PreservedSpecimen
FlyHigh:Rhiniidae:ATC01143:NMSA:Fainia_albitarsis		Fainia albitarsis (Macquart, 1846)	accepted	Fainia albitarsis		Diptera	Rhiniinae	Rhiniini	Fainia	albitarsis	(Macquart, 1846)	Thomas-Cabianca A	2018		South Africa	KwaZulu-Natal	Bruyn's Hill	-29.45	30.65			04.xii.1978	04-12-1978	1	Male			NMSA	NMSA DIP 084333				PreservedSpecimen
FlyHigh:Rhiniidae:ATC01144:NMSA:Fainia_albitarsis		Fainia albitarsis (Macquart, 1846)	accepted	Fainia albitarsis		Diptera	Rhiniinae	Rhiniini	Fainia	albitarsis	(Macquart, 1846)	Zumpt F	1954	Idiella albitarsis det. Zumpt 1954	South Africa	KwaZulu-Natal	Umhlatuzi River	-28.83	32.02			06.iii.1954	06-03-1954	1	Male			NMSA	NMSA DIP 019874		terminalia slide 9	Zumpt F	PreservedSpecimen
FlyHigh:Rhiniidae:ATC01145:NMSA:Fainia_albitarsis		Fainia albitarsis (Macquart, 1846)	accepted	Fainia albitarsis		Diptera	Rhiniinae	Rhiniini	Fainia	albitarsis	(Macquart, 1846)	Thomas-Cabianca A	2018		South Africa	KwaZulu-Natal	Kloof	-29.78	30.83			06.x.1898	1898-10-06	1	Male			NMSA	NMSA DIP 084324				PreservedSpecimen
FlyHigh:Rhiniidae:ATC01146:NMSA:Fainia_albitarsis		Fainia albitarsis (Macquart, 1846)	accepted	Fainia albitarsis		Diptera	Rhiniinae	Rhiniini	Fainia	albitarsis	(Macquart, 1846)	Thomas-Cabianca A	2018		South Africa	KwaZulu-Natal	Drakensberg Garden Caravan Park	-29.75	29.25	1750		06-11.i.1988	1988-01-06/11	1	Male			NMSA	NMSA DIP 084345			Londt JGH	PreservedSpecimen		On Cassine flowers
FlyHigh:Rhiniidae:ATC01147:NMSA:Fainia_albitarsis		Fainia albitarsis (Macquart, 1846)	accepted	Fainia albitarsis		Diptera	Rhiniinae	Rhiniini	Fainia	albitarsis	(Macquart, 1846)	Zumpt F	1979		South Africa	KwaZulu-Natal	Ngotsche Gorge, Entumeni, Eshowe Dist.	-28.88	31.37			08.ii.1965	08-02-1965	1	Female			NMSA	NMSA DIP 019861			Schofield T	PreservedSpecimen
FlyHigh:Rhiniidae:ATC01148:NMSA:Fainia_albitarsis		Fainia albitarsis (Macquart, 1846)	accepted	Fainia albitarsis		Diptera	Rhiniinae	Rhiniini	Fainia	albitarsis	(Macquart, 1846)	Thomas-Cabianca A	2019		South Africa	KwaZulu-Natal	Krantzkloof Nature Reserve	-29.75	30.85			08.xi.1984	08-11-1984	1	Male			NMSA				Londt JGH	PreservedSpecimen
FlyHigh:Rhiniidae:ATC01149:NMSA:Fainia_albitarsis		Fainia albitarsis (Macquart, 1846)	accepted	Fainia albitarsis		Diptera	Rhiniinae	Rhiniini	Fainia	albitarsis	(Macquart, 1846)	Thomas-Cabianca A	2018		South Africa	KwaZulu-Natal	Zinkwazi Conservancy	-29.28	31.45	10		10.vi.1996	10-06-1996	1	Female			NMSA	NMSA DIP 084357			Londt JGH	PreservedSpecimen	Margin dune forest
FlyHigh:Rhiniidae:ATC01150:NMSA:Fainia_albitarsis		Fainia albitarsis (Macquart, 1846)	accepted	Fainia albitarsis		Diptera	Rhiniinae	Rhiniini	Fainia	albitarsis	(Macquart, 1846)	Zumpt F	1964		South Africa	KwaZulu-Natal	Ingwavuma (2)	-27.13	31.98			10.xii.1963	10-12-1963	1	Female			NMSA	NMSA DIP 019350			Stuckenberg BR | Stuckenberg P	PreservedSpecimen
FlyHigh:Rhiniidae:ATC01151:NMSA:Fainia_albitarsis		Fainia albitarsis (Macquart, 1846)	accepted	Fainia albitarsis		Diptera	Rhiniinae	Rhiniini	Fainia	albitarsis	(Macquart, 1846)	Zumpt F	1964		South Africa	KwaZulu-Natal	Ingwavuma (2)	-27.13	31.98			10.xii.1963	10-12-1963	1	Female			NMSA	NMSA DIP 083642			Stuckenberg BR | Stuckenberg P	PreservedSpecimen
FlyHigh:Rhiniidae:ATC01152:NMSA:Fainia_albitarsis		Fainia albitarsis (Macquart, 1846)	accepted	Fainia albitarsis		Diptera	Rhiniinae	Rhiniini	Fainia	albitarsis	(Macquart, 1846)	Zumpt F	1964		South Africa	KwaZulu-Natal	Ingwavuma (2)	-27.13	31.98			10.xii.1963	10-12-1963	1	Male			NMSA	NMSA DIP 083653		terminalia slide 67	Stuckenberg BR | Stuckenberg P	PreservedSpecimen
FlyHigh:Rhiniidae:ATC01153:NMSA:Fainia_albitarsis		Fainia albitarsis (Macquart, 1846)	accepted	Fainia albitarsis		Diptera	Rhiniinae	Rhiniini	Fainia	albitarsis	(Macquart, 1846)	Zumpt F	1954	Idiella albitarsis det. Zumpt 1954	South Africa	Eastern Cape	Grahamstown (3)	-33.30	26.53			15.xii.1952	15-12-1952	1	Female			NMSA	NMSA DIP 019877			Stuckenberg BR	PreservedSpecimen
FlyHigh:Rhiniidae:ATC01154:NMSA:Fainia_albitarsis		Fainia albitarsis (Macquart, 1846)	accepted	Fainia albitarsis		Diptera	Rhiniinae	Rhiniini	Fainia	albitarsis	(Macquart, 1846)	Zumpt F	1951	Idiella albitarsis det. Zumpt 1951	South Africa	KwaZulu-Natal	Hluhluwe	-28.08	32.08			18.i.1950	18-01-1950	1	Male			NMSA	NMSA DIP 019873			Zumpt F	PreservedSpecimen
FlyHigh:Rhiniidae:ATC01155:NMSA:Fainia_albitarsis		Fainia albitarsis (Macquart, 1846)	accepted	Fainia albitarsis		Diptera	Rhiniinae	Rhiniini	Fainia	albitarsis	(Macquart, 1846)	Thomas-Cabianca A	2019		South Africa	KwaZulu-Natal	St. Lucia Nature Reserve	-27.93	32.50			18-20.xii.1981	1981-12-18/20	1	Male			NMSA				Londt JGH | Stuckenberg BR	PreservedSpecimen	Coastal bush and forest
FlyHigh:Rhiniidae:ATC01156:NMSA:Fainia_albitarsis		Fainia albitarsis (Macquart, 1846)	accepted	Fainia albitarsis		Diptera	Rhiniinae	Rhiniini	Fainia	albitarsis	(Macquart, 1846)	Thomas-Cabianca A	2018		South Africa	KwaZulu-Natal	Durban (3)	-29.85	31.02			19.vi.1908	19-06-1908	1	Male			NMSA	NMSA DIP 084328			Leigh GF	PreservedSpecimen
FlyHigh:Rhiniidae:ATC01157:NMSA:Fainia_albitarsis		Fainia albitarsis (Macquart, 1846)	accepted	Fainia albitarsis		Diptera	Rhiniinae	Rhiniini	Fainia	albitarsis	(Macquart, 1846)	Zumpt F	1964		South Africa	KwaZulu-Natal	Karkloof Range, near Mount Alida, Geekies Farm	-29.21	30.33	1500		19.xi.1963	19-11-1963	1	Female			NMSA	NMSA DIP 019867			Stuckenberg BR | Stuckenberg P	PreservedSpecimen
FlyHigh:Rhiniidae:ATC01158:NMSA:Fainia_albitarsis		Fainia albitarsis (Macquart, 1846)	accepted	Fainia albitarsis		Diptera	Rhiniinae	Rhiniini	Fainia	albitarsis	(Macquart, 1846)	Zumpt F	1955	Idiella albitarsis det. Zumpt 1955	South Africa	KwaZulu-Natal	St. Helier Estate, near Hillcrest	-29.79	30.77			20.xii.1954	20-12-1954	1	Male			NMSA	NMSA DIP 019871			Stuckenberg BR	PreservedSpecimen
FlyHigh:Rhiniidae:ATC01159:NMSA:Fainia_albitarsis		Fainia albitarsis (Macquart, 1846)	accepted	Fainia albitarsis		Diptera	Rhiniinae	Rhiniini	Fainia	albitarsis	(Macquart, 1846)	Zumpt F	1961		South Africa	KwaZulu-Natal	Oribi Gorge Reserve, Umzimkulwana Valley	-30.68	30.28			21-28.xi.1960	1960-11-21/28	1	Male			NMSA	NMSA DIP 019987			Stuckenberg BR | Stuckenberg P	PreservedSpecimen
FlyHigh:Rhiniidae:ATC01160:NMSA:Fainia_albitarsis		Fainia albitarsis (Macquart, 1846)	accepted	Fainia albitarsis		Diptera	Rhiniinae	Rhiniini	Fainia	albitarsis	(Macquart, 1846)	Thomas-Cabianca A	2018		South Africa	KwaZulu-Natal	Karkloof (2)	-29.40	30.28			22.xii.1982	22-12-1982	1	Male			NMSA	NMSA DIP 084343			Barraclough DA	PreservedSpecimen
FlyHigh:Rhiniidae:ATC01161:NMSA:Fainia_albitarsis		Fainia albitarsis (Macquart, 1846)	accepted	Fainia albitarsis		Diptera	Rhiniinae	Rhiniini	Fainia	albitarsis	(Macquart, 1846)	Thomas-Cabianca A	2018		South Africa	Mpumalanga	Blyde River, Burke's luck	-24.68	30.81	1200		24.xii.1990	24-12-1990	1	Female			NMSA	NMSA DIP 084327			Roth V | Roth B	PreservedSpecimen
FlyHigh:Rhiniidae:ATC01162:NMSA:Fainia_albitarsis		Fainia albitarsis (Macquart, 1846)	accepted	Fainia albitarsis		Diptera	Rhiniinae	Rhiniini	Fainia	albitarsis	(Macquart, 1846)	Thomas-Cabianca A	2018		South Africa	Mpumalanga	Blyde River, Burke's luck	-24.68	30.81	1200		24.xii.1990	24-12-1990	1	Male			NMSA	NMSA DIP 084332			Roth V | Roth B	PreservedSpecimen
FlyHigh:Rhiniidae:ATC01163:NMSA:Fainia_albitarsis		Fainia albitarsis (Macquart, 1846)	accepted	Fainia albitarsis		Diptera	Rhiniinae	Rhiniini	Fainia	albitarsis	(Macquart, 1846)	Thomas-Cabianca A	2018		South Africa	KwaZulu-Natal	Amatigulu Nature Reserve, north of Tugela River mouth	-29.13	31.39			25-26.viii.2006	2006-08-25/26	1	Male			NMSA	NMSA DIP 084325			Davies GBP	PreservedSpecimen		Caught hovering in group*
FlyHigh:Rhiniidae:ATC01164:NMSA:Fainia_albitarsis		Fainia albitarsis (Macquart, 1846)	accepted	Fainia albitarsis		Diptera	Rhiniinae	Rhiniini	Fainia	albitarsis	(Macquart, 1846)	Thomas-Cabianca A	2018		South Africa	KwaZulu-Natal	Amatigulu Nature Reserve, north of Tugela River mouth	-29.13	31.39			25-26.viii.2006	2006-08-25/26	1	Male			NMSA	NMSA DIP 084330			Davies GBP	PreservedSpecimen		Caught hovering in group*
FlyHigh:Rhiniidae:ATC01165:NMSA:Fainia_albitarsis		Fainia albitarsis (Macquart, 1846)	accepted	Fainia albitarsis		Diptera	Rhiniinae	Rhiniini	Fainia	albitarsis	(Macquart, 1846)	Thomas-Cabianca A	2018		South Africa	KwaZulu-Natal	Amatigulu Nature Reserve, north of Tugela River mouth	-29.13	31.39			25-26.viii.2006	2006-08-25/26	1	Male			NMSA	NMSA DIP 084336			Davies GBP	PreservedSpecimen		Caught hovering in group*
FlyHigh:Rhiniidae:ATC01166:NMSA:Fainia_albitarsis		Fainia albitarsis (Macquart, 1846)	accepted	Fainia albitarsis		Diptera	Rhiniinae	Rhiniini	Fainia	albitarsis	(Macquart, 1846)	Thomas-Cabianca A	2018		South Africa	KwaZulu-Natal	Amatigulu Nature Reserve, north of Tugela River mouth	-29.13	31.39			25-26.viii.2006	2006-08-25/26	1	Male			NMSA	NMSA DIP 084362			Davies GBP	PreservedSpecimen		Caught hovering in group*
FlyHigh:Rhiniidae:ATC01167:NMSA:Fainia_albitarsis		Fainia albitarsis (Macquart, 1846)	accepted	Fainia albitarsis		Diptera	Rhiniinae	Rhiniini	Fainia	albitarsis	(Macquart, 1846)	Thomas-Cabianca A	2018		South Africa	Eastern Cape	Maden Dam 23 km N of King William's Town	-32.74	27.30			26-27.i.1984	1984-01-26/27	1	Male			NMSA	NMSA DIP 084341			Barraclough DA | Barraclough C	PreservedSpecimen	Forest and forest margins
FlyHigh:Rhiniidae:ATC01168:NMSA:Fainia_albitarsis		Fainia albitarsis (Macquart, 1846)	accepted	Fainia albitarsis		Diptera	Rhiniinae	Rhiniini	Fainia	albitarsis	(Macquart, 1846)	Thomas-Cabianca A	2018		South Africa	Eastern Cape	Maden Dam 23 km N of King William's Town	-32.74	27.30			26-27.i.1984	1984-01-26/27	1	Male			NMSA	NMSA DIP 084342			Barraclough DA | Barraclough C	PreservedSpecimen	Forest and forest margins
FlyHigh:Rhiniidae:ATC01169:NMSA:Fainia_albitarsis		Fainia albitarsis (Macquart, 1846)	accepted	Fainia albitarsis		Diptera	Rhiniinae	Rhiniini	Fainia	albitarsis	(Macquart, 1846)	Thomas-Cabianca A	2018		South Africa	Eastern Cape	Hogsback	-32.60	26.94	850		28.xii.2004	28-12-2004	1	Female			NMSA	NMSA DIP 084334			Mostovski M	PreservedSpecimen
FlyHigh:Rhiniidae:ATC01170:NMSA:Fainia_albitarsis		Fainia albitarsis (Macquart, 1846)	accepted	Fainia albitarsis		Diptera	Rhiniinae	Rhiniini	Fainia	albitarsis	(Macquart, 1846)	Thomas-Cabianca A	2018		South Africa	KwaZulu-Natal	Pietermaritzburg, Epworth	-29.64	30.41			29.i.1987	29-01-1987	1	Male			NMSA	NMSA DIP 084349			Whittington AE	PreservedSpecimen
FlyHigh:Rhiniidae:ATC01171:NMSA:Fainia_albitarsis		Fainia albitarsis (Macquart, 1846)	accepted	Fainia albitarsis		Diptera	Rhiniinae	Rhiniini	Fainia	albitarsis	(Macquart, 1846)	Thomas-Cabianca A	2018		South Africa	KwaZulu-Natal	Vryheid Hill Nature Reserve, Overlooking Vryheid town	-27.77	30.80			29.i-01.ii.2007	2007-01-29/02-01	1	Male			NMSA	NMSA DIP 084335			Davies GBP	PreservedSpecimen	Open savanna, grassland
FlyHigh:Rhiniidae:ATC01172:NMSA:Fainia_albitarsis		Fainia albitarsis (Macquart, 1846)	accepted	Fainia albitarsis		Diptera	Rhiniinae	Rhiniini	Fainia	albitarsis	(Macquart, 1846)	Thomas-Cabianca A	2018		South Africa	KwaZulu-Natal	Vryheid Hill Nature Reserve, Overlooking Vryheid town	-27.77	30.80			29.i-01.ii.2007	2007-01-29/02-01	1	Male			NMSA	NMSA DIP 084359			Davies GBP	PreservedSpecimen	Open savanna, grassland
FlyHigh:Rhiniidae:ATC01173:NMSA:Fainia_albitarsis		Fainia albitarsis (Macquart, 1846)	accepted	Fainia albitarsis		Diptera	Rhiniinae	Rhiniini	Fainia	albitarsis	(Macquart, 1846)	Thomas-Cabianca A	2018		South Africa	KwaZulu-Natal	Vryheid Hill Nature Reserve, Overlooking Vryheid town	-27.77	30.80			29.i-01.ii.2007	2007-01-29/02-01	1	Male			NMSA	NMSA DIP 084360			Davies GBP	PreservedSpecimen	Open savanna, grassland
FlyHigh:Rhiniidae:ATC01174:NMSA:Fainia_albitarsis		Fainia albitarsis (Macquart, 1846)	accepted	Fainia albitarsis		Diptera	Rhiniinae	Rhiniini	Fainia	albitarsis	(Macquart, 1846)	Thomas-Cabianca A	2018		South Africa	KwaZulu-Natal	Vryheid Hill Nature Reserve, Overlooking Vryheid town	-27.77	30.80			29.i-01.ii.2007	2007-01-29/02-01	1	Male			NMSA	NMSA DIP 084361			Davies GBP	PreservedSpecimen	Open savanna, grassland
FlyHigh:Rhiniidae:ATC01175:NMSA:Fainia_albitarsis		Fainia albitarsis (Macquart, 1846)	accepted	Fainia albitarsis		Diptera	Rhiniinae	Rhiniini	Fainia	albitarsis	(Macquart, 1846)	Thomas-Cabianca A	2018		South Africa	KwaZulu-Natal	Vryheid Hill Nature Reserve, Overlooking Vryheid town	-27.77	30.80			29.i-01.ii.2007	2007-01-29/02-01	1	Male			NMSA	NMSA DIP 084363			Davies GBP	PreservedSpecimen	Open savanna, grassland
FlyHigh:Rhiniidae:ATC01176:NMSA:Fainia_albitarsis		Fainia albitarsis (Macquart, 1846)	accepted	Fainia albitarsis		Diptera	Rhiniinae	Rhiniini	Fainia	albitarsis	(Macquart, 1846)	Zumpt F	1979		South Africa	KwaZulu-Natal	20 mi S Ndumu Game Reserve Camp	-27.16	32.27	98		29.xi.1979	29-11-1979	1	Female			NMSA	NMSA DIP 019866			Irwin ME | Irwin BJ	PreservedSpecimen	Dry scrub forest
FlyHigh:Rhiniidae:ATC01177:NMSA:Fainia_albitarsis		Fainia albitarsis (Macquart, 1846)	accepted	Fainia albitarsis		Diptera	Rhiniinae	Rhiniini	Fainia	albitarsis	(Macquart, 1846)	Zumpt F	1979		South Africa	Eastern Cape	Sundays River Valley, Addo District	-33.54	25.64			29.xii.1977-12.i.1978	1977-12-29/1978-01-12	1	Female		Reared / ex Malaise trap	NMSA	NMSA DIP 019864			Londt JGH	PreservedSpecimen			Sundays River Valley
FlyHigh:Rhiniidae:ATC01178:NMSA:Fainia_albitarsis		Fainia albitarsis (Macquart, 1846)	accepted	Fainia albitarsis		Diptera	Rhiniinae	Rhiniini	Fainia	albitarsis	(Macquart, 1846)	Zumpt F	1979		South Africa	Eastern Cape	Sundays River Valley, Addo District	-33.54	25.64			29.xii.1977-12.i.1978	1977-12-29/1978-01-12	1	Male		Reared / ex Malaise trap	NMSA	NMSA DIP 083664			Londt JGH	PreservedSpecimen			Sundays River Valley
FlyHigh:Rhiniidae:ATC01179:NMSA:Fainia_albitarsis		Fainia albitarsis (Macquart, 1846)	accepted	Fainia albitarsis		Diptera	Rhiniinae	Rhiniini	Fainia	albitarsis	(Macquart, 1846)	Thomas-Cabianca A	2019		South Africa	KwaZulu-Natal	Shelly beach	-30.80	30.42			29-31.v.1984	1984-05-29/31	1	Male			NMSA				Wheeler D	PreservedSpecimen			Beach front, bushes
FlyHigh:Rhiniidae:ATC01180:NMSA:Fainia_albitarsis		Fainia albitarsis (Macquart, 1846)	accepted	Fainia albitarsis		Diptera	Rhiniinae	Rhiniini	Fainia	albitarsis	(Macquart, 1846)	Thomas-Cabianca A	2018		South Africa	KwaZulu-Natal	Shelly beach	-30.80	30.42			29-31.v.1984	1984-05-29/31	1	Male			NMSA	NMSA DIP 084346			Wheeler D	PreservedSpecimen
FlyHigh:Rhiniidae:ATC01181:NMSA:Fainia_albitarsis		Fainia albitarsis (Macquart, 1846)	accepted	Fainia albitarsis		Diptera	Rhiniinae	Rhiniini	Fainia	albitarsis	(Macquart, 1846)	Thomas-Cabianca A	2018		South Africa	KwaZulu-Natal	Shelly beach	-30.80	30.42			29-31.v.1984	1984-05-29/31	1	Female			NMSA	NMSA DIP 084347			Wheeler D	PreservedSpecimen
FlyHigh:Rhiniidae:ATC01182:NMSA:Fainia_albitarsis		Fainia albitarsis (Macquart, 1846)	accepted	Fainia albitarsis		Diptera	Rhiniinae	Rhiniini	Fainia	albitarsis	(Macquart, 1846)	Zumpt F	1963	Idiella albitarsis det. Zumpt 1963	South Africa	KwaZulu-Natal	St. Lucia	-28.38	32.42			30.vii.1962	30-07-1962	1	Male			NMSA	NMSA DIP 019863				PreservedSpecimen
FlyHigh:Rhiniidae:ATC01183:NMSA:Fainia_albitarsis		Fainia albitarsis (Macquart, 1846)	accepted	Fainia albitarsis		Diptera	Rhiniinae	Rhiniini	Fainia	albitarsis	(Macquart, 1846)	Zumpt F	1963		South Africa	KwaZulu-Natal	St. Lucia	-28.38	32.42			30.vii.1962	30-07-1962	1	Male			NMSA	NMSA DIP 083631				PreservedSpecimen
FlyHigh:Rhiniidae:ATC01184:NMSA:Fainia_albitarsis		Fainia albitarsis (Macquart, 1846)	accepted	Fainia albitarsis		Diptera	Rhiniinae	Rhiniini	Fainia	albitarsis	(Macquart, 1846)	Thomas-Cabianca A	2018		South Africa	KwaZulu-Natal	Kosi Bay Nature Reserve (1)	-26.96	32.82			30.xi-02.xii.1982	1982-11-30/12-02	1	Male			NMSA	NMSA DIP 084348			Londt JGH | Barraclough DA | Stuckenberg BR	PreservedSpecimen	Forest and open woodland areas
FlyHigh:Rhiniidae:ATC01185:NMSA:Fainia_albitarsis		Fainia albitarsis (Macquart, 1846)	accepted	Fainia albitarsis		Diptera	Rhiniinae	Rhiniini	Fainia	albitarsis	(Macquart, 1846)	Thomas-Cabianca A	2018		South Africa	KwaZulu-Natal	Kosi Bay Nature Reserve (1)	-26.96	32.82			30.xi-02.xii.1982	1982-11-30/12-02	1	Male			NMSA	NMSA DIP 084350			Londt JGH | Barraclough DA | Stuckenberg BR	PreservedSpecimen	Forest and open woodland areas
FlyHigh:Rhiniidae:ATC01186:NMSA:Fainia_albitarsis		Fainia albitarsis (Macquart, 1846)	accepted	Fainia albitarsis		Diptera	Rhiniinae	Rhiniini	Fainia	albitarsis	(Macquart, 1846)	Thomas-Cabianca A	2018		South Africa	KwaZulu-Natal	Kosi Bay Nature Reserve (1)	-26.96	32.82			30.xi-02.xii.1982	1982-11-30/12-02	1	Male			NMSA	NMSA DIP 084351			Londt JGH | Barraclough DA | Stuckenberg BR	PreservedSpecimen	Forest and open woodland areas
FlyHigh:Rhiniidae:ATC01187:NMSA:Fainia_albitarsis		Fainia albitarsis (Macquart, 1846)	accepted	Fainia albitarsis		Diptera	Rhiniinae	Rhiniini	Fainia	albitarsis	(Macquart, 1846)	Thomas-Cabianca A	2018		South Africa	KwaZulu-Natal	Kosi Bay Nature Reserve (1)	-26.96	32.82			30.xi-02.xii.1982	1982-11-30/12-02	1	Male			NMSA	NMSA DIP 084352			Londt JGH | Barraclough DA | Stuckenberg BR	PreservedSpecimen	Forest and open woodland areas
FlyHigh:Rhiniidae:ATC01188:NMSA:Fainia_albitarsis		Fainia albitarsis (Macquart, 1846)	accepted	Fainia albitarsis		Diptera	Rhiniinae	Rhiniini	Fainia	albitarsis	(Macquart, 1846)	Thomas-Cabianca A	2018		South Africa	KwaZulu-Natal	Kosi Bay Nature Reserve (1)	-26.96	32.82			30.xi-02.xii.1982	1982-11-30/12-02	1	Male			NMSA	NMSA DIP 084353			Londt JGH | Barraclough DA | Stuckenberg BR	PreservedSpecimen	Forest and open woodland areas
FlyHigh:Rhiniidae:ATC01189:NMSA:Fainia_albitarsis		Fainia albitarsis (Macquart, 1846)	accepted	Fainia albitarsis		Diptera	Rhiniinae	Rhiniini	Fainia	albitarsis	(Macquart, 1846)	Thomas-Cabianca A	2018		South Africa	KwaZulu-Natal	Kosi Bay Nature Reserve (1)	-26.96	32.82			30.xi-02.xii.1982	1982-11-30/12-02	1	Male			NMSA	NMSA DIP 084354			Londt JGH | Barraclough DA | Stuckenberg BR	PreservedSpecimen	Forest and open woodland areas
FlyHigh:Rhiniidae:ATC01190:NMSA:Fainia_albitarsis		Fainia albitarsis (Macquart, 1846)	accepted	Fainia albitarsis		Diptera	Rhiniinae	Rhiniini	Fainia	albitarsis	(Macquart, 1846)	Thomas-Cabianca A	2018		South Africa	KwaZulu-Natal	Kosi Bay Nature Reserve (1)	-26.96	32.82			30.xi-02.xii.1982	1982-11-30/12-02	1	Male			NMSA	NMSA DIP 084355			Londt JGH | Barraclough DA | Stuckenberg BR	PreservedSpecimen	Forest and open woodland areas
FlyHigh:Rhiniidae:ATC01191:NMSA:Fainia_albitarsis		Fainia albitarsis (Macquart, 1846)	accepted	Fainia albitarsis		Diptera	Rhiniinae	Rhiniini	Fainia	albitarsis	(Macquart, 1846)	Thomas-Cabianca A	2018		South Africa	KwaZulu-Natal	Botma's hill	-29.82	30.75			30.xii.1994	30-12-1994	1	Male			NMSA	NMSA DIP 084339			Cradock KR	PreservedSpecimen
FlyHigh:Rhiniidae:ATC01192:NMSA:Fainia_albitarsis		Fainia albitarsis (Macquart, 1846)	accepted	Fainia albitarsis		Diptera	Rhiniinae	Rhiniini	Fainia	albitarsis	(Macquart, 1846)	Thomas-Cabianca A	2018		South Africa	KwaZulu-Natal	Botma's hill	-29.82	30.75			30.xii.1994	30-12-1994	1	Female			NMSA	NMSA DIP 084340			Cradock KR	PreservedSpecimen
FlyHigh:Rhiniidae:ATC01193:NMSA:Fainia_albitarsis		Fainia albitarsis (Macquart, 1846)	accepted	Fainia albitarsis		Diptera	Rhiniinae	Rhiniini	Fainia	albitarsis	(Macquart, 1846)	Thomas-Cabianca A	2018	Rhinia apicalis	South Africa	Eastern Cape	Van Stadens Pass	-33.97	25.22			i.1924	1924-01	1	Male			NMSA	NMSA DIP 019811			Brauns Dr H	PreservedSpecimen
FlyHigh:Rhiniidae:ATC01194:NMSA:Fainia_albitarsis		Fainia albitarsis (Macquart, 1846)	accepted	Fainia albitarsis		Diptera	Rhiniinae	Rhiniini	Fainia	albitarsis	(Macquart, 1846)	Thomas-Cabianca A	2018	Rhinia apicalis	South Africa	Eastern Cape	Van Stadens Pass	-33.97	25.22			i.1924	1924-01	1	Male			NMSA	NMSA DIP 083487			Brauns Dr H	PreservedSpecimen
FlyHigh:Rhiniidae:ATC01195:NMSA:Fainia_albitarsis		Fainia albitarsis (Macquart, 1846)	accepted	Fainia albitarsis		Diptera	Rhiniinae	Rhiniini	Fainia	albitarsis	(Macquart, 1846)	Thomas-Cabianca A	2018	Rhinia apicalis det. Zump 1961	South Africa	KwaZulu-Natal	Ngoye Forest, between Eshowe & Empangeni	-28.83	31.66			ii.1957	1957-02	1	Female			NMSA	NMSA DIP 020033			Stuckenberg BR	PreservedSpecimen
FlyHigh:Rhiniidae:ATC01196:NMSA:Fainia_albitarsis		Fainia albitarsis (Macquart, 1846)	accepted	Fainia albitarsis		Diptera	Rhiniinae	Rhiniini	Fainia	albitarsis	(Macquart, 1846)	Thomas-Cabianca A	2018		South Africa	KwaZulu-Natal	Stuckenberg Farm, Merrivale district	-29.50	30.23	1051		iv.2008	2008-04	1	Male			NMSA	NMSA DIP 084331			Stuckenberg BR	PreservedSpecimen
FlyHigh:Rhiniidae:ATC01197:NMSA:Fainia_albitarsis		Fainia albitarsis (Macquart, 1846)	accepted	Fainia albitarsis		Diptera	Rhiniinae	Rhiniini	Fainia	albitarsis	(Macquart, 1846)	Whittington AE			South Africa	KwaZulu-Natal	Crammond District, Hans Merensky, Holdings	-29.30	30.43					1	Female			NMSA	NMSA DIP 084356			Whittington AE	PreservedSpecimen	Indigenous forest	Attracted to freshly turned earth*
FlyHigh:Rhiniidae:ATC01198:NMSA:Fainia_albitarsis		Fainia albitarsis (Macquart, 1846)	accepted	Fainia albitarsis		Diptera	Rhiniinae	Rhiniini	Fainia	albitarsis	(Macquart, 1846)	Whittington AE			South Africa	KwaZulu-Natal	Crammond District, Hans Merensky, Holdings	-29.30	30.43					1	Male			NMSA	NMSA DIP 084358			Whittington AE	PreservedSpecimen	Indigenous forest	Attracted to freshly turned earth*
FlyHigh:Rhiniidae:ATC01199:NMSA:Fainia_albitarsis		Fainia albitarsis (Macquart, 1846)	accepted	Fainia albitarsis		Diptera	Rhiniinae	Rhiniini	Fainia	albitarsis	(Macquart, 1846)	Thomas-Cabianca A	2018		South Africa	KwaZulu-Natal	Monzi, in Mdoni Swamp forest	-28.44	32.29					1	Male		Malaise trap	NMSA	NMSA DIP 084337				PreservedSpecimen
FlyHigh:Rhiniidae:ATC01200:NMSA:Fainia_albitarsis		Fainia albitarsis (Macquart, 1846)	accepted	Fainia albitarsis		Diptera	Rhiniinae	Rhiniini	Fainia	albitarsis	(Macquart, 1846)	Thomas-Cabianca A	2018		South Africa	KwaZulu-Natal	Monzi, in Mdoni Swamp forest	-28.44	32.29					1	Male		Malaise trap	NMSA	NMSA DIP 084338				PreservedSpecimen
FlyHigh:Rhiniidae:ATC01201:NMSA:Fainia_albitarsis		Fainia albitarsis (Macquart, 1846)	accepted	Fainia albitarsis		Diptera	Rhiniinae	Rhiniini	Fainia	albitarsis	(Macquart, 1846)	Zumpt F	1979		South Africa	KwaZulu-Natal	Pietermaritzburg, Town Bush (2)	-29.57	30.35					1	Female			NMSA	NMSA DIP 019878			Stuckenberg BR | Stuckenberg P	PreservedSpecimen			Town Bush
FlyHigh:Rhiniidae:ATC01202:NMSA:Fainia_albitarsis		Fainia albitarsis (Macquart, 1846)	accepted	Fainia albitarsis		Diptera	Rhiniinae	Rhiniini	Fainia	albitarsis	(Macquart, 1846)	Zumpt F	1955	Idiella albitarsis det. Zumpt 1955	South Africa	Mpumalanga	Louwscreek	-25.85	31.09			viii.1920	1920-08	1	Male			NMSA	NMSA DIP 019882			van Dam G | Roberts A	PreservedSpecimen
FlyHigh:Rhiniidae:ATC01203:NMSA:Fainia_albitarsis		Fainia albitarsis (Macquart, 1846)	accepted	Fainia albitarsis		Diptera	Rhiniinae	Rhiniini	Fainia	albitarsis	(Macquart, 1846)	Zumpt F	1953	Idiella albitarsis det. Zumpt 1953	South Africa	Eastern Cape	Port St. Johns	-31.62	29.55			x.1917	1917-10	1	Male			NMSA	NMSA DIP 019869			Swinny HH	PreservedSpecimen
FlyHigh:Rhiniidae:ATC02406:SAMC:Fainia_albitarsis		Fainia albitarsis (Macquart, 1846)	accepted	Fainia albitarsis		Diptera	Rhiniinae	Rhiniini	Fainia	albitarsis	(Macquart, 1846)	Villeneuve			South Africa	Eastern Cape	King William's Town District	-32.88	27.40			1891	1891	1	Female			SAMC	SAMC DIP A011139			Lightfoot	PreservedSpecimen
FlyHigh:Rhiniidae:ATC02407:SAMC:Fainia_albitarsis		Fainia albitarsis (Macquart, 1846)	accepted	Fainia albitarsis		Diptera	Rhiniinae	Rhiniini	Fainia	albitarsis	(Macquart, 1846)	Villeneuve		Idiella eupoda det. Villeneuve	South Africa	KwaZulu-Natal	Durban (1)	-29.98	30.97			1914	1914	1	Female			SAMC	SAMC DIP A015193			Haygarth W J	PreservedSpecimen
FlyHigh:Rhiniidae:ATC02408:SAMC:Fainia_albitarsis		Fainia albitarsis (Macquart, 1846)	accepted	Fainia albitarsis		Diptera	Rhiniinae	Rhiniini	Fainia	albitarsis	(Macquart, 1846)	Villeneuve			South Africa	KwaZulu-Natal	Durban (1)	-29.98	30.97			ii.1914	1914-02	1	Male			SAMC	SAMC DIP A011136			Haygarth W J	PreservedSpecimen
FlyHigh:Rhiniidae:ATC02409:SAMC:Fainia_albitarsis		Fainia albitarsis (Macquart, 1846)	accepted	Fainia albitarsis		Diptera	Rhiniinae	Rhiniini	Fainia	albitarsis	(Macquart, 1846)				South Africa	KwaZulu-Natal	Mfongosi	-28.70	30.80			ii.1917	1917-02	1	Male			SAMC	SAMC DIP A011132			Jones WE	PreservedSpecimen
FlyHigh:Rhiniidae:ATC02410:SAMC:Fainia_albitarsis		Fainia albitarsis (Macquart, 1846)	accepted	Fainia albitarsis		Diptera	Rhiniinae	Rhiniini	Fainia	albitarsis	(Macquart, 1846)				South Africa	KwaZulu-Natal	Mfongosi	-28.70	30.80			ii.1917	1917-02	1	Male			SAMC	SAMC DIP A015187			Jones WE	PreservedSpecimen
FlyHigh:Rhiniidae:ATC02411:SAMC:Fainia_albitarsis		Fainia albitarsis (Macquart, 1846)	accepted	Fainia albitarsis		Diptera	Rhiniinae	Rhiniini	Fainia	albitarsis	(Macquart, 1846)				South Africa	KwaZulu-Natal	Mfongosi	-28.70	30.80			ii.1917	1917-02	1	Male			SAMC	SAMC DIP A015188			Jones WE	PreservedSpecimen
FlyHigh:Rhiniidae:ATC02412:SAMC:Fainia_albitarsis		Fainia albitarsis (Macquart, 1846)	accepted	Fainia albitarsis		Diptera	Rhiniinae	Rhiniini	Fainia	albitarsis	(Macquart, 1846)				South Africa	KwaZulu-Natal	Mfongosi	-28.70	30.80			ii.1917	1917-02	1	Male			SAMC	SAMC DIP A015189			Jones WE	PreservedSpecimen
FlyHigh:Rhiniidae:ATC02413:SAMC:Fainia_albitarsis		Fainia albitarsis (Macquart, 1846)	accepted	Fainia albitarsis		Diptera	Rhiniinae	Rhiniini	Fainia	albitarsis	(Macquart, 1846)				South Africa	KwaZulu-Natal	Mfongosi	-28.70	30.80			ii.1917	1917-02	1	Male			SAMC	SAMC DIP A015190			Jones WE	PreservedSpecimen
FlyHigh:Rhiniidae:ATC02414:SAMC:Fainia_albitarsis		Fainia albitarsis (Macquart, 1846)	accepted	Fainia albitarsis		Diptera	Rhiniinae	Rhiniini	Fainia	albitarsis	(Macquart, 1846)				South Africa	KwaZulu-Natal	Mfongosi	-28.70	30.80			ii.1917	1917-02	1	Female			SAMC	SAMC DIP A015191			Jones WE	PreservedSpecimen
FlyHigh:Rhiniidae:ATC02415:SAMC:Fainia_albitarsis		Fainia albitarsis (Macquart, 1846)	accepted	Fainia albitarsis		Diptera	Rhiniinae	Rhiniini	Fainia	albitarsis	(Macquart, 1846)	Villeneuve		Idiella albitarsis det. Villeneuve	South Africa	KwaZulu-Natal	Mfongosi	-28.70	30.80			ii.1917	1917-02	1	Female			SAMC	SAMC DIP A015192			Jones WE	PreservedSpecimen
FlyHigh:Rhiniidae:ATC02416:SAMC:Fainia_albitarsis		Fainia albitarsis (Macquart, 1846)	accepted	Fainia albitarsis		Diptera	Rhiniinae	Rhiniini	Fainia	albitarsis	(Macquart, 1846)	Zumpt F	1956		South Africa	KwaZulu-Natal	Krantzkloof	-29.77	30.85					1	Male			SAMC	SAMC DIP A011137			Bell Marley HW	PreservedSpecimen
FlyHigh:Rhiniidae:ATC02417:SAMC:Fainia_albitarsis		Fainia albitarsis (Macquart, 1846)	accepted	Fainia albitarsis		Diptera	Rhiniinae	Rhiniini	Fainia	albitarsis	(Macquart, 1846)				South Africa	Eastern Cape	East London (2)	-33.03	27.92			vii.1914	1914-07	1	Female			SAMC	SAMC DIP A011134			Lightfoot	PreservedSpecimen
FlyHigh:Rhiniidae:ATC02657:SANC:Fainia_albitarsis		Fainia albitarsis (Macquart, 1846)	accepted	Fainia albitarsis		Diptera	Rhiniinae	Rhiniini	Fainia	albitarsis	(Macquart, 1846)	Thomas-Cabianca A	2018		South Africa	Eastern Cape	East London (2)	-33.03	27.92			vi.1974	1974-06	1	Female			SANC				Petty GJ	PreservedSpecimen
FlyHigh:Rhiniidae:ATC02658:SANC:Fainia_albitarsis		Fainia albitarsis (Macquart, 1846)	accepted	Fainia albitarsis		Diptera	Rhiniinae	Rhiniini	Fainia	albitarsis	(Macquart, 1846)	Thomas-Cabianca A	2018		South Africa	Eastern Cape	East London (2)	-33.03	27.92			vi.1974	1974-06	1	Female			SANC				Petty GJ	PreservedSpecimen
FlyHigh:Rhiniidae:ATC02659:SANC:Fainia_albitarsis		Fainia albitarsis (Macquart, 1846)	accepted	Fainia albitarsis		Diptera	Rhiniinae	Rhiniini	Fainia	albitarsis	(Macquart, 1846)	Thomas-Cabianca A	2018		South Africa	Eastern Cape	East London (2)	-33.03	27.92			vii.1973	1973-07	1	Male			SANC				Petty GJ	PreservedSpecimen
FlyHigh:Rhiniidae:ATC01204:NMSA:Fainia_elongata		Fainia elongata (Bezzi, 1908)	accepted	Fainia elongata		Diptera	Rhiniinae	Rhiniini	Fainia	elongata	(Bezzi, 1908)	Thomas-Cabianca A	2018		South Africa	KwaZulu-Natal	Ramsgate Butterfly Sanctuary	-30.89	30.34			26-29.iv.2004	2004-04-26/29	1	Female		light trap	NMSA	NMSA DIP 084387			Mostovski M	PreservedSpecimen
FlyHigh:Rhiniidae:ATC00203:BMSA:Isomyia_cuthbertsoni		Isomyia cuthbertsoni (Curran, 1938)	accepted	Isomyia cuthbertsoni		Diptera	Rhiniinae	Cosminini	Isomyia	cuthbertsoni	(Curran, 1938)	Rognes K	2013		South Africa	KwaZulu-Natal	Ndumo Game Reserve, main road at Ingwavuma	-26.91	32.30			04-08.xii.2009	2009-12-04/08	1	Male		Malaise trap	BMSA	BMSA (D) 16830			Kirk-Spriggs AH	PreservedSpecimen	Sand [forest] and broad-leafed deciduous forest
FlyHigh:Rhiniidae:ATC00204:BMSA:Isomyia_cuthbertsoni		Isomyia cuthbertsoni (Curran, 1938)	accepted	Isomyia cuthbertsoni		Diptera	Rhiniinae	Cosminini	Isomyia	cuthbertsoni	(Curran, 1938)	Rognes K	2013		South Africa	KwaZulu-Natal	Ndumo Game Reserve, main road at Ingwavuma	-26.91	32.30			04-08.xii.2009	2009-12-04/08	1	Male		Malaise trap	BMSA	BMSA (D) 16906			Kirk-Spriggs AH	PreservedSpecimen	Sand [forest] and broad-leafed deciduous forest
FlyHigh:Rhiniidae:ATC00205:BMSA:Isomyia_cuthbertsoni		Isomyia cuthbertsoni (Curran, 1938)	accepted	Isomyia cuthbertsoni		Diptera	Rhiniinae	Cosminini	Isomyia	cuthbertsoni	(Curran, 1938)	Rognes K	2013		South Africa	KwaZulu-Natal	Ndumo Game Reserve, main road at Ingwavuma	-26.91	32.30			04-08.xii.2009	2009-12-04/08	1	Male		Malaise trap	BMSA	BMSA (D) 16953			Kirk-Spriggs AH	PreservedSpecimen	Sand [forest] and broad-leafed deciduous forest
FlyHigh:Rhiniidae:ATC00206:BMSA:Isomyia_cuthbertsoni		Isomyia cuthbertsoni (Curran, 1938)	accepted	Isomyia cuthbertsoni		Diptera	Rhiniinae	Cosminini	Isomyia	cuthbertsoni	(Curran, 1938)	Rognes K	2013		South Africa	KwaZulu-Natal	Ndumo Game Reserve, main road at Ingwavuma	-26.91	32.30			04-08.xii.2009	2009-12-04/08	1	Male		Malaise trap	BMSA	BMSA (D) 17166			Kirk-Spriggs AH	PreservedSpecimen	Sand [forest] and broad-leafed deciduous forest
FlyHigh:Rhiniidae:ATC00207:BMSA:Isomyia_cuthbertsoni		Isomyia cuthbertsoni (Curran, 1938)	accepted	Isomyia cuthbertsoni		Diptera	Rhiniinae	Cosminini	Isomyia	cuthbertsoni	(Curran, 1938)	Rognes K	2013		South Africa	KwaZulu-Natal	Kosi Bay Nature Reserve (1)	-26.96	32.82	82		13-17.xii.2010	2010-12-13/17	1	Male		Malaise trap	BMSA	BMSA (D) 31128			Kirk-Spriggs AH	PreservedSpecimen	Woodland savanna
FlyHigh:Rhiniidae:ATC00208:BMSA:Isomyia_cuthbertsoni		Isomyia cuthbertsoni (Curran, 1938)	accepted	Isomyia cuthbertsoni		Diptera	Rhiniinae	Cosminini	Isomyia	cuthbertsoni	(Curran, 1938)	Rognes K	2013		South Africa	KwaZulu-Natal	Kosi Bay Nature Reserve (1)	-26.96	32.82	82		13-17.xii.2010	2010-12-13/17	1	Male		Malaise trap	BMSA	BMSA (D) 31130			Kirk-Spriggs AH	PreservedSpecimen	Woodland savanna
FlyHigh:Rhiniidae:ATC00209:BMSA:Isomyia_cuthbertsoni		Isomyia cuthbertsoni (Curran, 1938)	accepted	Isomyia cuthbertsoni		Diptera	Rhiniinae	Cosminini	Isomyia	cuthbertsoni	(Curran, 1938)	Rognes K	2013		South Africa	KwaZulu-Natal	Kosi Bay Nature Reserve (1)	-26.96	32.82	82		13-17.xii.2010	2010-12-13/17	1	Female		Malaise trap	BMSA	BMSA (D) 31131			Kirk-Spriggs AH	PreservedSpecimen	Woodland savanna
FlyHigh:Rhiniidae:ATC00210:BMSA:Isomyia_cuthbertsoni		Isomyia cuthbertsoni (Curran, 1938)	accepted	Isomyia cuthbertsoni		Diptera	Rhiniinae	Cosminini	Isomyia	cuthbertsoni	(Curran, 1938)	Rognes K	2013		South Africa	KwaZulu-Natal	Kosi Bay Nature Reserve (1)	-26.96	32.82	82		13-17.xii.2010	2010-12-13/17	1	Female		Malaise trap	BMSA	BMSA (D) 31132			Kirk-Spriggs AH	PreservedSpecimen	Woodland savanna
FlyHigh:Rhiniidae:ATC00211:BMSA:Isomyia_cuthbertsoni		Isomyia cuthbertsoni (Curran, 1938)	accepted	Isomyia cuthbertsoni		Diptera	Rhiniinae	Cosminini	Isomyia	cuthbertsoni	(Curran, 1938)	Rognes K	2013		South Africa	KwaZulu-Natal	Kosi Bay Nature Reserve (1)	-26.96	32.82	82		13-17.xii.2010	2010-12-13/17	1	Male		Malaise trap	BMSA	BMSA (D) 31133			Kirk-Spriggs AH	PreservedSpecimen	Woodland savanna
FlyHigh:Rhiniidae:ATC00212:BMSA:Isomyia_cuthbertsoni		Isomyia cuthbertsoni (Curran, 1938)	accepted	Isomyia cuthbertsoni		Diptera	Rhiniinae	Cosminini	Isomyia	cuthbertsoni	(Curran, 1938)	Rognes K	2013		South Africa	KwaZulu-Natal	Kosi Bay Nature Reserve (1)	-26.96	32.82	82		13-17.xii.2010	2010-12-13/17	1	Female		Malaise trap	BMSA	BMSA (D) 31134			Kirk-Spriggs AH	PreservedSpecimen	Woodland savanna
FlyHigh:Rhiniidae:ATC00213:BMSA:Isomyia_cuthbertsoni		Isomyia cuthbertsoni (Curran, 1938)	accepted	Isomyia cuthbertsoni		Diptera	Rhiniinae	Cosminini	Isomyia	cuthbertsoni	(Curran, 1938)	Rognes K	2013		South Africa	KwaZulu-Natal	Kosi Bay Nature Reserve (1)	-26.96	32.82	82		13-17.xii.2010	2010-12-13/17	1	Male		Malaise trap	BMSA	BMSA (D) 31135			Kirk-Spriggs AH	PreservedSpecimen	Woodland savanna
FlyHigh:Rhiniidae:ATC00214:BMSA:Isomyia_cuthbertsoni		Isomyia cuthbertsoni (Curran, 1938)	accepted	Isomyia cuthbertsoni		Diptera	Rhiniinae	Cosminini	Isomyia	cuthbertsoni	(Curran, 1938)	Rognes K	2013		South Africa	KwaZulu-Natal	Kosi Bay Nature Reserve (1)	-26.96	32.82	82		13-17.xii.2010	2010-12-13/17	1	Female		Malaise trap	BMSA	BMSA (D) 31140			Kirk-Spriggs AH	PreservedSpecimen	Woodland savanna
FlyHigh:Rhiniidae:ATC00853:NHMUK:Isomyia_cuthbertsoni		Isomyia cuthbertsoni (Curran, 1938)	accepted	Isomyia cuthbertsoni		Diptera	Rhiniinae	Cosminini	Isomyia	cuthbertsoni	(Curran, 1938)	Dear JP	1979		South Africa	Limpopo	Nylsley Reserve, Naboomspruit [now Mookgophong] (1)	-24.65	31.20			27.iii.1979	27-03-1979	1	Male			NHMUK	NHMUK 010832068			Ferrar P	PreservedSpecimen
FlyHigh:Rhiniidae:ATC00854:NHMUK:Isomyia_cuthbertsoni		Isomyia cuthbertsoni (Curran, 1938)	accepted	Isomyia cuthbertsoni		Diptera	Rhiniinae	Cosminini	Isomyia	cuthbertsoni	(Curran, 1938)	Dear JP	1979		South Africa	Limpopo	Nylsley Reserve, Naboomspruit [now Mookgophong] (1)	-24.65	31.20			27.iii.1979	27-03-1979	1	Male			NHMUK	NHMUK 010832069			Ferrar P	PreservedSpecimen
FlyHigh:Rhiniidae:ATC00855:NHMUK:Isomyia_cuthbertsoni		Isomyia cuthbertsoni (Curran, 1938)	accepted	Isomyia cuthbertsoni		Diptera	Rhiniinae	Cosminini	Isomyia	cuthbertsoni	(Curran, 1938)	Dear JP	1979		South Africa	Limpopo	Nylsley Reserve, Naboomspruit [now Mookgophong] (1)	-24.65	31.20			27.iii.1979	27-03-1979	1	Female			NHMUK	NHMUK 010832070			Ferrar P	PreservedSpecimen
FlyHigh:Rhiniidae:ATC01205:NMSA:Isomyia_cuthbertsoni		Isomyia cuthbertsoni (Curran, 1938)	accepted	Isomyia cuthbertsoni		Diptera	Rhiniinae	Cosminini	Isomyia	cuthbertsoni	(Curran, 1938)	Thomas-Cabianca A	2018		South Africa	KwaZulu-Natal	Kosi Bay Nature Reserve (1)	-26.96	32.82	82		11-16.xii.2010	2010-12-11/16	1	Female			NMSA	NMSA DIP 084201			Londt JGH	PreservedSpecimen	Woodland savanna
FlyHigh:Rhiniidae:ATC01206:NMSA:Isomyia_cuthbertsoni		Isomyia cuthbertsoni (Curran, 1938)	accepted	Isomyia cuthbertsoni		Diptera	Rhiniinae	Cosminini	Isomyia	cuthbertsoni	(Curran, 1938)	Thomas-Cabianca A	2018		South Africa	KwaZulu-Natal	Kosi Bay Nature Reserve (1)	-26.96	32.82	82		11-16.xii.2010	2010-12-11/16	1	Male			NMSA	NMSA DIP 084203			Londt JGH	PreservedSpecimen	Woodland savanna
FlyHigh:Rhiniidae:ATC01207:NMSA:Isomyia_cuthbertsoni		Isomyia cuthbertsoni (Curran, 1938)	accepted	Isomyia cuthbertsoni		Diptera	Rhiniinae	Cosminini	Isomyia	cuthbertsoni	(Curran, 1938)	Thomas-Cabianca A	2018		South Africa	KwaZulu-Natal	Kosi Bay Nature Reserve (3)	-26.96	32.81	6		15-16.xii.2010	2010-12-15/16	1	Male			NMSA	NMSA DIP 084202			Londt JGH	PreservedSpecimen	Lake shore, Dune forest & Woodland
FlyHigh:Rhiniidae:ATC02660:SANC:Isomyia_cuthbertsoni		Isomyia cuthbertsoni (Curran, 1938)	accepted	Isomyia cuthbertsoni		Diptera	Rhiniinae	Cosminini	Isomyia	cuthbertsoni	(Curran, 1938)	Thomas-Cabianca A	2018		South Africa	KwaZulu-Natal	Sileza Nature Reserve	-27.08	32.58			30.x.1995	30-10-1995	1	Male		swept with hand net	SANC				Mansell MW	PreservedSpecimen		Sweept with hand net from Asparagus sp.
FlyHigh:Rhiniidae:ATC02661:SANC:Isomyia_cuthbertsoni		Isomyia cuthbertsoni (Curran, 1938)	accepted	Isomyia cuthbertsoni		Diptera	Rhiniinae	Cosminini	Isomyia	cuthbertsoni	(Curran, 1938)	Thomas-Cabianca A	2018		South Africa	KwaZulu-Natal	Sileza Nature Reserve	-27.08	32.58			30.x.1995	30-10-1995	1	Male		swept with hand net	SANC				Mansell MW	PreservedSpecimen		Sweept with hand net from Asparagus sp.
FlyHigh:Rhiniidae:ATC02662:SANC:Isomyia_cuthbertsoni		Isomyia cuthbertsoni (Curran, 1938)	accepted	Isomyia cuthbertsoni		Diptera	Rhiniinae	Cosminini	Isomyia	cuthbertsoni	(Curran, 1938)	Thomas-Cabianca A	2018		South Africa	KwaZulu-Natal	Sileza Nature Reserve	-27.08	32.58			30.x.1995	30-10-1995	1	Male		swept with hand net	SANC				Mansell MW	PreservedSpecimen		Sweept with hand net from Asparagus sp.
FlyHigh:Rhiniidae:ATC02663:SANC:Isomyia_cuthbertsoni		Isomyia cuthbertsoni (Curran, 1938)	accepted	Isomyia cuthbertsoni		Diptera	Rhiniinae	Cosminini	Isomyia	cuthbertsoni	(Curran, 1938)	Thomas-Cabianca A	2018		South Africa	KwaZulu-Natal	Sileza Nature Reserve	-27.08	32.58			30.x.1995	30-10-1995	1	Male		swept with hand net	SANC				Mansell MW	PreservedSpecimen		Sweept with hand net from Asparagus sp.
FlyHigh:Rhiniidae:ATC02664:SANC:Isomyia_cuthbertsoni		Isomyia cuthbertsoni (Curran, 1938)	accepted	Isomyia cuthbertsoni		Diptera	Rhiniinae	Cosminini	Isomyia	cuthbertsoni	(Curran, 1938)	Thomas-Cabianca A	2018		South Africa	KwaZulu-Natal	Sileza Nature Reserve	-27.08	32.58			30.x.1995	30-10-1995	1	Male		swept with hand net	SANC				Mansell MW	PreservedSpecimen		Sweept with hand net from Asparagus sp.
FlyHigh:Rhiniidae:ATC02665:SANC:Isomyia_cuthbertsoni		Isomyia cuthbertsoni (Curran, 1938)	accepted	Isomyia cuthbertsoni		Diptera	Rhiniinae	Cosminini	Isomyia	cuthbertsoni	(Curran, 1938)	Thomas-Cabianca A	2018		South Africa	KwaZulu-Natal	Sileza Nature Reserve	-27.08	32.58			30.x.1995	30-10-1995	1	Male		swept with hand net	SANC				Mansell MW	PreservedSpecimen		Sweept with hand net from Asparagus sp.
FlyHigh:Rhiniidae:ATC02666:SANC:Isomyia_cuthbertsoni		Isomyia cuthbertsoni (Curran, 1938)	accepted	Isomyia cuthbertsoni		Diptera	Rhiniinae	Cosminini	Isomyia	cuthbertsoni	(Curran, 1938)	Thomas-Cabianca A	2018		South Africa	KwaZulu-Natal	Sileza Nature Reserve	-27.08	32.58			30.x.1995	30-10-1995	1	Female		swept with hand net	SANC				Mansell MW	PreservedSpecimen		Sweept with hand net from Asparagus sp.
FlyHigh:Rhiniidae:ATC02667:SANC:Isomyia_cuthbertsoni		Isomyia cuthbertsoni (Curran, 1938)	accepted	Isomyia cuthbertsoni		Diptera	Rhiniinae	Cosminini	Isomyia	cuthbertsoni	(Curran, 1938)	Thomas-Cabianca A	2018		South Africa	KwaZulu-Natal	Sileza Nature Reserve	-27.08	32.58			30.x.1995	30-10-1995	1	Female		swept with hand net	SANC				Mansell MW	PreservedSpecimen		Sweept with hand net from Asparagus sp.
FlyHigh:Rhiniidae:ATC02668:SANC:Isomyia_cuthbertsoni		Isomyia cuthbertsoni (Curran, 1938)	accepted	Isomyia cuthbertsoni		Diptera	Rhiniinae	Cosminini	Isomyia	cuthbertsoni	(Curran, 1938)	Thomas-Cabianca A	2018		South Africa	KwaZulu-Natal	Sileza Nature Reserve	-27.08	32.58			30.x.1995	30-10-1995	1	Female		swept with hand net	SANC				Mansell MW	PreservedSpecimen		Sweept with hand net from Asparagus sp.
FlyHigh:Rhiniidae:ATC02669:SANC:Isomyia_cuthbertsoni		Isomyia cuthbertsoni (Curran, 1938)	accepted	Isomyia cuthbertsoni		Diptera	Rhiniinae	Cosminini	Isomyia	cuthbertsoni	(Curran, 1938)	Thomas-Cabianca A	2018		South Africa	KwaZulu-Natal	Sileza Nature Reserve	-27.08	32.58			30.x.1995	30-10-1995	1	Female		swept with hand net	SANC				Mansell MW	PreservedSpecimen		Sweept with hand net from Asparagus sp.
FlyHigh:Rhiniidae:ATC02670:SANC:Isomyia_cuthbertsoni		Isomyia cuthbertsoni (Curran, 1938)	accepted	Isomyia cuthbertsoni		Diptera	Rhiniinae	Cosminini	Isomyia	cuthbertsoni	(Curran, 1938)	Thomas-Cabianca A	2018		South Africa	KwaZulu-Natal	Sileza Nature Reserve	-27.08	32.58			30.x.1995	30-10-1995	1	Female		swept with hand net	SANC				Mansell MW	PreservedSpecimen		Sweept with hand net from Asparagus sp.
FlyHigh:Rhiniidae:ATC02671:SANC:Isomyia_cuthbertsoni		Isomyia cuthbertsoni (Curran, 1938)	accepted	Isomyia cuthbertsoni		Diptera	Rhiniinae	Cosminini	Isomyia	cuthbertsoni	(Curran, 1938)	Thomas-Cabianca A	2018		South Africa	Limpopo	Nylsvley Nature Reserve	-24.39	28.42	1095		iii.1978	1978-03	1	Male			SANC				Ferreira G	PreservedSpecimen
FlyHigh:Rhiniidae:ATC02672:SANC:Isomyia_cuthbertsoni		Isomyia cuthbertsoni (Curran, 1938)	accepted	Isomyia cuthbertsoni		Diptera	Rhiniinae	Cosminini	Isomyia	cuthbertsoni	(Curran, 1938)	Thomas-Cabianca A	2018		South Africa	Limpopo	Nylsvley Nature Reserve	-24.39	28.42	1095		xi.1978	1978-11	1	Male			SANC				Ferreira G	PreservedSpecimen
FlyHigh:Rhiniidae:ATC02673:SANC:Isomyia_cuthbertsoni		Isomyia cuthbertsoni (Curran, 1938)	accepted	Isomyia cuthbertsoni		Diptera	Rhiniinae	Cosminini	Isomyia	cuthbertsoni	(Curran, 1938)	Thomas-Cabianca A	2018		South Africa	Limpopo	Nylsvley Nature Reserve	-24.39	28.42	1095		xi.1978	1978-11	1	Male			SANC				Ferreira G	PreservedSpecimen
FlyHigh:Rhiniidae:ATC00215:BMSA:Isomyia_darwini		Isomyia darwini (Curran, 1938)	accepted	Isomyia darwini		Diptera	Rhiniinae	Cosminini	Isomyia	darwini	(Curran, 1938)	Rognes K	2013		South Africa	KwaZulu-Natal	Ndumo Game Reserve, Red Cliffs/Shokwe area at Ingwavuma (2)	-26.87	32.23			30.xi-04.xii.2009	2009-11-30/12-04	1	Female		Malaise trap	BMSA	BMSA (D) 15543			Kirk-Spriggs AH	PreservedSpecimen	Ficus forest
FlyHigh:Rhiniidae:ATC00216:BMSA:Isomyia_darwini		Isomyia darwini (Curran, 1938)	accepted	Isomyia darwini		Diptera	Rhiniinae	Cosminini	Isomyia	darwini	(Curran, 1938)	Rognes K	2013		South Africa	Free State	Florisbad 686, Brandfort	-28.77	26.07			ii.1983	1983-02	1	Male			BMSA	BMSA (D) 00663			Entomology Department	PreservedSpecimen
FlyHigh:Rhiniidae:ATC00793:MZSUR:Isomyia_darwini		Isomyia darwini (Curran, 1938)	accepted	Isomyia darwini		Diptera	Rhiniinae	Cosminini	Isomyia	darwini	(Curran, 1938)	Thomas-Cabianca A	2018		South Africa	KwaZulu-Natal	Ndumo Game Reserve W of Nyamiti pan	-26.90	32.26	95		24.xi-03.xii.2014	2014-11-28/12-03	1	Male		Malaise trap	MZSUR				Kerr PH | Winterton SL	PreservedSpecimen
FlyHigh:Rhiniidae:ATC00794:MZSUR:Isomyia_darwini		Isomyia darwini (Curran, 1938)	accepted	Isomyia darwini		Diptera	Rhiniinae	Cosminini	Isomyia	darwini	(Curran, 1938)	Thomas-Cabianca A	2018		South Africa	KwaZulu-Natal	Ndumo Game Reserve W of Nyamiti pan	-26.90	32.26	95		27.xi-03.xii.2014	2014-11-27/12-03	1	Male		Malaise trap	MZSUR				Kerr PH | Winterton SL	PreservedSpecimen
FlyHigh:Rhiniidae:ATC01208:NMSA:Isomyia_darwini		Isomyia darwini (Curran, 1938)	accepted	Isomyia darwini		Diptera	Rhiniinae	Cosminini	Isomyia	darwini	(Curran, 1938)	Zumpt F	1957		South Africa	KwaZulu-Natal	Warner Beach	-30.08	30.86			20.i.1957	20-01-1957	1	Male			NMSA	NMSA DIP 019840		terminalia slide 20		PreservedSpecimen
FlyHigh:Rhiniidae:ATC02674:SANC:Isomyia_darwini		Isomyia darwini (Curran, 1938)	accepted	Isomyia darwini		Diptera	Rhiniinae	Cosminini	Isomyia	darwini	(Curran, 1938)	Zumpt F	1952		South Africa	Mpumalanga	Barberton, Stentor	-25.78	31.07			17.xi.1927	17-11-1927	1	Male			SANC	SANC DIP 00271			Munro HK	PreservedSpecimen
FlyHigh:Rhiniidae:ATC02828:ZMUC:Isomyia_darwini		Isomyia darwini (Curran, 1938)	accepted	Isomyia darwini		Diptera	Rhiniinae	Cosminini	Isomyia	darwini	(Curran, 1938)	Thomas-Cabianca A	2018		South Africa	KwaZulu-Natal	Ndumo Game Reserve W of Nyamiti pan	-26.90	32.26	95		27.xi-3.xii.2014	2014-11-27/12-03	1	Male		Malaise trap	ZMUC				Kerr PJ | Winterton SL	PreservedSpecimen
FlyHigh:Rhiniidae:ATC01209:NMSA:Isomyia_deserti		Isomyia deserti (Karsch, 1888)	accepted	Isomyia deserti		Diptera	Rhiniinae	Cosminini	Isomyia	deserti	(Karsch, 1888)	Zumpt F	1953		South Africa	Mpumalanga	White River	-25.33	31.02			06.iii.1953	06-03-1953	1	Male			NMSA	NMSA DIP 061579		terminalia slide 21	Zumpt F	PreservedSpecimen
FlyHigh:Rhiniidae:ATC01210:NMSA:Isomyia_deserti		Isomyia deserti (Karsch, 1888)	accepted	Isomyia deserti		Diptera	Rhiniinae	Cosminini	Isomyia	deserti	(Karsch, 1888)	Thomas-Cabianca A	2018		South Africa	KwaZulu-Natal	Ramsgate	-30.90	30.33			06-16.i.1983	1983-01-06/16	1	Female			NMSA	NMSA DIP 084184		terminalia slide 21	Londt JGH	PreservedSpecimen
FlyHigh:Rhiniidae:ATC01211:NMSA:Isomyia_deserti		Isomyia deserti (Karsch, 1888)	accepted	Isomyia deserti		Diptera	Rhiniinae	Cosminini	Isomyia	deserti	(Karsch, 1888)	Zumpt F	1953		South Africa	Gauteng	Johannesburg (1)	-26.20	28.05			08.xii.1952	08-12-1952	1	Female			NMSA	NMSA DIP 061583			Paterson H	PreservedSpecimen
FlyHigh:Rhiniidae:ATC01212:NMSA:Isomyia_deserti		Isomyia deserti (Karsch, 1888)	accepted	Isomyia deserti		Diptera	Rhiniinae	Cosminini	Isomyia	deserti	(Karsch, 1888)	Thomas-Cabianca A	2018		South Africa	KwaZulu-Natal	Salt Rock	-29.50	31.23	0		09.vi.1996	09-06-1996	1	Female			NMSA	NMSA DIP 084185		terminalia slide 50	Londt JGH	PreservedSpecimen	Dune vegetation, beach
FlyHigh:Rhiniidae:ATC01213:NMSA:Isomyia_deserti		Isomyia deserti (Karsch, 1888)	accepted	Isomyia deserti		Diptera	Rhiniinae	Cosminini	Isomyia	deserti	(Karsch, 1888)	Curran CH			South Africa	KwaZulu-Natal	Empangeni (1)	-28.75	31.90			ii.1906	1906-02	1	Female			NMSA	NMSA DIP 019849		terminalia slide 1	Fuller CL	PreservedSpecimen
FlyHigh:Rhiniidae:ATC01214:NMSA:Isomyia_deserti		Isomyia deserti (Karsch, 1888)	accepted	Isomyia deserti		Diptera	Rhiniinae	Cosminini	Isomyia	deserti	(Karsch, 1888)	Zumpt F	1953		South Africa	Limpopo	70 mi S of Tzaneen	-23.86	30.12			iii.1953	1953-03	1	Male			NMSA	NMSA DIP 061580		terminalia slide 1		PreservedSpecimen
FlyHigh:Rhiniidae:ATC01215:NMSA:Isomyia_deserti		Isomyia deserti (Karsch, 1888)	accepted	Isomyia deserti		Diptera	Rhiniinae	Cosminini	Isomyia	deserti	(Karsch, 1888)	Zumpt F	1953		South Africa	KwaZulu-Natal	Pongola	-27.35	30.43			xii.1952	1952-12	1	Male			NMSA	NMSA DIP 061581				PreservedSpecimen
FlyHigh:Rhiniidae:ATC02418:SAMC:Isomyia_deserti	Paratype of Thelychaeta versipellis	Isomyia deserti (Karsch, 1888)	accepted	Isomyia deserti		Diptera	Rhiniinae	Cosminini	Isomyia	deserti	(Karsch, 1888)				South Africa	KwaZulu-Natal	Kloof	-29.78	30.83			ii.1915	1915-02	1	Female			SAMC	SAMC DIP A011140		terminalia slide 5	Marley	PreservedSpecimen		With head in a board
FlyHigh:Rhiniidae:ATC02675:SANC:Isomyia_deserti		Isomyia deserti (Karsch, 1888)	accepted	Isomyia deserti		Diptera	Rhiniinae	Cosminini	Isomyia	deserti	(Karsch, 1888)	Zumpt F	1956		South Africa	Mpumalanga	Barberton, Stentor	-25.78	31.07			03.v.1918	03-05-1918	1	Male			SANC	SANC DIP 00274			Munro HK	PreservedSpecimen
FlyHigh:Rhiniidae:ATC02676:SANC:Isomyia_deserti		Isomyia deserti (Karsch, 1888)	accepted	Isomyia deserti		Diptera	Rhiniinae	Cosminini	Isomyia	deserti	(Karsch, 1888)	Zumpt F	1953		South Africa	Mpumalanga	Barberton, Stentor	-25.78	31.07			13.i.1900	13-01-1900	1	Male			SANC	SANC DIP 00272			Munro HK	PreservedSpecimen
FlyHigh:Rhiniidae:ATC02677:SANC:Isomyia_deserti		Isomyia deserti (Karsch, 1888)	accepted	Isomyia deserti		Diptera	Rhiniinae	Cosminini	Isomyia	deserti	(Karsch, 1888)	Zumpt F	1956		South Africa	Mpumalanga	Barberton, Stentor	-25.78	31.07			17.v.1914	17-05-1914	1	Male			SANC	SANC DIP 00273			Munro HK	PreservedSpecimen
FlyHigh:Rhiniidae:ATC00217:BMSA:Isomyia_distinguenda		Isomyia distinguenda (Villeneuve, 1917)	accepted	Isomyia distinguenda		Diptera	Rhiniinae	Cosminini	Isomyia	distinguenda	(Villeneuve, 1917)	Rognes K	2013		South Africa	KwaZulu-Natal	Ndumo Game Reserve, main road at Ingwavuma	-26.91	32.30			04-08.xii.2009	2009-12-04/08	1	Male		Malaise trap	BMSA	BMSA (D) 16856			Kirk-Spriggs AH	PreservedSpecimen	Sand [forest] and broad-leafed deciduous forest
FlyHigh:Rhiniidae:ATC00218:BMSA:Isomyia_distinguenda		Isomyia distinguenda (Villeneuve, 1917)	accepted	Isomyia distinguenda		Diptera	Rhiniinae	Cosminini	Isomyia	distinguenda	(Villeneuve, 1917)	Rognes K	2013		South Africa	KwaZulu-Natal	Ndumo Game Reserve, main road at Ingwavuma	-26.91	32.30			04-08.xii.2009	2009-12-04/08	1	Female		Malaise trap	BMSA	BMSA (D) 16924			Kirk-Spriggs AH	PreservedSpecimen	Sand [forest] and broad-leafed deciduous forest
FlyHigh:Rhiniidae:ATC00219:BMSA:Isomyia_distinguenda		Isomyia distinguenda (Villeneuve, 1917)	accepted	Isomyia distinguenda		Diptera	Rhiniinae	Cosminini	Isomyia	distinguenda	(Villeneuve, 1917)	Rognes K	2013		South Africa	KwaZulu-Natal	Ndumo Game Reserve, main road at Ingwavuma	-26.91	32.30			04-08.xii.2009	2009-12-04/08	1	Female		Malaise trap	BMSA	BMSA (D) 16928			Kirk-Spriggs AH	PreservedSpecimen	Sand [forest] and broad-leafed deciduous forest
FlyHigh:Rhiniidae:ATC00220:BMSA:Isomyia_distinguenda		Isomyia distinguenda (Villeneuve, 1917)	accepted	Isomyia distinguenda		Diptera	Rhiniinae	Cosminini	Isomyia	distinguenda	(Villeneuve, 1917)	Rognes K	2013		South Africa	KwaZulu-Natal	Ndumo Game Reserve, main road at Ingwavuma	-26.91	32.30			04-08.xii.2009	2009-12-04/08	1	Female		Malaise trap	BMSA	BMSA (D) 16930			Kirk-Spriggs AH	PreservedSpecimen	Sand [forest] and broad-leafed deciduous forest
FlyHigh:Rhiniidae:ATC00221:BMSA:Isomyia_distinguenda		Isomyia distinguenda (Villeneuve, 1917)	accepted	Isomyia distinguenda		Diptera	Rhiniinae	Cosminini	Isomyia	distinguenda	(Villeneuve, 1917)	Rognes K	2013		South Africa	KwaZulu-Natal	Ndumo Game Reserve, main road at Ingwavuma	-26.91	32.30			04-08.xii.2009	2009-12-04/08	1	Female		Malaise trap	BMSA	BMSA (D) 16935			Kirk-Spriggs AH	PreservedSpecimen	Sand [forest] and broad-leafed deciduous forest
FlyHigh:Rhiniidae:ATC00222:BMSA:Isomyia_distinguenda		Isomyia distinguenda (Villeneuve, 1917)	accepted	Isomyia distinguenda		Diptera	Rhiniinae	Cosminini	Isomyia	distinguenda	(Villeneuve, 1917)	Rognes K	2013		South Africa	KwaZulu-Natal	Ndumo Game Reserve, main road at Ingwavuma	-26.91	32.30			04-08.xii.2009	2009-12-04/08	1	Female		Malaise trap	BMSA	BMSA (D) 17212			Kirk-Spriggs AH	PreservedSpecimen	Sand [forest] and broad-leafed deciduous forest
FlyHigh:Rhiniidae:ATC00223:BMSA:Isomyia_distinguenda		Isomyia distinguenda (Villeneuve, 1917)	accepted	Isomyia distinguenda		Diptera	Rhiniinae	Cosminini	Isomyia	distinguenda	(Villeneuve, 1917)	Rognes K	2013		South Africa	KwaZulu-Natal	Ndumo Game Reserve, main road at Ingwavuma	-26.91	32.30			04-08.xii.2009	2009-12-04/08	1	Female		Malaise trap	BMSA	BMSA (D) 17217			Kirk-Spriggs AH	PreservedSpecimen	Sand [forest] and broad-leafed deciduous forest
FlyHigh:Rhiniidae:ATC00224:BMSA:Isomyia_distinguenda		Isomyia distinguenda (Villeneuve, 1917)	accepted	Isomyia distinguenda		Diptera	Rhiniinae	Cosminini	Isomyia	distinguenda	(Villeneuve, 1917)	Rognes K	2013		South Africa	KwaZulu-Natal	Ndumo Game Reserve, main camp area at Ingwavuma	-26.91	32.33			27-30.xi.2009	2009-11-27/30	1	Female		Malaise trap	BMSA	BMSA (D) 13690			Kirk-Spriggs AH	PreservedSpecimen	Broad-leafed deciduous woodland
FlyHigh:Rhiniidae:ATC00225:BMSA:Isomyia_distinguenda		Isomyia distinguenda (Villeneuve, 1917)	accepted	Isomyia distinguenda		Diptera	Rhiniinae	Cosminini	Isomyia	distinguenda	(Villeneuve, 1917)	Rognes K	2013		South Africa	KwaZulu-Natal	Ndumo Game Reserve, main camp area at Ingwavuma	-26.91	32.33			27-30.xi.2009	2009-11-27/30	1	Female		Malaise trap	BMSA	BMSA (D) 13691			Kirk-Spriggs AH	PreservedSpecimen	Broad-leafed deciduous woodland
FlyHigh:Rhiniidae:ATC00226:BMSA:Isomyia_distinguenda		Isomyia distinguenda (Villeneuve, 1917)	accepted	Isomyia distinguenda		Diptera	Rhiniinae	Cosminini	Isomyia	distinguenda	(Villeneuve, 1917)	Rognes K	2013		South Africa	KwaZulu-Natal	Ndumo Game Reserve, main camp area at Ingwavuma	-26.91	32.33			27-30.xi.2009	2009-11-27/30	1	Male		Malaise trap	BMSA	BMSA (D) 13696			Kirk-Spriggs AH	PreservedSpecimen	Broad-leafed deciduous woodland
FlyHigh:Rhiniidae:ATC00227:BMSA:Isomyia_distinguenda		Isomyia distinguenda (Villeneuve, 1917)	accepted	Isomyia distinguenda		Diptera	Rhiniinae	Cosminini	Isomyia	distinguenda	(Villeneuve, 1917)	Rognes K	2013		South Africa	KwaZulu-Natal	Ndumo Game Reserve, main camp area at Ingwavuma	-26.91	32.33			27-30.xi.2009	2009-11-27/30	1	Female		Malaise trap	BMSA	BMSA (D) 13697			Kirk-Spriggs AH	PreservedSpecimen	Broad-leafed deciduous woodland
FlyHigh:Rhiniidae:ATC00228:BMSA:Isomyia_distinguenda		Isomyia distinguenda (Villeneuve, 1917)	accepted	Isomyia distinguenda		Diptera	Rhiniinae	Cosminini	Isomyia	distinguenda	(Villeneuve, 1917)	Rognes K	2013		South Africa	KwaZulu-Natal	Ndumo Game Reserve, main camp area at Ingwavuma	-26.91	32.33			27-30.xi.2009	2009-11-27/30	1	Female		Malaise trap	BMSA	BMSA (D) 13706			Kirk-Spriggs AH	PreservedSpecimen	Broad-leafed deciduous woodland
FlyHigh:Rhiniidae:ATC00229:BMSA:Isomyia_distinguenda		Isomyia distinguenda (Villeneuve, 1917)	accepted	Isomyia distinguenda		Diptera	Rhiniinae	Cosminini	Isomyia	distinguenda	(Villeneuve, 1917)	Rognes K	2013		South Africa	KwaZulu-Natal	Ndumo Game Reserve, main camp area at Ingwavuma	-26.91	32.33			27-30.xi.2009	2009-11-27/30	1	Female		Malaise trap	BMSA	BMSA (D) 13719			Kirk-Spriggs AH	PreservedSpecimen	Broad-leafed deciduous woodland
FlyHigh:Rhiniidae:ATC00230:BMSA:Isomyia_distinguenda		Isomyia distinguenda (Villeneuve, 1917)	accepted	Isomyia distinguenda		Diptera	Rhiniinae	Cosminini	Isomyia	distinguenda	(Villeneuve, 1917)	Rognes K	2013		South Africa	KwaZulu-Natal	Ndumo Game Reserve, main camp area at Ingwavuma	-26.91	32.33			27-30.xi.2009	2009-11-27/30	1	Female		Malaise trap	BMSA	BMSA (D) 13720			Kirk-Spriggs AH	PreservedSpecimen	Broad-leafed deciduous woodland
FlyHigh:Rhiniidae:ATC00856:NHMUK:Isomyia_distinguenda		Isomyia distinguenda (Villeneuve, 1917)	accepted	Isomyia distinguenda		Diptera	Rhiniinae	Cosminini	Isomyia	distinguenda	(Villeneuve, 1917)				South Africa	KwaZulu-Natal	Umbilo, Durban	-29.89	30.98			21.ix.1914	21-09-1914	1	Female			NHMUK	NHMUK 010580063			Bevis L	PreservedSpecimen
FlyHigh:Rhiniidae:ATC01216:NMSA:Isomyia_distinguenda		Isomyia distinguenda (Villeneuve, 1917)	accepted	Isomyia distinguenda		Diptera	Rhiniinae	Cosminini	Isomyia	distinguenda	(Villeneuve, 1917)	Zumpt F			South Africa	KwaZulu-Natal	Ndumo Game Reserve	-26.87	32.25			12.xi.1957	12-11-1957	1	Male			NMSA	NMSA DIP 019906		terminalia slide 36	Paterson H	PreservedSpecimen
FlyHigh:Rhiniidae:ATC01217:NMSA:Isomyia_distinguenda		Isomyia distinguenda (Villeneuve, 1917)	accepted	Isomyia distinguenda		Diptera	Rhiniinae	Cosminini	Isomyia	distinguenda	(Villeneuve, 1917)	Peris SV	1951		South Africa	Gauteng	Johannesburg (1)	-26.20	28.05			19.xii.1948	19-12-1948	1	Male			NMSA	NMSA DIP 019905		terminalia slide 5	Zumpt F	PreservedSpecimen
FlyHigh:Rhiniidae:ATC01218:NMSA:Isomyia_distinguenda		Isomyia distinguenda (Villeneuve, 1917)	accepted	Isomyia distinguenda		Diptera	Rhiniinae	Cosminini	Isomyia	distinguenda	(Villeneuve, 1917)	Zumpt F	1953		South Africa	Mpumalanga	Kruger National Park, Pretoriuskop	-25.15	31.25			i.1952	1952-01	1	Female			NMSA	NMSA DIP 019907			Zumpt F	PreservedSpecimen
FlyHigh:Rhiniidae:ATC01219:NMSA:Isomyia_distinguenda		Isomyia distinguenda (Villeneuve, 1917)	accepted	Isomyia distinguenda		Diptera	Rhiniinae	Cosminini	Isomyia	distinguenda	(Villeneuve, 1917)	Zumpt F	1963		South Africa	KwaZulu-Natal	Near Lilani Ahrens district	-29.10	30.81			iv.1962	1962-04	1	Male			NMSA	NMSA DIP 019881		terminalia slide 50	Stuckenberg BR | Stuckenberg P	PreservedSpecimen
FlyHigh:Rhiniidae:ATC01220:NMSA:Isomyia_distinguenda		Isomyia distinguenda (Villeneuve, 1917)	accepted	Isomyia distinguenda		Diptera	Rhiniinae	Cosminini	Isomyia	distinguenda	(Villeneuve, 1917)	Zumpt F	1951		South Africa	KwaZulu-Natal	Mtubatuba	-28.42	32.18			v.1941	1941-05	1	Female			NMSA	NMSA DIP 019908			Munro HK	PreservedSpecimen
FlyHigh:Rhiniidae:ATC02419:SAMC:Isomyia_distinguenda		Isomyia distinguenda (Villeneuve, 1917)	accepted	Isomyia distinguenda		Diptera	Rhiniinae	Cosminini	Isomyia	distinguenda	(Villeneuve, 1917)	Zumpt F			South Africa	KwaZulu-Natal	Kloof	-29.78	30.83			ii.1915	1915-02	1	Female			SAMC	SAMC DIP A011142			Marley	PreservedSpecimen
FlyHigh:Rhiniidae:ATC02678:SANC:Isomyia_distinguenda		Isomyia distinguenda (Villeneuve, 1917)	accepted	Isomyia distinguenda		Diptera	Rhiniinae	Cosminini	Isomyia	distinguenda	(Villeneuve, 1917)	Zumpt F	1953		South Africa	Gauteng	Pretoria (2)	-25.73	28.18			05.i.1919	05-01-1919	1	Male			SANC	SANC DIP 00352			Munro HK	PreservedSpecimen
FlyHigh:Rhiniidae:ATC02679:SANC:Isomyia_distinguenda		Isomyia distinguenda (Villeneuve, 1917)	accepted	Isomyia distinguenda		Diptera	Rhiniinae	Cosminini	Isomyia	distinguenda	(Villeneuve, 1917)	Curran CH			South Africa	Gauteng	Pretoria (2)	-25.73	28.18			05.i.1919	05-01-1919	1	Male			SANC	SANC DIP 00352			Munro HK	PreservedSpecimen
FlyHigh:Rhiniidae:ATC00231:BMSA:Isomyia_dubiosa		Isomyia dubiosa (Villeneuve, 1917)	accepted	Isomyia dubiosa		Diptera	Rhiniinae	Cosminini	Isomyia	dubiosa	(Villeneuve, 1917)	Rognes K	2013		South Africa	KwaZulu-Natal	Ndumo Game Reserve, main camp area at Ingwavuma	-26.91	32.33			26.xi-11.xii.2009	2009-11-26/12-11	1	Female		MV and black light trap	BMSA	BMSA (D) 15117			Kirk-Spriggs AH | Haddad C | Swart VR	PreservedSpecimen	Broad-leafed deciduous woodland
FlyHigh:Rhiniidae:ATC00857:NHMUK:Isomyia_dubiosa		Isomyia dubiosa (Villeneuve, 1917)	accepted	Isomyia dubiosa		Diptera	Rhiniinae	Cosminini	Isomyia	dubiosa	(Villeneuve, 1917)				South Africa	KwaZulu-Natal	Estcourt	-29.00	29.87			ix-x.1896	1896-09/10	1	Female			NHMUK	NHMUK 010580051			Marshall GAK	PreservedSpecimen
FlyHigh:Rhiniidae:ATC00858:NHMUK:Isomyia_dubiosa		Isomyia dubiosa (Villeneuve, 1917)	accepted	Isomyia dubiosa		Diptera	Rhiniinae	Cosminini	Isomyia	dubiosa	(Villeneuve, 1917)				South Africa	KwaZulu-Natal	Estcourt	-29.00	29.87			ix-x.1896	1896-09/10	1	Female			NHMUK	NHMUK 010580052			Marshall GAK	PreservedSpecimen
FlyHigh:Rhiniidae:ATC00859:NHMUK:Isomyia_dubiosa		Isomyia dubiosa (Villeneuve, 1917)	accepted	Isomyia dubiosa		Diptera	Rhiniinae	Cosminini	Isomyia	dubiosa	(Villeneuve, 1917)				South Africa	KwaZulu-Natal	Estcourt	-29.00	29.87			ix-x.1896	1896-09/10	1	Female			NHMUK	NHMUK 010580053			Marshall GAK	PreservedSpecimen
FlyHigh:Rhiniidae:ATC02420:SAMC:Isomyia_dubiosa		Isomyia dubiosa (Villeneuve, 1917)	accepted	Isomyia dubiosa		Diptera	Rhiniinae	Cosminini	Isomyia	dubiosa	(Villeneuve, 1917)	Zumpt F	1956	Isomyia claripennis det. Zumpt 1956	South Africa	Mpumalanga	Barberton	-25.78	31.05					1	Female			SAMC	SAMC DIP A011143			Edwards HE	PreservedSpecimen
FlyHigh:Rhiniidae:ATC00232:BMSA:Isomyia_eos		Isomyia eos Zumpt, 1958	accepted	Isomyia eos		Diptera	Rhiniinae	Cosminini	Isomyia	eos	Zumpt, 1958	Rognes K	2013		South Africa	KwaZulu-Natal	Ndumo Game Reserve, main camp area at Ingwavuma	-26.91	32.33			27-30.xi.2009	2009-11-27/30	1	Female		Malaise trap	BMSA	BMSA (D) 13717			Kirk-Spriggs AH	PreservedSpecimen	Broad-leafed deciduous woodland
FlyHigh:Rhiniidae:ATC01221:NMSA:Isomyia_eos		Isomyia eos Zumpt, 1958	accepted	Isomyia eos		Diptera	Rhiniinae	Cosminini	Isomyia	eos	Zumpt, 1958	Zumpt F	1956		South Africa	KwaZulu-Natal	St. Helier Estate, near Hillcrest	-29.79	30.77			20.xii.1954	20-12-1954	1	Female			NMSA	NMSA DIP 019910			Stuckenberg BR	PreservedSpecimen
FlyHigh:Rhiniidae:ATC01222:NMSA:Isomyia_eos		Isomyia eos Zumpt, 1958	accepted	Isomyia eos		Diptera	Rhiniinae	Cosminini	Isomyia	eos	Zumpt, 1958	Zumpt F	1956		South Africa	Eastern Cape	Van Stadens Pass	-33.97	25.22			iii.1954	1954-03	1	Female			NMSA	NMSA DIP 019911			Museum Expedition (NMSA)	PreservedSpecimen
FlyHigh:Rhiniidae:ATC02421:SAMC:Isomyia_eos		Isomyia eos Zumpt, 1958	accepted	Isomyia eos		Diptera	Rhiniinae	Cosminini	Isomyia	eos	Zumpt, 1958	Zumpt F	1956		South Africa	Western Cape	Bethel (W of Capland)							1	Female			SAMC	SAMC DIP A013581			Beste	PreservedSpecimen
FlyHigh:Rhiniidae:ATC00860:NHMUK:Isomyia_longicauda		Isomyia longicauda (Villeneuve, 1917)	accepted	Isomyia longicauda		Diptera	Rhiniinae	Cosminini	Isomyia	longicauda	(Villeneuve, 1917)	Peris SV	1948		South Africa	KwaZulu-Natal	Untamirina					12.viii.1925	12-08-1925	1	Female			NHMUK	NHMUK 010580060			Bevis L	PreservedSpecimen
FlyHigh:Rhiniidae:ATC00861:NHMUK:Isomyia_longicauda		Isomyia longicauda (Villeneuve, 1917)	accepted	Isomyia longicauda		Diptera	Rhiniinae	Cosminini	Isomyia	longicauda	(Villeneuve, 1917)	James	1969		South Africa	KwaZulu-Natal	Umbilo, Durban	-29.89	30.98			14.vi.1914	14-06-1914	1	Female			NHMUK	NHMUK 010580059			Bevis L	PreservedSpecimen
FlyHigh:Rhiniidae:ATC00862:NHMUK:Isomyia_longicauda		Isomyia longicauda (Villeneuve, 1917)	accepted	Isomyia longicauda		Diptera	Rhiniinae	Cosminini	Isomyia	longicauda	(Villeneuve, 1917)				South Africa	KwaZulu-Natal	Upper Tongaat	-29.43	31.02			xi.1919	1919-11	1	Male			NHMUK	NHMUK 010580061			Barker CN	PreservedSpecimen
FlyHigh:Rhiniidae:ATC01223:NMSA:Isomyia_longicauda		Isomyia longicauda (Villeneuve, 1917)	accepted	Isomyia longicauda		Diptera	Rhiniinae	Cosminini	Isomyia	longicauda	(Villeneuve, 1917)	Thomas-Cabianca A	2018		South Africa	KwaZulu-Natal	Kloof	-29.78	30.83			01.viii.1978	01-08-1978	1	Female			NMSA	NMSA DIP 084169				PreservedSpecimen
FlyHigh:Rhiniidae:ATC01224:NMSA:Isomyia_longicauda		Isomyia longicauda (Villeneuve, 1917)	accepted	Isomyia longicauda		Diptera	Rhiniinae	Cosminini	Isomyia	longicauda	(Villeneuve, 1917)	Zumpt F	1979		South Africa	Limpopo	Zoutpansberg District	-22.97	29.87			06.vii.1918	06-07-1918	1	Female			NMSA	NMSA DIP 019886			Breijar Dr HG	PreservedSpecimen
FlyHigh:Rhiniidae:ATC01225:NMSA:Isomyia_longicauda		Isomyia longicauda (Villeneuve, 1917)	accepted	Isomyia longicauda		Diptera	Rhiniinae	Cosminini	Isomyia	longicauda	(Villeneuve, 1917)	Thomas-Cabianca A	2018		South Africa	KwaZulu-Natal	Doreen Clarke Nature Reserve	-29.58	30.29	1100		07.iii.1988	07-03-1988	1	Male			NMSA	NMSA DIP 084171			Londt JGH	PreservedSpecimen	Mistbelt mixed forest
FlyHigh:Rhiniidae:ATC01226:NMSA:Isomyia_longicauda		Isomyia longicauda (Villeneuve, 1917)	accepted	Isomyia longicauda		Diptera	Rhiniinae	Cosminini	Isomyia	longicauda	(Villeneuve, 1917)	Thomas-Cabianca A	2018		South Africa	KwaZulu-Natal	Royal Natal National Park (5)	-28.68	28.93			11-13.xii.2004	2004-12-11/13	1	Male		Malaise trap	NMSA	NMSA DIP 084165			Mostovski M	PreservedSpecimen			Stream
FlyHigh:Rhiniidae:ATC01227:NMSA:Isomyia_longicauda		Isomyia longicauda (Villeneuve, 1917)	accepted	Isomyia longicauda		Diptera	Rhiniinae	Cosminini	Isomyia	longicauda	(Villeneuve, 1917)	Zumpt F	1979		South Africa	Limpopo	Zoutpansberg Range, Entabeni Forestry Station	-23.00	30.23	1350		15.i.1974	15-01-1974	1	Male			NMSA	NMSA DIP 019913			Stuckenberg BR	PreservedSpecimen
FlyHigh:Rhiniidae:ATC01228:NMSA:Isomyia_longicauda		Isomyia longicauda (Villeneuve, 1917)	accepted	Isomyia longicauda		Diptera	Rhiniinae	Cosminini	Isomyia	longicauda	(Villeneuve, 1917)	Thomas-Cabianca A	2018		South Africa	KwaZulu-Natal	Pietermaritzburg	-29.60	30.37			20.i.1982	20-01-1982	1	Female			NMSA	NMSA DIP 084172			Barraclough DA	PreservedSpecimen	Grass and forest edges
FlyHigh:Rhiniidae:ATC01229:NMSA:Isomyia_longicauda		Isomyia longicauda (Villeneuve, 1917)	accepted	Isomyia longicauda		Diptera	Rhiniinae	Cosminini	Isomyia	longicauda	(Villeneuve, 1917)	Thomas-Cabianca A	2018		South Africa	KwaZulu-Natal	Vryheid Hill Nature Reserve, Overlooking Vryheid town	-27.77	30.80			29.i-01.ii.2007	2007-01-29/02-01	1	Male		pan trap	NMSA	NMSA DIP 084164			Davies GBP	PreservedSpecimen	Open savanna, grassland
FlyHigh:Rhiniidae:ATC01230:NMSA:Isomyia_longicauda		Isomyia longicauda (Villeneuve, 1917)	accepted	Isomyia longicauda		Diptera	Rhiniinae	Cosminini	Isomyia	longicauda	(Villeneuve, 1917)	Zumpt F	1953		South Africa	Limpopo	Entabeni, Zoutpansberg	-23.00	30.23			ix.1952	1952-09	1	Male			NMSA	NMSA DIP 019884		terminalia slide 30		PreservedSpecimen
FlyHigh:Rhiniidae:ATC02422:SAMC:Isomyia_longicauda		Isomyia longicauda (Villeneuve, 1917)	accepted	Isomyia longicauda		Diptera	Rhiniinae	Cosminini	Isomyia	longicauda	(Villeneuve, 1917)	Thomas-Cabianca A	2018		South Africa	KwaZulu-Natal	Newcastle	-27.75	29.93			189x	1890/1899	1	Male			SAMC	SAMC DIP A013583			Hunt AE	PreservedSpecimen
FlyHigh:Rhiniidae:ATC02423:SAMC:Isomyia_longicauda	Paratype of Thelychaeta longicauda | holotype of Isomyia longicauda	Isomyia longicauda (Villeneuve, 1917)	accepted	Isomyia longicauda		Diptera	Rhiniinae	Cosminini	Isomyia	longicauda	(Villeneuve, 1917)	Villeneuve			South Africa	Eastern Cape	East London (2)	-33.03	27.92			vii.1914	1914-07	1	Female			SAMC	SAMC DIP A011144			Lightfoot	PreservedSpecimen
FlyHigh:Rhiniidae:ATC00032:AMGS:Isomyia_natalensis		Isomyia natalensis (Villeneuve, 1917)	accepted	Isomyia natalensis		Diptera	Rhiniinae	Cosminini	Isomyia	natalensis	(Villeneuve, 1917)	Thomas-Cabianca A	2018		South Africa	Eastern Cape	Grahamstown, Three Chimneys Farm (Plot 5280)	-33.31	26.50			2-13.iii.2008	2008-03-02/13	1	Female		Malaise trap	AMGS				Kirk-Spriggs AH	PreservedSpecimen
FlyHigh:Rhiniidae:ATC00233:BMSA:Isomyia_natalensis		Isomyia natalensis (Villeneuve, 1917)	accepted	Isomyia natalensis		Diptera	Rhiniinae	Cosminini	Isomyia	natalensis	(Villeneuve, 1917)	Rognes K	2013		South Africa	Free State	Whites, 2 km E, Henneman	-28.02	27.02			01.x.1993	01-10-1993	1	Female			BMSA	BMSA (D) 02342		terminalia slide 98	Irish J | Lotz L	PreservedSpecimen
FlyHigh:Rhiniidae:ATC00234:BMSA:Isomyia_natalensis		Isomyia natalensis (Villeneuve, 1917)	accepted	Isomyia natalensis		Diptera	Rhiniinae	Cosminini	Isomyia	natalensis	(Villeneuve, 1917)	Rognes K	2013		South Africa	Free State	Whites, 2 km E, Henneman	-28.02	27.02			01.x.1993	01-10-1993	1	Female			BMSA	BMSA (D) 02343		terminalia slide 31	Irish J | Lotz L	PreservedSpecimen
FlyHigh:Rhiniidae:ATC00235:BMSA:Isomyia_natalensis		Isomyia natalensis (Villeneuve, 1917)	accepted	Isomyia natalensis		Diptera	Rhiniinae	Cosminini	Isomyia	natalensis	(Villeneuve, 1917)	Rognes K	2013		South Africa	Free State	Whites, 2 km E, Henneman	-28.02	27.02			01.x.1993	01-10-1993	1	Female			BMSA	BMSA (D) 02344			Irish J | Lotz L	PreservedSpecimen
FlyHigh:Rhiniidae:ATC00236:BMSA:Isomyia_natalensis		Isomyia natalensis (Villeneuve, 1917)	accepted	Isomyia natalensis		Diptera	Rhiniinae	Cosminini	Isomyia	natalensis	(Villeneuve, 1917)	Rognes K	2013		South Africa	Free State	Geluksdal Farm, Harrismith	-27.90	29.39			09-10.xi.2009	2009-11-09/10	1	Male		Malaise trap	BMSA	BMSA (D) 13351			Kirk-Spriggs AH	PreservedSpecimen	Sparse Leucosedea-dominated scrub
FlyHigh:Rhiniidae:ATC00237:BMSA:Isomyia_natalensis		Isomyia natalensis (Villeneuve, 1917)	accepted	Isomyia natalensis		Diptera	Rhiniinae	Cosminini	Isomyia	natalensis	(Villeneuve, 1917)	Rognes K	2013		South Africa	Free State	Geluksdal Farm, Harrismith	-27.90	29.39			09-10.xi.2009	2009-11-09/10	1	Male		Malaise trap	BMSA	BMSA (D) 13352			Kirk-Spriggs AH	PreservedSpecimen	Sparse Leucosedea-dominated scrub
FlyHigh:Rhiniidae:ATC00238:BMSA:Isomyia_natalensis		Isomyia natalensis (Villeneuve, 1917)	accepted	Isomyia natalensis		Diptera	Rhiniinae	Cosminini	Isomyia	natalensis	(Villeneuve, 1917)	Rognes K	2013		South Africa	Free State	Geluksdal Farm, Harrismith	-27.90	29.39			09-10.xi.2009	2009-11-09/10	1	Male		Malaise trap	BMSA	BMSA (D) 13353			Kirk-Spriggs AH	PreservedSpecimen	Sparse Leucosedea-dominated scrub
FlyHigh:Rhiniidae:ATC00239:BMSA:Isomyia_natalensis		Isomyia natalensis (Villeneuve, 1917)	accepted	Isomyia natalensis		Diptera	Rhiniinae	Cosminini	Isomyia	natalensis	(Villeneuve, 1917)	Rognes K	2013		South Africa	Free State	Geluksdal Farm, Harrismith	-27.90	29.39			09-10.xi.2009	2009-11-09/10	1	Male		Malaise trap	BMSA	BMSA (D) 13354			Kirk-Spriggs AH	PreservedSpecimen	Sparse Leucosedea-dominated scrub
FlyHigh:Rhiniidae:ATC00240:BMSA:Isomyia_natalensis		Isomyia natalensis (Villeneuve, 1917)	accepted	Isomyia natalensis		Diptera	Rhiniinae	Cosminini	Isomyia	natalensis	(Villeneuve, 1917)	Rognes K	2012		South Africa	KwaZulu-Natal	Royal Natal National Park, Thendele, Bergville	-28.68	28.92	1600		15-17.ii.2010	2010-02-15/17	1	Male		Malaise trap	BMSA	BMSA (D) 20280			Kirk-Spriggs AH	PreservedSpecimen	Leucosedea-dominated scrub
FlyHigh:Rhiniidae:ATC00241:BMSA:Isomyia_natalensis		Isomyia natalensis (Villeneuve, 1917)	accepted	Isomyia natalensis		Diptera	Rhiniinae	Cosminini	Isomyia	natalensis	(Villeneuve, 1917)	Rognes K	2012		South Africa	KwaZulu-Natal	Royal Natal National Park, Thendele, Bergville	-28.68	28.92	1600		15-17.ii.2010	2010-02-15/17	1	Male		Malaise trap	BMSA	BMSA (D) 20281			Kirk-Spriggs AH	PreservedSpecimen	Leucosedea-dominated scrub
FlyHigh:Rhiniidae:ATC00242:BMSA:Isomyia_natalensis		Isomyia natalensis (Villeneuve, 1917)	accepted	Isomyia natalensis		Diptera	Rhiniinae	Cosminini	Isomyia	natalensis	(Villeneuve, 1917)	Rognes K	2012		South Africa	KwaZulu-Natal	Royal Natal National Park, Thendele, Bergville	-28.68	28.92	1600		15-17.ii.2010	2010-02-15/17	1	Male		Malaise trap	BMSA	BMSA (D) 20282			Kirk-Spriggs AH	PreservedSpecimen	Leucosedea-dominated scrub
FlyHigh:Rhiniidae:ATC00243:BMSA:Isomyia_natalensis		Isomyia natalensis (Villeneuve, 1917)	accepted	Isomyia natalensis		Diptera	Rhiniinae	Cosminini	Isomyia	natalensis	(Villeneuve, 1917)	Rognes K	2012		South Africa	KwaZulu-Natal	Royal Natal National Park, Thendele, Bergville	-28.68	28.92	1600		15-17.ii.2010	2010-02-15/17	1	Male		Malaise trap	BMSA	BMSA (D) 20283			Kirk-Spriggs AH	PreservedSpecimen	Leucosedea-dominated scrub
FlyHigh:Rhiniidae:ATC00244:BMSA:Isomyia_natalensis		Isomyia natalensis (Villeneuve, 1917)	accepted	Isomyia natalensis		Diptera	Rhiniinae	Cosminini	Isomyia	natalensis	(Villeneuve, 1917)	Rognes K	2012		South Africa	KwaZulu-Natal	Royal Natal National Park, Thendele, Bergville	-28.68	28.92	1600		15-17.ii.2010	2010-02-15/17	1	Male		Malaise trap	BMSA	BMSA (D) 20284			Kirk-Spriggs AH	PreservedSpecimen	Leucosedea-dominated scrub
FlyHigh:Rhiniidae:ATC00245:BMSA:Isomyia_natalensis		Isomyia natalensis (Villeneuve, 1917)	accepted	Isomyia natalensis		Diptera	Rhiniinae	Cosminini	Isomyia	natalensis	(Villeneuve, 1917)	Rognes K	2012		South Africa	KwaZulu-Natal	Royal Natal National Park, Thendele, Bergville	-28.68	28.92	1600		15-17.ii.2010	2010-02-15/17	1	Male		Malaise trap	BMSA	BMSA (D) 20285			Kirk-Spriggs AH	PreservedSpecimen	Leucosedea-dominated scrub
FlyHigh:Rhiniidae:ATC00246:BMSA:Isomyia_natalensis		Isomyia natalensis (Villeneuve, 1917)	accepted	Isomyia natalensis		Diptera	Rhiniinae	Cosminini	Isomyia	natalensis	(Villeneuve, 1917)	Rognes K	2012		South Africa	KwaZulu-Natal	Royal Natal National Park, Thendele, Bergville	-28.68	28.92	1600		15-17.ii.2010	2010-02-15/17	1	Male		Malaise trap	BMSA	BMSA (D) 20286			Kirk-Spriggs AH	PreservedSpecimen	Leucosedea-dominated scrub
FlyHigh:Rhiniidae:ATC00247:BMSA:Isomyia_natalensis		Isomyia natalensis (Villeneuve, 1917)	accepted	Isomyia natalensis		Diptera	Rhiniinae	Cosminini	Isomyia	natalensis	(Villeneuve, 1917)	Rognes K	2012		South Africa	KwaZulu-Natal	Royal Natal National Park, Thendele, Bergville	-28.68	28.92	1600		15-17.ii.2010	2010-02-15/17	1	Male		Malaise trap	BMSA	BMSA (D) 20707			Kirk-Spriggs AH	PreservedSpecimen	Protea caffra woodland, gully
FlyHigh:Rhiniidae:ATC00248:BMSA:Isomyia_natalensis		Isomyia natalensis (Villeneuve, 1917)	accepted	Isomyia natalensis		Diptera	Rhiniinae	Cosminini	Isomyia	natalensis	(Villeneuve, 1917)	Rognes K	2012		South Africa	KwaZulu-Natal	Royal Natal National Park, Thendele, Bergville	-28.68	28.92	1600		15-17.ii.2010	2010-02-15/17	1	Male		Malaise trap	BMSA	BMSA (D) 20708			Kirk-Spriggs AH	PreservedSpecimen	Protea caffra woodland, gully
FlyHigh:Rhiniidae:ATC00249:BMSA:Isomyia_natalensis		Isomyia natalensis (Villeneuve, 1917)	accepted	Isomyia natalensis		Diptera	Rhiniinae	Cosminini	Isomyia	natalensis	(Villeneuve, 1917)	Rognes K	2012		South Africa	KwaZulu-Natal	Royal Natal National Park, Thendele, Bergville	-28.68	28.92	1600		15-17.ii.2010	2010-02-15/17	1	Female		Malaise trap	BMSA	BMSA (D) 20709			Kirk-Spriggs AH	PreservedSpecimen	Protea caffra woodland, gully
FlyHigh:Rhiniidae:ATC00250:BMSA:Isomyia_natalensis		Isomyia natalensis (Villeneuve, 1917)	accepted	Isomyia natalensis		Diptera	Rhiniinae	Cosminini	Isomyia	natalensis	(Villeneuve, 1917)	Rognes K	2012		South Africa	KwaZulu-Natal	Royal Natal National Park, Thendele, Bergville	-28.68	28.92	1600		15-17.ii.2010	2010-02-15/17	1	Female		Malaise trap	BMSA	BMSA (D) 20710			Kirk-Spriggs AH	PreservedSpecimen	Protea caffra woodland, gully
FlyHigh:Rhiniidae:ATC00251:BMSA:Isomyia_natalensis		Isomyia natalensis (Villeneuve, 1917)	accepted	Isomyia natalensis		Diptera	Rhiniinae	Cosminini	Isomyia	natalensis	(Villeneuve, 1917)	Rognes K	2012		South Africa	KwaZulu-Natal	Royal Natal National Park, Thendele, Bergville	-28.68	28.92	1600		15-17.ii.2010	2010-02-15/17	1	Male		Malaise trap	BMSA	BMSA (D) 20711			Kirk-Spriggs AH	PreservedSpecimen	Protea caffra woodland, gully
FlyHigh:Rhiniidae:ATC00252:BMSA:Isomyia_natalensis		Isomyia natalensis (Villeneuve, 1917)	accepted	Isomyia natalensis		Diptera	Rhiniinae	Cosminini	Isomyia	natalensis	(Villeneuve, 1917)	Rognes K	2012		South Africa	KwaZulu-Natal	Royal Natal National Park, Thendele, Bergville	-28.68	28.92	1600		15-17.ii.2010	2010-02-15/17	1	Male		Malaise trap	BMSA	BMSA (D) 20712			Kirk-Spriggs AH	PreservedSpecimen	Protea caffra woodland, gully
FlyHigh:Rhiniidae:ATC00253:BMSA:Isomyia_natalensis		Isomyia natalensis (Villeneuve, 1917)	accepted	Isomyia natalensis		Diptera	Rhiniinae	Cosminini	Isomyia	natalensis	(Villeneuve, 1917)	Rognes K	2012		South Africa	KwaZulu-Natal	Royal Natal National Park, Thendele, Bergville	-28.68	28.92	1600		15-17.ii.2010	2010-02-15/17	1	Male		Malaise trap	BMSA	BMSA (D) 20713			Kirk-Spriggs AH	PreservedSpecimen	Protea caffra woodland, gully
FlyHigh:Rhiniidae:ATC00254:BMSA:Isomyia_natalensis		Isomyia natalensis (Villeneuve, 1917)	accepted	Isomyia natalensis		Diptera	Rhiniinae	Cosminini	Isomyia	natalensis	(Villeneuve, 1917)	Rognes K	2012		South Africa	KwaZulu-Natal	Royal Natal National Park, Thendele, Bergville	-28.68	28.92	1600		15-17.ii.2010	2010-02-15/17	1	Male		Malaise trap	BMSA	BMSA (D) 20714			Kirk-Spriggs AH	PreservedSpecimen	Protea caffra woodland, gully
FlyHigh:Rhiniidae:ATC00255:BMSA:Isomyia_natalensis		Isomyia natalensis (Villeneuve, 1917)	accepted	Isomyia natalensis		Diptera	Rhiniinae	Cosminini	Isomyia	natalensis	(Villeneuve, 1917)	Rognes K	2012		South Africa	KwaZulu-Natal	Royal Natal National Park, Thendele, Bergville	-28.68	28.92	1600		15-17.ii.2010	2010-02-15/17	1	Male		Malaise trap	BMSA	BMSA (D) 20715			Kirk-Spriggs AH	PreservedSpecimen	Protea caffra woodland, gully
FlyHigh:Rhiniidae:ATC00256:BMSA:Isomyia_natalensis		Isomyia natalensis (Villeneuve, 1917)	accepted	Isomyia natalensis		Diptera	Rhiniinae	Cosminini	Isomyia	natalensis	(Villeneuve, 1917)	Rognes K	2012		South Africa	KwaZulu-Natal	Royal Natal National Park, Tiger Falls area at Bergville (1)	-28.69	28.93	1545		17-18.ii.2010	2010-02-17/18	1	Male		Malaise trap	BMSA	BMSA (D) 20040			Kirk-Spriggs AH	PreservedSpecimen	Protea caffra woodland
FlyHigh:Rhiniidae:ATC00257:BMSA:Isomyia_natalensis		Isomyia natalensis (Villeneuve, 1917)	accepted	Isomyia natalensis		Diptera	Rhiniinae	Cosminini	Isomyia	natalensis	(Villeneuve, 1917)	Rognes K	2012		South Africa	KwaZulu-Natal	Royal Natal National Park, Tiger Falls area at Bergville (1)	-28.69	28.93	1545		17-18.ii.2010	2010-02-17/18	1	Male		Malaise trap	BMSA	BMSA (D) 20041			Kirk-Spriggs AH	PreservedSpecimen	Protea caffra woodland
FlyHigh:Rhiniidae:ATC00258:BMSA:Isomyia_natalensis		Isomyia natalensis (Villeneuve, 1917)	accepted	Isomyia natalensis		Diptera	Rhiniinae	Cosminini	Isomyia	natalensis	(Villeneuve, 1917)	Rognes K	2012		South Africa	KwaZulu-Natal	Royal Natal National Park, Tiger Falls area at Bergville (1)	-28.69	28.93	1545		17-18.ii.2010	2010-02-17/18	1	Male		Malaise trap	BMSA	BMSA (D) 20042			Kirk-Spriggs AH	PreservedSpecimen	Protea caffra woodland
FlyHigh:Rhiniidae:ATC00259:BMSA:Isomyia_natalensis		Isomyia natalensis (Villeneuve, 1917)	accepted	Isomyia natalensis		Diptera	Rhiniinae	Cosminini	Isomyia	natalensis	(Villeneuve, 1917)	Rognes K	2012		South Africa	KwaZulu-Natal	Royal Natal National Park, Tiger Falls area at Bergville (1)	-28.69	28.93	1545		17-18.ii.2010	2010-02-17/18	1	Male		Malaise trap	BMSA	BMSA (D) 20043			Kirk-Spriggs AH	PreservedSpecimen	Protea caffra woodland
FlyHigh:Rhiniidae:ATC00260:BMSA:Isomyia_natalensis		Isomyia natalensis (Villeneuve, 1917)	accepted	Isomyia natalensis		Diptera	Rhiniinae	Cosminini	Isomyia	natalensis	(Villeneuve, 1917)	Rognes K	2012		South Africa	KwaZulu-Natal	Royal Natal National Park, Tiger Falls area at Bergville (1)	-28.69	28.93	1545		17-18.ii.2010	2010-02-17/18	1	Male		Malaise trap	BMSA	BMSA (D) 20044			Kirk-Spriggs AH	PreservedSpecimen	Protea caffra woodland
FlyHigh:Rhiniidae:ATC00261:BMSA:Isomyia_natalensis		Isomyia natalensis (Villeneuve, 1917)	accepted	Isomyia natalensis		Diptera	Rhiniinae	Cosminini	Isomyia	natalensis	(Villeneuve, 1917)	Rognes K	2012		South Africa	KwaZulu-Natal	Royal Natal National Park, Tiger Falls area at Bergville (1)	-28.69	28.93	1545		17-18.ii.2010	2010-02-17/18	1	Male		Malaise trap	BMSA	BMSA (D) 20045			Kirk-Spriggs AH	PreservedSpecimen	Protea caffra woodland
FlyHigh:Rhiniidae:ATC00262:BMSA:Isomyia_natalensis		Isomyia natalensis (Villeneuve, 1917)	accepted	Isomyia natalensis		Diptera	Rhiniinae	Cosminini	Isomyia	natalensis	(Villeneuve, 1917)	Rognes K	2012		South Africa	KwaZulu-Natal	Royal Natal National Park, Tiger Falls area at Bergville (2)	-28.69	28.94			17-18.ii.2010	2010-02-17/18	1	Male		Malaise trap	BMSA	BMSA (D) 20109			Kirk-Spriggs AH	PreservedSpecimen			Straddling Mahai River
FlyHigh:Rhiniidae:ATC00263:BMSA:Isomyia_natalensis		Isomyia natalensis (Villeneuve, 1917)	accepted	Isomyia natalensis		Diptera	Rhiniinae	Cosminini	Isomyia	natalensis	(Villeneuve, 1917)	Rognes K	2012		South Africa	KwaZulu-Natal	Royal Natal National Park, Tiger Falls area at Bergville (2)	-28.69	28.94			17-18.ii.2010	2010-02-17/18	1	Male		Malaise trap	BMSA	BMSA (D) 20110			Kirk-Spriggs AH	PreservedSpecimen			Straddling Mahai River
FlyHigh:Rhiniidae:ATC00264:BMSA:Isomyia_natalensis		Isomyia natalensis (Villeneuve, 1917)	accepted	Isomyia natalensis		Diptera	Rhiniinae	Cosminini	Isomyia	natalensis	(Villeneuve, 1917)	Rognes K	2013		South Africa	Free State	Qwa Qwa berg, Harrismith	-28.51	28.78			19.iv.1994	19-04-1994	1	Female			BMSA	BMSA (D) 11344			Irish J | Lotz L | Bredenkamp B	PreservedSpecimen
FlyHigh:Rhiniidae:ATC00265:BMSA:Isomyia_natalensis		Isomyia natalensis (Villeneuve, 1917)	accepted	Isomyia natalensis		Diptera	Rhiniinae	Cosminini	Isomyia	natalensis	(Villeneuve, 1917)	Rognes K	2013		South Africa	Free State	Rietvlei, Harrismith	-28.08	29.42	1850		25.x.1994	25-10-1994	1	Male			BMSA	BMSA (D) 02348			Irish J | Lotz L | Bredenkamp B	PreservedSpecimen
FlyHigh:Rhiniidae:ATC00266:BMSA:Isomyia_natalensis		Isomyia natalensis (Villeneuve, 1917)	accepted	Isomyia natalensis		Diptera	Rhiniinae	Cosminini	Isomyia	natalensis	(Villeneuve, 1917)	Rognes K	2013		South Africa	Free State	Witkrans, Harrismith	-28.45	28.73	1850		26.x.1994	26-10-1994	1	Female			BMSA	BMSA (D) 02349			Entomology Department	PreservedSpecimen
FlyHigh:Rhiniidae:ATC00267:BMSA:Isomyia_natalensis		Isomyia natalensis (Villeneuve, 1917)	accepted	Isomyia natalensis		Diptera	Rhiniinae	Cosminini	Isomyia	natalensis	(Villeneuve, 1917)	Thomas-Cabianca A	2016		South Africa	Free State	Scotland Farm at Harrismith	-27.98	29.62			26-29.iii.2012	2012-03-26/29	1	Male		Malaise trap	BMSA	BMSA (D) 34938			Kirk-Spriggs AH	PreservedSpecimen	Dense Leucosedea-dominated scrub
FlyHigh:Rhiniidae:ATC00268:BMSA:Isomyia_natalensis		Isomyia natalensis (Villeneuve, 1917)	accepted	Isomyia natalensis		Diptera	Rhiniinae	Cosminini	Isomyia	natalensis	(Villeneuve, 1917)	Rognes K	2013		South Africa	Free State	Zaphira	-28.48	28.67	1850		27.x.1994	27-10-1994	1	Male			BMSA	BMSA (D) 02345			Irish J | Lotz L | Bredenkamp B	PreservedSpecimen
FlyHigh:Rhiniidae:ATC00269:BMSA:Isomyia_natalensis		Isomyia natalensis (Villeneuve, 1917)	accepted	Isomyia natalensis		Diptera	Rhiniinae	Cosminini	Isomyia	natalensis	(Villeneuve, 1917)	Rognes K	2013		South Africa	Free State	Zaphira	-28.48	28.67	1850		27.x.1994	27-10-1994	1	Male			BMSA	BMSA (D) 02346			Irish J | Lotz L | Bredenkamp B	PreservedSpecimen
FlyHigh:Rhiniidae:ATC00270:BMSA:Isomyia_natalensis		Isomyia natalensis (Villeneuve, 1917)	accepted	Isomyia natalensis		Diptera	Rhiniinae	Cosminini	Isomyia	natalensis	(Villeneuve, 1917)	Rognes K	2013		South Africa	Free State	Koppies Dam Nature Reserve	-27.27	27.70			27-28.ix.1993	1993-09-27/28	1	Male			BMSA	BMSA (D) 00688			Irish J | Lotz L | Labuschagn A	PreservedSpecimen
FlyHigh:Rhiniidae:ATC00271:BMSA:Isomyia_natalensis		Isomyia natalensis (Villeneuve, 1917)	accepted	Isomyia natalensis		Diptera	Rhiniinae	Cosminini	Isomyia	natalensis	(Villeneuve, 1917)	Rognes K	2013		South Africa	Free State	Koppies Dam Nature Reserve	-27.27	27.70			28.ix.1993	28-09-1993	1	Male			BMSA	BMSA (D) 00689			Irish J | Labuschagn A	PreservedSpecimen
FlyHigh:Rhiniidae:ATC00733:DMSA:Isomyia_natalensis		Isomyia natalensis (Villeneuve, 1917)	accepted	Isomyia natalensis		Diptera	Rhiniinae	Cosminini	Isomyia	natalensis	(Villeneuve, 1917)	Thomas-Cabianca A	2018		South Africa	KwaZulu-Natal	Fort Nottingham Nature Reserve	-29.42	29.92			19.i.2016	19-01-2016	1	Male		hand net	DMSA	DMSA DIP 7290			Williams K	PreservedSpecimen	Grassland
FlyHigh:Rhiniidae:ATC00734:DMSA:Isomyia_natalensis		Isomyia natalensis (Villeneuve, 1917)	accepted	Isomyia natalensis		Diptera	Rhiniinae	Cosminini	Isomyia	natalensis	(Villeneuve, 1917)	Thomas-Cabianca A	2018		South Africa	KwaZulu-Natal	Fort Nottingham Nature Reserve	-29.42	29.92			19.i.2016	19-01-2016	1	Male		hand net	DMSA	DMSA DIP 7321			Williams K	PreservedSpecimen	Grassland
FlyHigh:Rhiniidae:ATC00735:DMSA:Isomyia_natalensis		Isomyia natalensis (Villeneuve, 1917)	accepted	Isomyia natalensis		Diptera	Rhiniinae	Cosminini	Isomyia	natalensis	(Villeneuve, 1917)	Thomas-Cabianca A	2018		South Africa	KwaZulu-Natal	Fort Nottingham Nature Reserve	-29.42	29.92			20.i.2016	20-01-2016	1	Male		hand net	DMSA	DMSA DIP 7276			van Antwerpen L	PreservedSpecimen	Grassland
FlyHigh:Rhiniidae:ATC00736:DMSA:Isomyia_natalensis		Isomyia natalensis (Villeneuve, 1917)	accepted	Isomyia natalensis		Diptera	Rhiniinae	Cosminini	Isomyia	natalensis	(Villeneuve, 1917)	Thomas-Cabianca A	2018		South Africa	KwaZulu-Natal	Fort Nottingham Nature Reserve	-29.42	29.92			20.i.2016	20-01-2016	1	Male		hand net	DMSA	DMSA DIP 7277			van Antwerpen L	PreservedSpecimen	Grassland
FlyHigh:Rhiniidae:ATC00737:DMSA:Isomyia_natalensis		Isomyia natalensis (Villeneuve, 1917)	accepted	Isomyia natalensis		Diptera	Rhiniinae	Cosminini	Isomyia	natalensis	(Villeneuve, 1917)	Thomas-Cabianca A	2018		South Africa	KwaZulu-Natal	Fort Nottingham Nature Reserve	-29.42	29.92			20.i.2016	20-01-2016	1	Male		hand net	DMSA	DMSA DIP 7278			van Antwerpen L	PreservedSpecimen	Grassland
FlyHigh:Rhiniidae:ATC00795:MZSUR:Isomyia_natalensis		Isomyia natalensis (Villeneuve, 1917)	accepted	Isomyia natalensis		Diptera	Rhiniinae	Cosminini	Isomyia	natalensis	(Villeneuve, 1917)	Thomas-Cabianca A	2018		South Africa	KwaZulu-Natal	0.4 km N of Mahai Camp, Royal Natal National Park	-28.69	28.95	1475		24.xi-03.xii.2014	2014-11-24/12-03	1	Male		Malaise trap	MZSUR				Kerr PH | Winterton SL	PreservedSpecimen
FlyHigh:Rhiniidae:ATC00796:MZSUR:Isomyia_natalensis		Isomyia natalensis (Villeneuve, 1917)	accepted	Isomyia natalensis		Diptera	Rhiniinae	Cosminini	Isomyia	natalensis	(Villeneuve, 1917)	Thomas-Cabianca A	2018		South Africa	KwaZulu-Natal	0.4 km N of Mahai Camp, Royal Natal National Park	-28.69	28.95	1475		24.xi-03.xii.2014	2014-11-24/12-03	4	Male		Malaise trap	MZSUR				Kerr PH | Winterton SL	PreservedSpecimen
FlyHigh:Rhiniidae:ATC00797:MZSUR:Isomyia_natalensis		Isomyia natalensis (Villeneuve, 1917)	accepted	Isomyia natalensis		Diptera	Rhiniinae	Cosminini	Isomyia	natalensis	(Villeneuve, 1917)	Thomas-Cabianca A	2018		South Africa	KwaZulu-Natal	0.4 km N of Mahai Camp, Royal Natal National Park	-28.69	28.95	1475		24.xi-03.xii.2014	2014-11-24/12-03	2	Female		Malaise trap	MZSUR				Kerr PH | Winterton SL	PreservedSpecimen
FlyHigh:Rhiniidae:ATC00798:MZSUR:Isomyia_natalensis		Isomyia natalensis (Villeneuve, 1917)	accepted	Isomyia natalensis		Diptera	Rhiniinae	Cosminini	Isomyia	natalensis	(Villeneuve, 1917)	Thomas-Cabianca A	2018		South Africa	KwaZulu-Natal	0.4 km N of Mahai Camp, Royal Natal National Park	-28.69	28.95	1475		24.xi-03.xii.2014	2014-11-24/12-03	1	Male		Malaise trap	MZSUR				Kerr PH | Winterton SL	PreservedSpecimen
FlyHigh:Rhiniidae:ATC00799:MZSUR:Isomyia_natalensis		Isomyia natalensis (Villeneuve, 1917)	accepted	Isomyia natalensis		Diptera	Rhiniinae	Cosminini	Isomyia	natalensis	(Villeneuve, 1917)	Thomas-Cabianca A	2018		South Africa	KwaZulu-Natal	0.4 km N of Mahai Camp, Royal Natal National Park	-28.69	28.95	1475		24.xi-03.xii.2014	2014-11-24/12-03	4	Male		Malaise trap	MZSUR				Kerr PH | Winterton SL	PreservedSpecimen
FlyHigh:Rhiniidae:ATC00800:MZSUR:Isomyia_natalensis		Isomyia natalensis (Villeneuve, 1917)	accepted	Isomyia natalensis		Diptera	Rhiniinae	Cosminini	Isomyia	natalensis	(Villeneuve, 1917)	Thomas-Cabianca A	2018		South Africa	KwaZulu-Natal	0.4 km N of Mahai Camp, Royal Natal National Park	-28.69	28.95	1475		24.xi-03.xii.2014	2014-11-24/12-03	2	Female		Malaise trap	MZSUR				Kerr PH | Winterton SL	PreservedSpecimen
FlyHigh:Rhiniidae:ATC00801:MZSUR:Isomyia_natalensis		Isomyia natalensis (Villeneuve, 1917)	accepted	Isomyia natalensis		Diptera	Rhiniinae	Cosminini	Isomyia	natalensis	(Villeneuve, 1917)	Thomas-Cabianca A	2018		South Africa	KwaZulu-Natal	1 km E of Mahai Camp, over creek, Royal Natal National Park (2)	-28.69	28.94	1450		24.xi-04.xii.2014	2014-11-24/12-03	2	Male		Malaise trap	MZSUR				Kerr PH | Winterton SL	PreservedSpecimen			Over creek
FlyHigh:Rhiniidae:ATC00802:MZSUR:Isomyia_natalensis		Isomyia natalensis (Villeneuve, 1917)	accepted	Isomyia natalensis		Diptera	Rhiniinae	Cosminini	Isomyia	natalensis	(Villeneuve, 1917)	Thomas-Cabianca A	2018		South Africa	KwaZulu-Natal	1 km E of Mahai Camp, over creek, Royal Natal National Park (2)	-28.69	28.94	1450		24.xi-04.xii.2014	2014-11-24/12-03	3	Male		Malaise trap	MZSUR				Kerr PH | Winterton SL	PreservedSpecimen			Over creek
FlyHigh:Rhiniidae:ATC00803:MZSUR:Isomyia_natalensis		Isomyia natalensis (Villeneuve, 1917)	accepted	Isomyia natalensis		Diptera	Rhiniinae	Cosminini	Isomyia	natalensis	(Villeneuve, 1917)	Thomas-Cabianca A	2018		South Africa	KwaZulu-Natal	1 km E of Mahai Camp, over creek, Royal Natal National Park (2)	-28.69	28.94	1450		24.xi-04.xii.2014	2014-11-24/12-03	5	Male		Malaise trap	MZSUR				Kerr PH | Winterton SL	PreservedSpecimen			Over creek
FlyHigh:Rhiniidae:ATC00804:MZSUR:Isomyia_natalensis		Isomyia natalensis (Villeneuve, 1917)	accepted	Isomyia natalensis		Diptera	Rhiniinae	Cosminini	Isomyia	natalensis	(Villeneuve, 1917)	Thomas-Cabianca A	2018		South Africa	Mpumalanga	Lisbon Falls, Blyde River Canyon, N of Drakensbergs	-24.86	30.84	1300	1370	29.xi.2008	29-11-2008	1	Female			MZSUR				Cerretti | Audisio | Birtele	PreservedSpecimen			Hilltop
FlyHigh:Rhiniidae:ATC00863:NHMUK:Isomyia_natalensis		Isomyia natalensis (Villeneuve, 1917)	accepted	Isomyia natalensis		Diptera	Rhiniinae	Cosminini	Isomyia	natalensis	(Villeneuve, 1917)				South Africa	Gauteng	Pretoria (2)	-25.73	28.18			1911	1911	1	Female			NHMUK	NHMUK 010832101			WLD	PreservedSpecimen
FlyHigh:Rhiniidae:ATC00864:NHMUK:Isomyia_natalensis		Isomyia natalensis (Villeneuve, 1917)	accepted	Isomyia natalensis		Diptera	Rhiniinae	Cosminini	Isomyia	natalensis	(Villeneuve, 1917)				South Africa	KwaZulu-Natal	Willow Grange, Mooi River	-29.11	29.93			1913	1913	1	Female			NHMUK	NHMUK 010832117			Wroughton RC	PreservedSpecimen
FlyHigh:Rhiniidae:ATC00865:NHMUK:Isomyia_natalensis		Isomyia natalensis (Villeneuve, 1917)	accepted	Isomyia natalensis		Diptera	Rhiniinae	Cosminini	Isomyia	natalensis	(Villeneuve, 1917)	Malloch JR			South Africa	KwaZulu-Natal	Willow Grange, Mooi River	-29.11	29.93			01.iii.1913	01-03-1913	1	Female			NHMUK	NHMUK 010832109			Wroughton RC	PreservedSpecimen
FlyHigh:Rhiniidae:ATC00866:NHMUK:Isomyia_natalensis		Isomyia natalensis (Villeneuve, 1917)	accepted	Isomyia natalensis		Diptera	Rhiniinae	Cosminini	Isomyia	natalensis	(Villeneuve, 1917)				South Africa	Gauteng	Pretoria (2)	-25.73	28.18			02.i.1922	02-01-1922	1	Male			NHMUK	NHMUK 010832088				PreservedSpecimen
FlyHigh:Rhiniidae:ATC00867:NHMUK:Isomyia_natalensis		Isomyia natalensis (Villeneuve, 1917)	accepted	Isomyia natalensis		Diptera	Rhiniinae	Cosminini	Isomyia	natalensis	(Villeneuve, 1917)	Malloch JR			South Africa	KwaZulu-Natal	Willow Grange	-29.05	29.95			04.iii.1914	04-03-1914	1	Female			NHMUK	NHMUK 010832092			Wroughton RC	PreservedSpecimen
FlyHigh:Rhiniidae:ATC00868:NHMUK:Isomyia_natalensis		Isomyia natalensis (Villeneuve, 1917)	accepted	Isomyia natalensis		Diptera	Rhiniinae	Cosminini	Isomyia	natalensis	(Villeneuve, 1917)				South Africa	KwaZulu-Natal	Estcourt	-29.00	29.87			05.ii.1913	05-02-1913	1	Female			NHMUK	NHMUK 010832095			Wroughton RC	PreservedSpecimen
FlyHigh:Rhiniidae:ATC00869:NHMUK:Isomyia_natalensis		Isomyia natalensis (Villeneuve, 1917)	accepted	Isomyia natalensis		Diptera	Rhiniinae	Cosminini	Isomyia	natalensis	(Villeneuve, 1917)				South Africa	KwaZulu-Natal	Willow Grange, Mooi River	-29.11	29.93			05.ii.1913	05-02-1913	1	Male			NHMUK	NHMUK 010832074			Wroughton RC	PreservedSpecimen
FlyHigh:Rhiniidae:ATC00870:NHMUK:Isomyia_natalensis		Isomyia natalensis (Villeneuve, 1917)	accepted	Isomyia natalensis		Diptera	Rhiniinae	Cosminini	Isomyia	natalensis	(Villeneuve, 1917)				South Africa	KwaZulu-Natal	Willow Grange, Mooi River	-29.11	29.93			05.ii.1913	05-02-1913	1	Female			NHMUK	NHMUK 010832104			Wroughton RC	PreservedSpecimen
FlyHigh:Rhiniidae:ATC00871:NHMUK:Isomyia_natalensis		Isomyia natalensis (Villeneuve, 1917)	accepted	Isomyia natalensis		Diptera	Rhiniinae	Cosminini	Isomyia	natalensis	(Villeneuve, 1917)				South Africa	KwaZulu-Natal	Willow Grange, Mooi River	-29.11	29.93			05.ii.1913	05-02-1913	1	Female			NHMUK	NHMUK 010832112			Wroughton RC	PreservedSpecimen
FlyHigh:Rhiniidae:ATC00872:NHMUK:Isomyia_natalensis		Isomyia natalensis (Villeneuve, 1917)	accepted	Isomyia natalensis		Diptera	Rhiniinae	Cosminini	Isomyia	natalensis	(Villeneuve, 1917)				South Africa	KwaZulu-Natal	Willow Grange, Mooi River	-29.11	29.93			06.ii.1913	06-02-1913	1	Male			NHMUK	NHMUK 010832079			Wroughton RC	PreservedSpecimen
FlyHigh:Rhiniidae:ATC00873:NHMUK:Isomyia_natalensis		Isomyia natalensis (Villeneuve, 1917)	accepted	Isomyia natalensis		Diptera	Rhiniinae	Cosminini	Isomyia	natalensis	(Villeneuve, 1917)				South Africa	KwaZulu-Natal	Willow Grange, Mooi River	-29.11	29.93			06.ii.1913	06-02-1913	1	Female			NHMUK	NHMUK 010832099			Wroughton RC	PreservedSpecimen
FlyHigh:Rhiniidae:ATC00874:NHMUK:Isomyia_natalensis		Isomyia natalensis (Villeneuve, 1917)	accepted	Isomyia natalensis		Diptera	Rhiniinae	Cosminini	Isomyia	natalensis	(Villeneuve, 1917)				South Africa	KwaZulu-Natal	Willow Grange, Mooi River	-29.11	29.93			06.ii.1913	06-02-1913	1	Female			NHMUK	NHMUK 010832100			Wroughton RC	PreservedSpecimen
FlyHigh:Rhiniidae:ATC00875:NHMUK:Isomyia_natalensis		Isomyia natalensis (Villeneuve, 1917)	accepted	Isomyia natalensis		Diptera	Rhiniinae	Cosminini	Isomyia	natalensis	(Villeneuve, 1917)	Dear JP	1973		South Africa	KwaZulu-Natal	Estcourt	-29.00	29.87			06.xi.1913	06-11-1913	1	Male			NHMUK	NHMUK 010832080			Wroughton RC	PreservedSpecimen
FlyHigh:Rhiniidae:ATC00876:NHMUK:Isomyia_natalensis		Isomyia natalensis (Villeneuve, 1917)	accepted	Isomyia natalensis		Diptera	Rhiniinae	Cosminini	Isomyia	natalensis	(Villeneuve, 1917)				South Africa	Eastern Cape	Katberg	-32.52	26.63			15-30.i.1933	1933-01-15/30	1	Female			NHMUK	NHMUK 010832111			Turner RE	PreservedSpecimen
FlyHigh:Rhiniidae:ATC00877:NHMUK:Isomyia_natalensis		Isomyia natalensis (Villeneuve, 1917)	accepted	Isomyia natalensis		Diptera	Rhiniinae	Cosminini	Isomyia	natalensis	(Villeneuve, 1917)	Malloch JR			South Africa	KwaZulu-Natal	Willow Grange	-29.05	29.95			17.iii.1914	17-03-1914	1	Female			NHMUK	NHMUK 010832091			Wroughton RC	PreservedSpecimen
FlyHigh:Rhiniidae:ATC00878:NHMUK:Isomyia_natalensis		Isomyia natalensis (Villeneuve, 1917)	accepted	Isomyia natalensis		Diptera	Rhiniinae	Cosminini	Isomyia	natalensis	(Villeneuve, 1917)	Malloch JR			South Africa	KwaZulu-Natal	Willow Grange	-29.05	29.95			17.iii.1914	17-03-1914	1	Female			NHMUK	NHMUK 010832093			Wroughton RC	PreservedSpecimen
FlyHigh:Rhiniidae:ATC00879:NHMUK:Isomyia_natalensis		Isomyia natalensis (Villeneuve, 1917)	accepted	Isomyia natalensis		Diptera	Rhiniinae	Cosminini	Isomyia	natalensis	(Villeneuve, 1917)	Malloch JR			South Africa	KwaZulu-Natal	Willow Grange, Mooi River	-29.11	29.93			18.ii.1913	18-02-1913	1	Female			NHMUK	NHMUK 010832102			Wroughton RC	PreservedSpecimen
FlyHigh:Rhiniidae:ATC00880:NHMUK:Isomyia_natalensis		Isomyia natalensis (Villeneuve, 1917)	accepted	Isomyia natalensis		Diptera	Rhiniinae	Cosminini	Isomyia	natalensis	(Villeneuve, 1917)	Malloch JR			South Africa	KwaZulu-Natal	Willow Grange	-29.05	29.95			18.iv.1914	18-04-1914	1	Male			NHMUK	NHMUK 010832076			Wroughton RC	PreservedSpecimen
FlyHigh:Rhiniidae:ATC00881:NHMUK:Isomyia_natalensis		Isomyia natalensis (Villeneuve, 1917)	accepted	Isomyia natalensis		Diptera	Rhiniinae	Cosminini	Isomyia	natalensis	(Villeneuve, 1917)				South Africa	KwaZulu-Natal	Willow Grange, Mooi River	-29.11	29.93			20.iv.1913	20-04-1913	1	Female			NHMUK	NHMUK 010832098			Wroughton RC	PreservedSpecimen
FlyHigh:Rhiniidae:ATC00882:NHMUK:Isomyia_natalensis		Isomyia natalensis (Villeneuve, 1917)	accepted	Isomyia natalensis		Diptera	Rhiniinae	Cosminini	Isomyia	natalensis	(Villeneuve, 1917)	Peris SV	1947		South Africa	KwaZulu-Natal	Lady Grey	-30.71	27.22			22.xii.1924	22-12-1924	1	Female			NHMUK	NHMUK 010832097			Nel RI	PreservedSpecimen
FlyHigh:Rhiniidae:ATC00883:NHMUK:Isomyia_natalensis		Isomyia natalensis (Villeneuve, 1917)	accepted	Isomyia natalensis		Diptera	Rhiniinae	Cosminini	Isomyia	natalensis	(Villeneuve, 1917)				South Africa	Limpopo	Nylsley Reserve, Naboomspruit [now Mookgophong] (1)	-24.65	31.20			28.iii.1979	28-03-1979	1	Female			NHMUK	NHMUK 010832081			Ferrar P	PreservedSpecimen
FlyHigh:Rhiniidae:ATC00884:NHMUK:Isomyia_natalensis		Isomyia natalensis (Villeneuve, 1917)	accepted	Isomyia natalensis		Diptera	Rhiniinae	Cosminini	Isomyia	natalensis	(Villeneuve, 1917)				South Africa	KwaZulu-Natal	Willow Grange, Mooi River	-29.11	29.93			30.iii.1913	30-03-1913	1	Female			NHMUK	NHMUK 010832090			Wroughton RC	PreservedSpecimen
FlyHigh:Rhiniidae:ATC00885:NHMUK:Isomyia_natalensis		Isomyia natalensis (Villeneuve, 1917)	accepted	Isomyia natalensis		Diptera	Rhiniinae	Cosminini	Isomyia	natalensis	(Villeneuve, 1917)				South Africa	Gauteng	Johannesburg (1)	-26.20	28.05	1829		iii.1899	1899-03	1	Female			NHMUK	NHMUK 010832108			Cregoe JP	PreservedSpecimen
FlyHigh:Rhiniidae:ATC00886:NHMUK:Isomyia_natalensis		Isomyia natalensis (Villeneuve, 1917)	accepted	Isomyia natalensis		Diptera	Rhiniinae	Cosminini	Isomyia	natalensis	(Villeneuve, 1917)				South Africa	KwaZulu-Natal	Royal Natal National Park (5)	-28.68	28.93			iii.1932	1932-03	1	Male			NHMUK	NHMUK 010832073			Mackie A	PreservedSpecimen
FlyHigh:Rhiniidae:ATC00887:NHMUK:Isomyia_natalensis		Isomyia natalensis (Villeneuve, 1917)	accepted	Isomyia natalensis		Diptera	Rhiniinae	Cosminini	Isomyia	natalensis	(Villeneuve, 1917)	van Emden	1940		South Africa	KwaZulu-Natal	Royal Natal National Park (5)	-28.68	28.93			iii.1932	1932-03	1	Female			NHMUK	NHMUK 010832077			Mackie A	PreservedSpecimen
FlyHigh:Rhiniidae:ATC00888:NHMUK:Isomyia_natalensis		Isomyia natalensis (Villeneuve, 1917)	accepted	Isomyia natalensis		Diptera	Rhiniinae	Cosminini	Isomyia	natalensis	(Villeneuve, 1917)				South Africa	KwaZulu-Natal	Royal Natal National Park (5)	-28.68	28.93			iii.1932	1932-03	1	Male			NHMUK	NHMUK 010832078			Mackie A	PreservedSpecimen
FlyHigh:Rhiniidae:ATC00889:NHMUK:Isomyia_natalensis		Isomyia natalensis (Villeneuve, 1917)	accepted	Isomyia natalensis		Diptera	Rhiniinae	Cosminini	Isomyia	natalensis	(Villeneuve, 1917)				South Africa	KwaZulu-Natal	Royal Natal National Park (5)	-28.68	28.93			iii.1932	1932-03	1	Male			NHMUK	NHMUK 010832082			Mackie A	PreservedSpecimen
FlyHigh:Rhiniidae:ATC00890:NHMUK:Isomyia_natalensis		Isomyia natalensis (Villeneuve, 1917)	accepted	Isomyia natalensis		Diptera	Rhiniinae	Cosminini	Isomyia	natalensis	(Villeneuve, 1917)				South Africa	KwaZulu-Natal	Royal Natal National Park (5)	-28.68	28.93			iii.1932	1932-03	1	Male			NHMUK	NHMUK 010832085			Ogilvie J	PreservedSpecimen
FlyHigh:Rhiniidae:ATC00891:NHMUK:Isomyia_natalensis		Isomyia natalensis (Villeneuve, 1917)	accepted	Isomyia natalensis		Diptera	Rhiniinae	Cosminini	Isomyia	natalensis	(Villeneuve, 1917)				South Africa	KwaZulu-Natal	Royal Natal National Park (5)	-28.68	28.93			iii.1932	1932-03	1	Female			NHMUK	NHMUK 010832087			Ogilvie J	PreservedSpecimen
FlyHigh:Rhiniidae:ATC00892:NHMUK:Isomyia_natalensis		Isomyia natalensis (Villeneuve, 1917)	accepted	Isomyia natalensis		Diptera	Rhiniinae	Cosminini	Isomyia	natalensis	(Villeneuve, 1917)				South Africa	KwaZulu-Natal	Ulundi	-28.33	31.42	1524	1981	ix.1896	1896-09	1	Male			NHMUK	NHMUK 010832072			Marshall GAK	PreservedSpecimen
FlyHigh:Rhiniidae:ATC00893:NHMUK:Isomyia_natalensis		Isomyia natalensis (Villeneuve, 1917)	accepted	Isomyia natalensis		Diptera	Rhiniinae	Cosminini	Isomyia	natalensis	(Villeneuve, 1917)	Dear JP	1973		South Africa	KwaZulu-Natal	Ulundi	-28.33	31.42	1524	1981	ix.1896	1896-09	1	Female			NHMUK	NHMUK 010832106			Marshall GAK	PreservedSpecimen
FlyHigh:Rhiniidae:ATC00894:NHMUK:Isomyia_natalensis		Isomyia natalensis (Villeneuve, 1917)	accepted	Isomyia natalensis		Diptera	Rhiniinae	Cosminini	Isomyia	natalensis	(Villeneuve, 1917)				South Africa	KwaZulu-Natal	Ulundi	-28.33	31.42	1524	1981	ix.1896	1896-09	1	Female			NHMUK	NHMUK 010832113			Marshall GAK	PreservedSpecimen
FlyHigh:Rhiniidae:ATC00895:NHMUK:Isomyia_natalensis		Isomyia natalensis (Villeneuve, 1917)	accepted	Isomyia natalensis		Diptera	Rhiniinae	Cosminini	Isomyia	natalensis	(Villeneuve, 1917)				South Africa	KwaZulu-Natal	Headvitree	-28.93	29.78					1	Female			NHMUK	NHMUK 010832075			Dibber D	PreservedSpecimen
FlyHigh:Rhiniidae:ATC00896:NHMUK:Isomyia_natalensis		Isomyia natalensis (Villeneuve, 1917)	accepted	Isomyia natalensis		Diptera	Rhiniinae	Cosminini	Isomyia	natalensis	(Villeneuve, 1917)				South Africa	KwaZulu-Natal	Headvitree	-28.93	29.78					1	Male			NHMUK	NHMUK 010832084			Dibber D	PreservedSpecimen
FlyHigh:Rhiniidae:ATC00897:NHMUK:Isomyia_natalensis		Isomyia natalensis (Villeneuve, 1917)	accepted	Isomyia natalensis		Diptera	Rhiniinae	Cosminini	Isomyia	natalensis	(Villeneuve, 1917)	Zumpt F	1956		South Africa	North-West	Potchefstroom	-26.72	27.10					1	Male			NHMUK	NHMUK 010832083			Zumpt F	PreservedSpecimen
FlyHigh:Rhiniidae:ATC00898:NHMUK:Isomyia_natalensis		Isomyia natalensis (Villeneuve, 1917)	accepted	Isomyia natalensis		Diptera	Rhiniinae	Cosminini	Isomyia	natalensis	(Villeneuve, 1917)				South Africa	KwaZulu-Natal	Ulundi	-28.33	31.42			viii.1896	1896-08	1	Male			NHMUK	NHMUK 010832110				PreservedSpecimen
FlyHigh:Rhiniidae:ATC00899:NHMUK:Isomyia_natalensis		Isomyia natalensis (Villeneuve, 1917)	accepted	Isomyia natalensis		Diptera	Rhiniinae	Cosminini	Isomyia	natalensis	(Villeneuve, 1917)				South Africa	Mpumalanga	Piet Retief District	-27.00	30.80			viii.1903	1903-08	1	Female			NHMUK	NHMUK 010832094			Crawshay R	PreservedSpecimen
FlyHigh:Rhiniidae:ATC00900:NHMUK:Isomyia_natalensis		Isomyia natalensis (Villeneuve, 1917)	accepted	Isomyia natalensis		Diptera	Rhiniinae	Cosminini	Isomyia	natalensis	(Villeneuve, 1917)				South Africa	Mpumalanga	Piet Retief District	-27.00	30.80			viii.1903	1903-08	1	Female			NHMUK	NHMUK 010832096			Crawshay R	PreservedSpecimen
FlyHigh:Rhiniidae:ATC00901:NHMUK:Isomyia_natalensis		Isomyia natalensis (Villeneuve, 1917)	accepted	Isomyia natalensis		Diptera	Rhiniinae	Cosminini	Isomyia	natalensis	(Villeneuve, 1917)				South Africa	Mpumalanga	Piet Retief District	-27.00	30.80			viii.1903	1903-08	1	Female			NHMUK	NHMUK 010832107			Crawshay R	PreservedSpecimen
FlyHigh:Rhiniidae:ATC01231:NMSA:Isomyia_natalensis		Isomyia natalensis (Villeneuve, 1917)	accepted	Isomyia natalensis		Diptera	Rhiniinae	Cosminini	Isomyia	natalensis	(Villeneuve, 1917)	Thomas-Cabianca A	2018		South Africa	KwaZulu-Natal	Van Reenen's Pass	-28.37	29.38			01.iii.1981	01-03-1981	1	Male			NMSA	NMSA DIP 083770			Stuckenberg D	PreservedSpecimen
FlyHigh:Rhiniidae:ATC01232:NMSA:Isomyia_natalensis		Isomyia natalensis (Villeneuve, 1917)	accepted	Isomyia natalensis		Diptera	Rhiniinae	Cosminini	Isomyia	natalensis	(Villeneuve, 1917)	Thomas-Cabianca A	2018		South Africa	KwaZulu-Natal	Kamberg Nature Reserve	-29.48	29.68			01-06.x.1978	1978-10-01/06	1	Male		Malaise trap	NMSA	NMSA DIP 083838			Londt JGH	PreservedSpecimen			Riverside, open road
FlyHigh:Rhiniidae:ATC01233:NMSA:Isomyia_natalensis		Isomyia natalensis (Villeneuve, 1917)	accepted	Isomyia natalensis		Diptera	Rhiniinae	Cosminini	Isomyia	natalensis	(Villeneuve, 1917)	Zumpt F	1969		South Africa	Eastern Cape	Otterford Forestry Reserve, Hankey area	-33.75	24.98			01-10.xii.1967	1967-12-01/10	1	Female			NMSA	NMSA DIP 019896			Stuckenberg BR | Stuckenberg P	PreservedSpecimen
FlyHigh:Rhiniidae:ATC01234:NMSA:Isomyia_natalensis		Isomyia natalensis (Villeneuve, 1917)	accepted	Isomyia natalensis		Diptera	Rhiniinae	Cosminini	Isomyia	natalensis	(Villeneuve, 1917)	Thomas-Cabianca A	2018		South Africa	Eastern Cape	35 km SE of Maclear	-31.20	28.60	1400		03.ii.1992	03-02-1992	1	Female			NMSA	NMSA DIP 083776			Museum Expedition (NMSA)	PreservedSpecimen	Grass slopes and ravine
FlyHigh:Rhiniidae:ATC01235:NMSA:Isomyia_natalensis		Isomyia natalensis (Villeneuve, 1917)	accepted	Isomyia natalensis		Diptera	Rhiniinae	Cosminini	Isomyia	natalensis	(Villeneuve, 1917)	Thomas-Cabianca A	2018		South Africa	Eastern Cape	35 km SE of Maclear	-31.20	28.60	1400		03.ii.1992	03-02-1992	1	Female			NMSA	NMSA DIP 083777			Museum Expedition (NMSA)	PreservedSpecimen	Grass slopes and ravine
FlyHigh:Rhiniidae:ATC01236:NMSA:Isomyia_natalensis		Isomyia natalensis (Villeneuve, 1917)	accepted	Isomyia natalensis		Diptera	Rhiniinae	Cosminini	Isomyia	natalensis	(Villeneuve, 1917)	Thomas-Cabianca A	2018		South Africa	Eastern Cape	37 km SE of Maclear	-30.88	28.18	1670		03.ii.1992	03-02-1992	1	Female			NMSA	NMSA DIP 083778			Museum Expedition (NMSA)	PreservedSpecimen	Grass slopes and ravine
FlyHigh:Rhiniidae:ATC01237:NMSA:Isomyia_natalensis		Isomyia natalensis (Villeneuve, 1917)	accepted	Isomyia natalensis		Diptera	Rhiniinae	Cosminini	Isomyia	natalensis	(Villeneuve, 1917)	Thomas-Cabianca A	2018		South Africa	Eastern Cape	37 km SE of Maclear	-30.88	28.18	1670		03.ii.1992	03-02-1992	1	Female			NMSA	NMSA DIP 083779			Museum Expedition (NMSA)	PreservedSpecimen	Grass slopes and ravine
FlyHigh:Rhiniidae:ATC01238:NMSA:Isomyia_natalensis		Isomyia natalensis (Villeneuve, 1917)	accepted	Isomyia natalensis		Diptera	Rhiniinae	Cosminini	Isomyia	natalensis	(Villeneuve, 1917)	Thomas-Cabianca A	2018		South Africa	KwaZulu-Natal	Royal Natal National Park (4)	-28.69	28.93	1500		03.ix.1982	03-09-1982	1	Male			NMSA	NMSA DIP 083764			Whittington AE | Barraclough DA	PreservedSpecimen	Riverine vegetation, Tugela River
FlyHigh:Rhiniidae:ATC01239:NMSA:Isomyia_natalensis		Isomyia natalensis (Villeneuve, 1917)	accepted	Isomyia natalensis		Diptera	Rhiniinae	Cosminini	Isomyia	natalensis	(Villeneuve, 1917)	Thomas-Cabianca A	2018		South Africa	KwaZulu-Natal	Durban (3)	-29.85	31.02			04.iii.1908	04-03-1908	1	Female			NMSA	NMSA DIP 083753			Leigh GF	PreservedSpecimen
FlyHigh:Rhiniidae:ATC01240:NMSA:Isomyia_natalensis		Isomyia natalensis (Villeneuve, 1917)	accepted	Isomyia natalensis		Diptera	Rhiniinae	Cosminini	Isomyia	natalensis	(Villeneuve, 1917)	Thomas-Cabianca A	2018		South Africa	KwaZulu-Natal	Pietermaritzburg	-29.60	30.37			04.iv.1982	04-04-1982	1	Male			NMSA	NMSA DIP 083768			Barraclough DA	PreservedSpecimen	Town Bush Forest		Res. grassland near stream
FlyHigh:Rhiniidae:ATC01241:NMSA:Isomyia_natalensis		Isomyia natalensis (Villeneuve, 1917)	accepted	Isomyia natalensis		Diptera	Rhiniinae	Cosminini	Isomyia	natalensis	(Villeneuve, 1917)	Thomas-Cabianca A	2018		South Africa	KwaZulu-Natal	Injasuti Nature Reserve	-29.20	29.37			04.xii.1981	04-12-1981	1	Male			NMSA	NMSA DIP 083834			Londt JGH	PreservedSpecimen
FlyHigh:Rhiniidae:ATC01242:NMSA:Isomyia_natalensis		Isomyia natalensis (Villeneuve, 1917)	accepted	Isomyia natalensis		Diptera	Rhiniinae	Cosminini	Isomyia	natalensis	(Villeneuve, 1917)	Thomas-Cabianca A	2018		South Africa	KwaZulu-Natal	Cathedral Peak Area Forestry Reserve	-28.95	29.20	1800		04-11.iv.1977	1977-04-04/11	1	Male		ex Malaise trap	NMSA	NMSA DIP 083790			Londt JGH	PreservedSpecimen
FlyHigh:Rhiniidae:ATC01243:NMSA:Isomyia_natalensis		Isomyia natalensis (Villeneuve, 1917)	accepted	Isomyia natalensis		Diptera	Rhiniinae	Cosminini	Isomyia	natalensis	(Villeneuve, 1917)	Thomas-Cabianca A	2018		South Africa	KwaZulu-Natal	Cathedral Peak Area Forestry Reserve	-28.95	29.20	1800		04-11.iv.1977	1977-04-04/11	1	Female		ex Malaise trap	NMSA	NMSA DIP 083791			Londt JGH	PreservedSpecimen
FlyHigh:Rhiniidae:ATC01244:NMSA:Isomyia_natalensis		Isomyia natalensis (Villeneuve, 1917)	accepted	Isomyia natalensis		Diptera	Rhiniinae	Cosminini	Isomyia	natalensis	(Villeneuve, 1917)	Thomas-Cabianca A	2018		South Africa	KwaZulu-Natal	Cathedral Peak Area Forestry Reserve	-28.95	29.20	1800		04-11.iv.1977	1977-04-04/11	1	Female		ex Malaise trap	NMSA	NMSA DIP 083792			Londt JGH	PreservedSpecimen
FlyHigh:Rhiniidae:ATC01245:NMSA:Isomyia_natalensis		Isomyia natalensis (Villeneuve, 1917)	accepted	Isomyia natalensis		Diptera	Rhiniinae	Cosminini	Isomyia	natalensis	(Villeneuve, 1917)	Thomas-Cabianca A	2018		South Africa	KwaZulu-Natal	Cathedral Peak Area Forestry Reserve	-28.95	29.20	1800		04-11.iv.1977	1977-04-04/11	1	Male		ex Malaise trap	NMSA	NMSA DIP 083793			Londt JGH	PreservedSpecimen
FlyHigh:Rhiniidae:ATC01246:NMSA:Isomyia_natalensis		Isomyia natalensis (Villeneuve, 1917)	accepted	Isomyia natalensis		Diptera	Rhiniinae	Cosminini	Isomyia	natalensis	(Villeneuve, 1917)	Thomas-Cabianca A	2018		South Africa	KwaZulu-Natal	Cathedral Peak Area Forestry Reserve	-28.95	29.20	1800		04-11.iv.1977	1977-04-04/11	1	Male		ex Malaise trap	NMSA	NMSA DIP 083794			Londt JGH	PreservedSpecimen
FlyHigh:Rhiniidae:ATC01247:NMSA:Isomyia_natalensis		Isomyia natalensis (Villeneuve, 1917)	accepted	Isomyia natalensis		Diptera	Rhiniinae	Cosminini	Isomyia	natalensis	(Villeneuve, 1917)	Thomas-Cabianca A	2018		South Africa	KwaZulu-Natal	Cathedral Peak Area Forestry Reserve	-28.95	29.20	1800		04-11.iv.1977	1977-04-04/11	1	Female		ex Malaise trap	NMSA	NMSA DIP 083795			Londt JGH	PreservedSpecimen
FlyHigh:Rhiniidae:ATC01248:NMSA:Isomyia_natalensis		Isomyia natalensis (Villeneuve, 1917)	accepted	Isomyia natalensis		Diptera	Rhiniinae	Cosminini	Isomyia	natalensis	(Villeneuve, 1917)	Thomas-Cabianca A	2018		South Africa	KwaZulu-Natal	Cathedral Peak Area	-28.95	29.20			04-11.ix.1977	1977-09-04/11	1	Male		ex Malaise trap	NMSA	NMSA DIP 083786			Londt JGH	PreservedSpecimen
FlyHigh:Rhiniidae:ATC01249:NMSA:Isomyia_natalensis		Isomyia natalensis (Villeneuve, 1917)	accepted	Isomyia natalensis		Diptera	Rhiniinae	Cosminini	Isomyia	natalensis	(Villeneuve, 1917)	Thomas-Cabianca A	2018		South Africa	KwaZulu-Natal	Cathedral Peak Area	-28.95	29.20			04-11.ix.1977	1977-09-04/11	1	Male		ex Malaise trap	NMSA	NMSA DIP 083787			Londt JGH	PreservedSpecimen
FlyHigh:Rhiniidae:ATC01250:NMSA:Isomyia_natalensis		Isomyia natalensis (Villeneuve, 1917)	accepted	Isomyia natalensis		Diptera	Rhiniinae	Cosminini	Isomyia	natalensis	(Villeneuve, 1917)	Thomas-Cabianca A	2018		South Africa	KwaZulu-Natal	Cathedral Peak Area	-28.95	29.20			04-11.ix.1977	1977-09-04/11	1	Male		ex Malaise trap	NMSA	NMSA DIP 083836			Londt JGH	PreservedSpecimen
FlyHigh:Rhiniidae:ATC01251:NMSA:Isomyia_natalensis		Isomyia natalensis (Villeneuve, 1917)	accepted	Isomyia natalensis		Diptera	Rhiniinae	Cosminini	Isomyia	natalensis	(Villeneuve, 1917)	Thomas-Cabianca A	2018		South Africa	KwaZulu-Natal	Cathedral Peak Area	-28.95	29.20			04-11.ix.1977	1977-09-04/11	1	Male		ex Malaise trap	NMSA	NMSA DIP 083837			Londt JGH	PreservedSpecimen
FlyHigh:Rhiniidae:ATC01252:NMSA:Isomyia_natalensis		Isomyia natalensis (Villeneuve, 1917)	accepted	Isomyia natalensis		Diptera	Rhiniinae	Cosminini	Isomyia	natalensis	(Villeneuve, 1917)	Thomas-Cabianca A	2018		South Africa	KwaZulu-Natal	Royal Natal National Park (5)	-28.68	28.93			05.x.1981	05-10-1981	1	Male			NMSA	NMSA DIP 083745			Londt JGH	PreservedSpecimen
FlyHigh:Rhiniidae:ATC01253:NMSA:Isomyia_natalensis		Isomyia natalensis (Villeneuve, 1917)	accepted	Isomyia natalensis		Diptera	Rhiniinae	Cosminini	Isomyia	natalensis	(Villeneuve, 1917)	Thomas-Cabianca A	2018		South Africa	KwaZulu-Natal	Royal Natal National Park (5)	-28.68	28.93			05.x.1981	05-10-1981	1	Male			NMSA	NMSA DIP 083843			Londt JGH	PreservedSpecimen
FlyHigh:Rhiniidae:ATC01254:NMSA:Isomyia_natalensis		Isomyia natalensis (Villeneuve, 1917)	accepted	Isomyia natalensis		Diptera	Rhiniinae	Cosminini	Isomyia	natalensis	(Villeneuve, 1917)	Thomas-Cabianca A	2018		South Africa	KwaZulu-Natal	Royal Natal National Park (5)	-28.68	28.93			05.x.1981	05-10-1981	1	Male			NMSA	NMSA DIP 083844			Londt JGH	PreservedSpecimen
FlyHigh:Rhiniidae:ATC01255:NMSA:Isomyia_natalensis		Isomyia natalensis (Villeneuve, 1917)	accepted	Isomyia natalensis		Diptera	Rhiniinae	Cosminini	Isomyia	natalensis	(Villeneuve, 1917)	Thomas-Cabianca A	2018		South Africa	KwaZulu-Natal	Cathedral Peak Area	-28.95	29.20			05-06.ii.1983	1983-02-05/06	1	Male		ex Malaise trap	NMSA	NMSA DIP 083788			Londt JGH	PreservedSpecimen
FlyHigh:Rhiniidae:ATC01256:NMSA:Isomyia_natalensis		Isomyia natalensis (Villeneuve, 1917)	accepted	Isomyia natalensis		Diptera	Rhiniinae	Cosminini	Isomyia	natalensis	(Villeneuve, 1917)	Thomas-Cabianca A	2018		South Africa	KwaZulu-Natal	Cathedral Peak Area	-28.95	29.20			05-06.ii.1983	1983-02-05/06	1	Male		ex Malaise trap	NMSA	NMSA DIP 083789			Londt JGH	PreservedSpecimen
FlyHigh:Rhiniidae:ATC01257:NMSA:Isomyia_natalensis		Isomyia natalensis (Villeneuve, 1917)	accepted	Isomyia natalensis		Diptera	Rhiniinae	Cosminini	Isomyia	natalensis	(Villeneuve, 1917)	Thomas-Cabianca A	2018		South Africa	KwaZulu-Natal	Giant's Castle Game Reserve	-29.27	29.52			05-11.xii.1983	1983-12-05/11	1	Female			NMSA	NMSA DIP 083848			Londt JGH	PreservedSpecimen
FlyHigh:Rhiniidae:ATC01258:NMSA:Isomyia_natalensis		Isomyia natalensis (Villeneuve, 1917)	accepted	Isomyia natalensis		Diptera	Rhiniinae	Cosminini	Isomyia	natalensis	(Villeneuve, 1917)	Thomas-Cabianca A	2018		South Africa	KwaZulu-Natal	Giant's Castle Game Reserve	-29.27	29.52			05-11.xii.1983	1983-12-05/11	1	Female			NMSA	NMSA DIP 083849			Londt JGH	PreservedSpecimen
FlyHigh:Rhiniidae:ATC01259:NMSA:Isomyia_natalensis		Isomyia natalensis (Villeneuve, 1917)	accepted	Isomyia natalensis		Diptera	Rhiniinae	Cosminini	Isomyia	natalensis	(Villeneuve, 1917)	Thomas-Cabianca A	2018		South Africa	KwaZulu-Natal	Injasuti Nature Reserve	-29.20	29.37			05-11.xii.1983	1983-12-05/11	1	Female		MV light trap	NMSA	NMSA DIP 083780			Londt JGH	PreservedSpecimen
FlyHigh:Rhiniidae:ATC01260:NMSA:Isomyia_natalensis		Isomyia natalensis (Villeneuve, 1917)	accepted	Isomyia natalensis		Diptera	Rhiniinae	Cosminini	Isomyia	natalensis	(Villeneuve, 1917)	Thomas-Cabianca A	2018		South Africa	KwaZulu-Natal	Injasuti Nature Reserve	-29.20	29.37			05-11.xii.1983	1983-12-05/11	1	Male		MV light trap	NMSA	NMSA DIP 083781			Londt JGH	PreservedSpecimen
FlyHigh:Rhiniidae:ATC01261:NMSA:Isomyia_natalensis		Isomyia natalensis (Villeneuve, 1917)	accepted	Isomyia natalensis		Diptera	Rhiniinae	Cosminini	Isomyia	natalensis	(Villeneuve, 1917)	Thomas-Cabianca A	2018		South Africa	KwaZulu-Natal	Injasuti Nature Reserve	-29.20	29.37			05-11.xii.1983	1983-12-05/11	1	Male		MV light trap	NMSA	NMSA DIP 083782			Londt JGH	PreservedSpecimen
FlyHigh:Rhiniidae:ATC01262:NMSA:Isomyia_natalensis		Isomyia natalensis (Villeneuve, 1917)	accepted	Isomyia natalensis		Diptera	Rhiniinae	Cosminini	Isomyia	natalensis	(Villeneuve, 1917)	Thomas-Cabianca A	2018		South Africa	KwaZulu-Natal	Injasuti Nature Reserve	-29.20	29.37			05-11.xii.1983	1983-12-05/11	1	Male		MV light trap	NMSA	NMSA DIP 083783			Londt JGH	PreservedSpecimen
FlyHigh:Rhiniidae:ATC01263:NMSA:Isomyia_natalensis		Isomyia natalensis (Villeneuve, 1917)	accepted	Isomyia natalensis		Diptera	Rhiniinae	Cosminini	Isomyia	natalensis	(Villeneuve, 1917)	Thomas-Cabianca A	2018		South Africa	KwaZulu-Natal	Injasuti Nature Reserve	-29.20	29.37			05-11.xii.1983	1983-12-05/11	1	Male		MV light trap	NMSA	NMSA DIP 083784			Londt JGH	PreservedSpecimen
FlyHigh:Rhiniidae:ATC01264:NMSA:Isomyia_natalensis		Isomyia natalensis (Villeneuve, 1917)	accepted	Isomyia natalensis		Diptera	Rhiniinae	Cosminini	Isomyia	natalensis	(Villeneuve, 1917)	Thomas-Cabianca A	2018		South Africa	Eastern Cape	Klein Visrivier - ca. 10 km W of Somerset East	-32.73	25.50	800		06.xii.1989	06-12-1989	1	Female			NMSA	NMSA DIP 083762			Londt JGH | Londt H	PreservedSpecimen	Rocky ridge and stream
FlyHigh:Rhiniidae:ATC01265:NMSA:Isomyia_natalensis		Isomyia natalensis (Villeneuve, 1917)	accepted	Isomyia natalensis		Diptera	Rhiniinae	Cosminini	Isomyia	natalensis	(Villeneuve, 1917)	Thomas-Cabianca A	2018		South Africa	KwaZulu-Natal	Royal Natal National Park (5)	-28.68	28.93			06-10.xii.1984	1984-12-06/10	1	Female			NMSA	NMSA DIP 083847			Londt JGH	PreservedSpecimen	Riverine bush, Montane slopes
FlyHigh:Rhiniidae:ATC01266:NMSA:Isomyia_natalensis		Isomyia natalensis (Villeneuve, 1917)	accepted	Isomyia natalensis		Diptera	Rhiniinae	Cosminini	Isomyia	natalensis	(Villeneuve, 1917)	Zumpt F	1979		South Africa	Mpumalanga	Lomati River Headwaters, Barberton - Havelock Road	-25.63	31.78	1175		07.xi.1970	07-11-1970	1	Female			NMSA	NMSA DIP 019859			Stuckenberg BR	PreservedSpecimen	Montane meadow
FlyHigh:Rhiniidae:ATC01267:NMSA:Isomyia_natalensis		Isomyia natalensis (Villeneuve, 1917)	accepted	Isomyia natalensis		Diptera	Rhiniinae	Cosminini	Isomyia	natalensis	(Villeneuve, 1917)	Zumpt F	1979		South Africa	Mpumalanga	Mt. Emlembe near Havelock Mine on Barberton Rd	-25.92	31.12	1425		07.xi.1970	07-11-1970	1	Female			NMSA	NMSA DIP 019779			Stuckenberg BR	PreservedSpecimen	Montane forest and streams
FlyHigh:Rhiniidae:ATC01268:NMSA:Isomyia_natalensis		Isomyia natalensis (Villeneuve, 1917)	accepted	Isomyia natalensis		Diptera	Rhiniinae	Cosminini	Isomyia	natalensis	(Villeneuve, 1917)	Thomas-Cabianca A	2018		South Africa	KwaZulu-Natal	Cathedral Peak Area	-28.95	29.20			07-12.iv.1982	1982-04-07/12	1	Female		ex Malaise trap	NMSA	NMSA DIP 083797			Londt JGH	PreservedSpecimen
FlyHigh:Rhiniidae:ATC01269:NMSA:Isomyia_natalensis		Isomyia natalensis (Villeneuve, 1917)	accepted	Isomyia natalensis		Diptera	Rhiniinae	Cosminini	Isomyia	natalensis	(Villeneuve, 1917)	Thomas-Cabianca A	2018		South Africa	KwaZulu-Natal	Cathedral Peak Area	-28.95	29.20			07-12.iv.1982	1982-04-07/12	1	Female		ex Malaise trap	NMSA	NMSA DIP 083798			Londt JGH	PreservedSpecimen
FlyHigh:Rhiniidae:ATC01270:NMSA:Isomyia_natalensis		Isomyia natalensis (Villeneuve, 1917)	accepted	Isomyia natalensis		Diptera	Rhiniinae	Cosminini	Isomyia	natalensis	(Villeneuve, 1917)	Thomas-Cabianca A	2018		South Africa	KwaZulu-Natal	Cathedral Peak Area	-28.95	29.20			07-12.iv.1982	1982-04-07/12	1	Male		ex Malaise trap	NMSA	NMSA DIP 083799			Londt JGH	PreservedSpecimen
FlyHigh:Rhiniidae:ATC01271:NMSA:Isomyia_natalensis		Isomyia natalensis (Villeneuve, 1917)	accepted	Isomyia natalensis		Diptera	Rhiniinae	Cosminini	Isomyia	natalensis	(Villeneuve, 1917)	Thomas-Cabianca A	2018		South Africa	KwaZulu-Natal	Cathedral Peak Area	-28.95	29.20			07-12.iv.1982	1982-04-07/12	1	Male		ex Malaise trap	NMSA	NMSA DIP 083800			Londt JGH	PreservedSpecimen
FlyHigh:Rhiniidae:ATC01272:NMSA:Isomyia_natalensis		Isomyia natalensis (Villeneuve, 1917)	accepted	Isomyia natalensis		Diptera	Rhiniinae	Cosminini	Isomyia	natalensis	(Villeneuve, 1917)	Thomas-Cabianca A	2018		South Africa	KwaZulu-Natal	Cathedral Peak Area	-28.95	29.20			07-12.iv.1982	1982-04-07/12	1	Male		ex Malaise trap	NMSA	NMSA DIP 083801			Londt JGH	PreservedSpecimen
FlyHigh:Rhiniidae:ATC01273:NMSA:Isomyia_natalensis		Isomyia natalensis (Villeneuve, 1917)	accepted	Isomyia natalensis		Diptera	Rhiniinae	Cosminini	Isomyia	natalensis	(Villeneuve, 1917)	Thomas-Cabianca A	2018		South Africa	KwaZulu-Natal	Cathedral Peak Area	-28.95	29.20			07-12.iv.1982	1982-04-07/12	1	Female		ex Malaise trap	NMSA	NMSA DIP 083802			Londt JGH	PreservedSpecimen
FlyHigh:Rhiniidae:ATC01274:NMSA:Isomyia_natalensis		Isomyia natalensis (Villeneuve, 1917)	accepted	Isomyia natalensis		Diptera	Rhiniinae	Cosminini	Isomyia	natalensis	(Villeneuve, 1917)	Thomas-Cabianca A	2018		South Africa	KwaZulu-Natal	Cathedral Peak Area	-28.95	29.20			07-12.iv.1982	1982-04-07/12	1	Female		ex Malaise trap	NMSA	NMSA DIP 083803			Londt JGH	PreservedSpecimen
FlyHigh:Rhiniidae:ATC01275:NMSA:Isomyia_natalensis		Isomyia natalensis (Villeneuve, 1917)	accepted	Isomyia natalensis		Diptera	Rhiniinae	Cosminini	Isomyia	natalensis	(Villeneuve, 1917)	Thomas-Cabianca A	2018		South Africa	KwaZulu-Natal	Cathedral Peak Area	-28.95	29.20			07-12.iv.1982	1982-04-07/12	1	Female		ex Malaise trap	NMSA	NMSA DIP 083804			Londt JGH	PreservedSpecimen
FlyHigh:Rhiniidae:ATC01276:NMSA:Isomyia_natalensis		Isomyia natalensis (Villeneuve, 1917)	accepted	Isomyia natalensis		Diptera	Rhiniinae	Cosminini	Isomyia	natalensis	(Villeneuve, 1917)	Thomas-Cabianca A	2018		South Africa	KwaZulu-Natal	Cathedral Peak Area	-28.95	29.20			07-12.iv.1982	1982-04-07/12	1	Male		ex Malaise trap	NMSA	NMSA DIP 083805			Londt JGH	PreservedSpecimen
FlyHigh:Rhiniidae:ATC01277:NMSA:Isomyia_natalensis		Isomyia natalensis (Villeneuve, 1917)	accepted	Isomyia natalensis		Diptera	Rhiniinae	Cosminini	Isomyia	natalensis	(Villeneuve, 1917)	Thomas-Cabianca A	2018		South Africa	KwaZulu-Natal	Cathedral Peak Area	-28.95	29.20			07-12.iv.1982	1982-04-07/12	1	Female		ex Malaise trap	NMSA	NMSA DIP 083806			Londt JGH	PreservedSpecimen
FlyHigh:Rhiniidae:ATC01278:NMSA:Isomyia_natalensis		Isomyia natalensis (Villeneuve, 1917)	accepted	Isomyia natalensis		Diptera	Rhiniinae	Cosminini	Isomyia	natalensis	(Villeneuve, 1917)	Thomas-Cabianca A	2018		South Africa	KwaZulu-Natal	Cathedral Peak Area	-28.95	29.20			07-12.iv.1982	1982-04-07/12	1	Male		ex Malaise trap	NMSA	NMSA DIP 083833			Londt JGH	PreservedSpecimen
FlyHigh:Rhiniidae:ATC01279:NMSA:Isomyia_natalensis		Isomyia natalensis (Villeneuve, 1917)	accepted	Isomyia natalensis		Diptera	Rhiniinae	Cosminini	Isomyia	natalensis	(Villeneuve, 1917)	Thomas-Cabianca A	2018		South Africa	KwaZulu-Natal	Monk’s Cowl Nature Reserve	-29.03	29.24	1440		10.xii.1995	10-12-1995	1	Male			NMSA	NMSA DIP 083771			Londt JGH	PreservedSpecimen	Stream and forest edges
FlyHigh:Rhiniidae:ATC01280:NMSA:Isomyia_natalensis		Isomyia natalensis (Villeneuve, 1917)	accepted	Isomyia natalensis		Diptera	Rhiniinae	Cosminini	Isomyia	natalensis	(Villeneuve, 1917)	Zumpt F			South Africa	Eastern Cape	Mountain Zebra National Park	-32.25	25.45	1400		12.iii.1972	12-03-1972	1	Male			NMSA	NMSA DIP 019895			Irwin ME | Irwin BJ	PreservedSpecimen
FlyHigh:Rhiniidae:ATC01281:NMSA:Isomyia_natalensis		Isomyia natalensis (Villeneuve, 1917)	accepted	Isomyia natalensis		Diptera	Rhiniinae	Cosminini	Isomyia	natalensis	(Villeneuve, 1917)	Zumpt F			South Africa	Eastern Cape	Mountain Zebra National Park	-32.25	25.45			12.iii.1972	12-03-1972	1	Female			NMSA	NMSA DIP 074987			Irwin ME | Irwin BJ	PreservedSpecimen
FlyHigh:Rhiniidae:ATC01282:NMSA:Isomyia_natalensis		Isomyia natalensis (Villeneuve, 1917)	accepted	Isomyia natalensis		Diptera	Rhiniinae	Cosminini	Isomyia	natalensis	(Villeneuve, 1917)	Zumpt F	1979		South Africa	Eastern Cape	Mountain Zebra National Park	-32.25	25.45			12.iii.1972	12-03-1972	1	Female			NMSA	NMSA DIP 074988			Irwin ME | Irwin BJ	PreservedSpecimen
FlyHigh:Rhiniidae:ATC01283:NMSA:Isomyia_natalensis		Isomyia natalensis (Villeneuve, 1917)	accepted	Isomyia natalensis		Diptera	Rhiniinae	Cosminini	Isomyia	natalensis	(Villeneuve, 1917)	Thomas-Cabianca A	2018		South Africa	KwaZulu-Natal	Drakensberg Garden area	-29.75	29.25			13-14.x.1984	1984-10-13/14	1	Male			NMSA	NMSA DIP 083744			Londt JGH	PreservedSpecimen			Garden area
FlyHigh:Rhiniidae:ATC01284:NMSA:Isomyia_natalensis		Isomyia natalensis (Villeneuve, 1917)	accepted	Isomyia natalensis		Diptera	Rhiniinae	Cosminini	Isomyia	natalensis	(Villeneuve, 1917)				South Africa	Eastern Cape	Kareedouw Mountain, W of Humansdorp	-33.97	24.31			14.x.1959	14-10-1959	1	Male			NMSA	NMSA DIP 019898			Stuckenberg BR | Stuckenberg P	PreservedSpecimen
FlyHigh:Rhiniidae:ATC01285:NMSA:Isomyia_natalensis		Isomyia natalensis (Villeneuve, 1917)	accepted	Isomyia natalensis		Diptera	Rhiniinae	Cosminini	Isomyia	natalensis	(Villeneuve, 1917)	Thomas-Cabianca A	2018		South Africa	KwaZulu-Natal	Cathedral Peak Area	-28.95	29.20			14-18.ix.1982	1982-09-14/18	1	Male			NMSA	NMSA DIP 083808			Barraclough DA | Barraclough C	PreservedSpecimen	Forest and grassland
FlyHigh:Rhiniidae:ATC01286:NMSA:Isomyia_natalensis		Isomyia natalensis (Villeneuve, 1917)	accepted	Isomyia natalensis		Diptera	Rhiniinae	Cosminini	Isomyia	natalensis	(Villeneuve, 1917)	Thomas-Cabianca A	2018		South Africa	KwaZulu-Natal	Cathedral Peak Area	-28.95	29.20			14-18.ix.1982	1982-09-14/18	1	Male			NMSA	NMSA DIP 083809			Barraclough DA | Barraclough C	PreservedSpecimen	Forest and grassland
FlyHigh:Rhiniidae:ATC01287:NMSA:Isomyia_natalensis		Isomyia natalensis (Villeneuve, 1917)	accepted	Isomyia natalensis		Diptera	Rhiniinae	Cosminini	Isomyia	natalensis	(Villeneuve, 1917)	Thomas-Cabianca A	2018		South Africa	KwaZulu-Natal	Cathedral Peak Area	-28.95	29.20			14-18.ix.1982	1982-09-14/18	1	Female			NMSA	NMSA DIP 083810			Barraclough DA | Barraclough C	PreservedSpecimen	Forest and grassland
FlyHigh:Rhiniidae:ATC01288:NMSA:Isomyia_natalensis		Isomyia natalensis (Villeneuve, 1917)	accepted	Isomyia natalensis		Diptera	Rhiniinae	Cosminini	Isomyia	natalensis	(Villeneuve, 1917)	Thomas-Cabianca A	2018		South Africa	KwaZulu-Natal	Cathedral Peak Area	-28.95	29.20			14-18.ix.1982	1982-09-14/18	1	Female			NMSA	NMSA DIP 083811			Barraclough DA | Barraclough C	PreservedSpecimen	Forest and grassland
FlyHigh:Rhiniidae:ATC01289:NMSA:Isomyia_natalensis		Isomyia natalensis (Villeneuve, 1917)	accepted	Isomyia natalensis		Diptera	Rhiniinae	Cosminini	Isomyia	natalensis	(Villeneuve, 1917)	Thomas-Cabianca A	2018		South Africa	KwaZulu-Natal	Cathedral Peak Area	-28.95	29.20			14-18.ix.1982	1982-09-14/18	1	Male			NMSA	NMSA DIP 083812			Barraclough DA | Barraclough C	PreservedSpecimen	Forest and grassland
FlyHigh:Rhiniidae:ATC01290:NMSA:Isomyia_natalensis		Isomyia natalensis (Villeneuve, 1917)	accepted	Isomyia natalensis		Diptera	Rhiniinae	Cosminini	Isomyia	natalensis	(Villeneuve, 1917)	Thomas-Cabianca A	2018		South Africa	KwaZulu-Natal	Cathedral Peak Area	-28.95	29.20			14-18.ix.1982	1982-09-14/18	1	Male			NMSA	NMSA DIP 083813			Barraclough DA | Barraclough C	PreservedSpecimen	Forest and grassland
FlyHigh:Rhiniidae:ATC01291:NMSA:Isomyia_natalensis		Isomyia natalensis (Villeneuve, 1917)	accepted	Isomyia natalensis		Diptera	Rhiniinae	Cosminini	Isomyia	natalensis	(Villeneuve, 1917)	Thomas-Cabianca A	2018		South Africa	KwaZulu-Natal	Cathedral Peak Area	-28.95	29.20			14-18.ix.1982	1982-09-14/18	1	Male			NMSA	NMSA DIP 083814			Barraclough DA | Barraclough C	PreservedSpecimen	Forest and grassland
FlyHigh:Rhiniidae:ATC01292:NMSA:Isomyia_natalensis		Isomyia natalensis (Villeneuve, 1917)	accepted	Isomyia natalensis		Diptera	Rhiniinae	Cosminini	Isomyia	natalensis	(Villeneuve, 1917)	Thomas-Cabianca A	2018		South Africa	KwaZulu-Natal	Cathedral Peak Area	-28.95	29.20			14-18.ix.1982	1982-09-14/18	1	Female			NMSA	NMSA DIP 083815			Barraclough DA | Barraclough C	PreservedSpecimen	Forest and grassland
FlyHigh:Rhiniidae:ATC01293:NMSA:Isomyia_natalensis		Isomyia natalensis (Villeneuve, 1917)	accepted	Isomyia natalensis		Diptera	Rhiniinae	Cosminini	Isomyia	natalensis	(Villeneuve, 1917)	Thomas-Cabianca A	2018		South Africa	KwaZulu-Natal	Cathedral Peak Area	-28.95	29.20			14-18.ix.1982	1982-09-14/18	1	Female			NMSA	NMSA DIP 083816			Barraclough DA | Barraclough C	PreservedSpecimen	Forest and grassland
FlyHigh:Rhiniidae:ATC01294:NMSA:Isomyia_natalensis		Isomyia natalensis (Villeneuve, 1917)	accepted	Isomyia natalensis		Diptera	Rhiniinae	Cosminini	Isomyia	natalensis	(Villeneuve, 1917)	Zumpt F	1954		South Africa	KwaZulu-Natal	Howick, Midlands	-29.48	30.22			15.ii.1954	15-02-1954	1	Male			NMSA	NMSA DIP 019888		terminalia slide 87	Zumpt F	PreservedSpecimen
FlyHigh:Rhiniidae:ATC01295:NMSA:Isomyia_natalensis		Isomyia natalensis (Villeneuve, 1917)	accepted	Isomyia natalensis		Diptera	Rhiniinae	Cosminini	Isomyia	natalensis	(Villeneuve, 1917)	Thomas-Cabianca A	2018		South Africa	Mpumalanga	40 km SE of Barberton Mt, Mlembe	-26.00	31.24			15.ix.1986	15-09-1986	1	Male			NMSA	NMSA DIP 083773			Londt JGH | Stuckenberg BR	PreservedSpecimen	Forest, stream, slopes
FlyHigh:Rhiniidae:ATC01296:NMSA:Isomyia_natalensis		Isomyia natalensis (Villeneuve, 1917)	accepted	Isomyia natalensis		Diptera	Rhiniinae	Cosminini	Isomyia	natalensis	(Villeneuve, 1917)	Thomas-Cabianca A	2018		South Africa	Mpumalanga	40 km SE of Barberton Mt, Mlembe	-26.00	31.24			15.ix.1986	15-09-1986	1	Female			NMSA	NMSA DIP 083775			Londt JGH | Stuckenberg BR	PreservedSpecimen	Forest, stream, slopes
FlyHigh:Rhiniidae:ATC01297:NMSA:Isomyia_natalensis		Isomyia natalensis (Villeneuve, 1917)	accepted	Isomyia natalensis		Diptera	Rhiniinae	Cosminini	Isomyia	natalensis	(Villeneuve, 1917)	Thomas-Cabianca A	2018		South Africa	KwaZulu-Natal	Monk’s Cowl Nature Reserve	-29.03	29.24	1440		16.xii.1992	16-12-1992	1	Female			NMSA	NMSA DIP 083772			Londt JGH	PreservedSpecimen	Grass, Streamsid bush
FlyHigh:Rhiniidae:ATC01298:NMSA:Isomyia_natalensis		Isomyia natalensis (Villeneuve, 1917)	accepted	Isomyia natalensis		Diptera	Rhiniinae	Cosminini	Isomyia	natalensis	(Villeneuve, 1917)	Thomas-Cabianca A	2018		South Africa	KwaZulu-Natal	Royal Natal National Park, Thendele area	-28.68	28.92	1440		16-18.iii.1990	1990-03-16/18	1	Male			NMSA	NMSA DIP 083828			Whittington AE	PreservedSpecimen
FlyHigh:Rhiniidae:ATC01299:NMSA:Isomyia_natalensis		Isomyia natalensis (Villeneuve, 1917)	accepted	Isomyia natalensis		Diptera	Rhiniinae	Cosminini	Isomyia	natalensis	(Villeneuve, 1917)	Thomas-Cabianca A	2018		South Africa	KwaZulu-Natal	Royal Natal National Park, Thendele area	-28.68	28.92	1440		16-18.iii.1990	1990-03-16/18	1	Male			NMSA	NMSA DIP 083830			Whittington AE	PreservedSpecimen
FlyHigh:Rhiniidae:ATC01300:NMSA:Isomyia_natalensis		Isomyia natalensis (Villeneuve, 1917)	accepted	Isomyia natalensis		Diptera	Rhiniinae	Cosminini	Isomyia	natalensis	(Villeneuve, 1917)	Thomas-Cabianca A	2018		South Africa	KwaZulu-Natal	Royal Natal National Park, Thendele area	-28.68	28.92	1440		16-18.iii.1990	1990-03-16/18	1	Female			NMSA	NMSA DIP 083831			Whittington AE	PreservedSpecimen
FlyHigh:Rhiniidae:ATC01301:NMSA:Isomyia_natalensis		Isomyia natalensis (Villeneuve, 1917)	accepted	Isomyia natalensis		Diptera	Rhiniinae	Cosminini	Isomyia	natalensis	(Villeneuve, 1917)	Thomas-Cabianca A	2018		South Africa	KwaZulu-Natal	Karkloof Nature Reserve	-29.31	30.21	1392		17.i.2004	17-01-2004	1	Female			NMSA	NMSA DIP 083841			Londt JGH | Dikow T	PreservedSpecimen	Montane meadow and mistbelt forest margin
FlyHigh:Rhiniidae:ATC01302:NMSA:Isomyia_natalensis		Isomyia natalensis (Villeneuve, 1917)	accepted	Isomyia natalensis		Diptera	Rhiniinae	Cosminini	Isomyia	natalensis	(Villeneuve, 1917)	Thomas-Cabianca A	2018		South Africa	KwaZulu-Natal	Springside Nature Reserve	-29.78	30.77			18.iii.1994	18-03-1994	1	Female			NMSA	NMSA DIP 083839			Cradock KR	PreservedSpecimen
FlyHigh:Rhiniidae:ATC01303:NMSA:Isomyia_natalensis		Isomyia natalensis (Villeneuve, 1917)	accepted	Isomyia natalensis		Diptera	Rhiniinae	Cosminini	Isomyia	natalensis	(Villeneuve, 1917)	Thomas-Cabianca A	2018		South Africa	KwaZulu-Natal	Umtamvuna - Beacon Hill	-31.00	30.15			18.xii.1997	18-12-1997	1	Male			NMSA	NMSA DIP 083835			James S | Cradock K	PreservedSpecimen
FlyHigh:Rhiniidae:ATC01304:NMSA:Isomyia_natalensis		Isomyia natalensis (Villeneuve, 1917)	accepted	Isomyia natalensis		Diptera	Rhiniinae	Cosminini	Isomyia	natalensis	(Villeneuve, 1917)	Thomas-Cabianca A	2018		South Africa	Gauteng	Pretoria (2)	-25.73	28.18			19.xii.1905	19-12-1905	1	Female			NMSA	NMSA DIP 083751			Swierstra CJ	PreservedSpecimen
FlyHigh:Rhiniidae:ATC01305:NMSA:Isomyia_natalensis		Isomyia natalensis (Villeneuve, 1917)	accepted	Isomyia natalensis		Diptera	Rhiniinae	Cosminini	Isomyia	natalensis	(Villeneuve, 1917)	Thomas-Cabianca A	2018		South Africa	Western Cape	Noetzie near Knysna	-34.07	23.13	30		19.xii.1995	19-12-1995	1	Female			NMSA	NMSA DIP 083769			Craddock K	PreservedSpecimen	Forest
FlyHigh:Rhiniidae:ATC01306:NMSA:Isomyia_natalensis		Isomyia natalensis (Villeneuve, 1917)	accepted	Isomyia natalensis		Diptera	Rhiniinae	Cosminini	Isomyia	natalensis	(Villeneuve, 1917)	Thomas-Cabianca A	2018		South Africa	KwaZulu-Natal	Mpenjati Nature Reserve	-30.98	30.28			19.xii.1997	19-12-1997	1	Female			NMSA	NMSA DIP 083759			James R | Cradock KR	PreservedSpecimen	Dune forest		Yengele Trail
FlyHigh:Rhiniidae:ATC01307:NMSA:Isomyia_natalensis		Isomyia natalensis (Villeneuve, 1917)	accepted	Isomyia natalensis		Diptera	Rhiniinae	Cosminini	Isomyia	natalensis	(Villeneuve, 1917)	Zumpt F	1951		South Africa	Gauteng	Johannesburg (1)	-26.20	28.05			20.xii.1948	20-12-1948	1	Male			NMSA	NMSA DIP 019889			Zumpt F	PreservedSpecimen
FlyHigh:Rhiniidae:ATC01308:NMSA:Isomyia_natalensis		Isomyia natalensis (Villeneuve, 1917)	accepted	Isomyia natalensis		Diptera	Rhiniinae	Cosminini	Isomyia	natalensis	(Villeneuve, 1917)	Zumpt F	1951		South Africa	Gauteng	Johannesburg (1)	-26.20	28.05			20.xii.1948	20-12-1948	1	Male			NMSA	NMSA DIP 061610			Zumpt F	PreservedSpecimen
FlyHigh:Rhiniidae:ATC01309:NMSA:Isomyia_natalensis		Isomyia natalensis (Villeneuve, 1917)	accepted	Isomyia natalensis		Diptera	Rhiniinae	Cosminini	Isomyia	natalensis	(Villeneuve, 1917)	Zumpt F	1955		South Africa	Gauteng	Roodeplaat	-25.64	28.36			20-25.ii.1916	1916-02-20/25	1	Female			NMSA	NMSA DIP 019782			Breyer Dr	PreservedSpecimen
FlyHigh:Rhiniidae:ATC01310:NMSA:Isomyia_natalensis		Isomyia natalensis (Villeneuve, 1917)	accepted	Isomyia natalensis		Diptera	Rhiniinae	Cosminini	Isomyia	natalensis	(Villeneuve, 1917)	Thomas-Cabianca A	2018		South Africa	Eastern Cape	5 km N of Mpofu Game Reserve	-32.60	26.62	650		21.ii.1997	21-02-1997	1	Male			NMSA	NMSA DIP 083746			Barraclough DA | James S	PreservedSpecimen	Closed woodland
FlyHigh:Rhiniidae:ATC01311:NMSA:Isomyia_natalensis		Isomyia natalensis (Villeneuve, 1917)	accepted	Isomyia natalensis		Diptera	Rhiniinae	Cosminini	Isomyia	natalensis	(Villeneuve, 1917)	Thomas-Cabianca A	2018		South Africa	KwaZulu-Natal	Ukhahlamba-Drakensberg Park, Monk's Cowl N.R.	-29.05	29.40	1518		22.i.2006	22-01-2006	1	Male			NMSA	NMSA DIP 083845			Londt JGH	PreservedSpecimen	Montane grassland
FlyHigh:Rhiniidae:ATC01312:NMSA:Isomyia_natalensis		Isomyia natalensis (Villeneuve, 1917)	accepted	Isomyia natalensis		Diptera	Rhiniinae	Cosminini	Isomyia	natalensis	(Villeneuve, 1917)	Thomas-Cabianca A	2018		South Africa	KwaZulu-Natal	Ukhahlamba-Drakensberg Park, Monk's Cowl N.R.	-29.05	29.40	1518		22.i.2006	22-01-2006	1	Male			NMSA	NMSA DIP 083846			Londt JGH	PreservedSpecimen	Montane grassland
FlyHigh:Rhiniidae:ATC01313:NMSA:Isomyia_natalensis		Isomyia natalensis (Villeneuve, 1917)	accepted	Isomyia natalensis		Diptera	Rhiniinae	Cosminini	Isomyia	natalensis	(Villeneuve, 1917)	Thomas-Cabianca A	2018		South Africa	KwaZulu-Natal	Loteni Nature Reserve	-29.42	29.50	1680		22.ii.1996	22-02-1996	1	Male			NMSA	NMSA DIP 083761			Londt JGH | Londt A	PreservedSpecimen			Above Simes Cottage
FlyHigh:Rhiniidae:ATC01314:NMSA:Isomyia_natalensis		Isomyia natalensis (Villeneuve, 1917)	accepted	Isomyia natalensis		Diptera	Rhiniinae	Cosminini	Isomyia	natalensis	(Villeneuve, 1917)	Thomas-Cabianca A	2018		South Africa	KwaZulu-Natal	Loteni Nature Reserve	-29.42	29.50	1680		22.ii.1996	22-02-1996	1	Female			NMSA	NMSA DIP 083767			Londt JGH | Londt A	PreservedSpecimen			Above Simes Cottage
FlyHigh:Rhiniidae:ATC01315:NMSA:Isomyia_natalensis		Isomyia natalensis (Villeneuve, 1917)	accepted	Isomyia natalensis		Diptera	Rhiniinae	Cosminini	Isomyia	natalensis	(Villeneuve, 1917)	Thomas-Cabianca A	2018		South Africa	KwaZulu-Natal	Karkloof (1)	-29.32	30.26	1325		22.xi.2006	22-11-2006	1	Male		yellow pan trap	NMSA	NMSA DIP 083757			Mostovski M	PreservedSpecimen
FlyHigh:Rhiniidae:ATC01316:NMSA:Isomyia_natalensis		Isomyia natalensis (Villeneuve, 1917)	accepted	Isomyia natalensis		Diptera	Rhiniinae	Cosminini	Isomyia	natalensis	(Villeneuve, 1917)	Zumpt F	1951		South Africa	Gauteng	Johannesburg (1)	-26.20	28.05			23.i.1949	23-01-1949	1	Male			NMSA	NMSA DIP 019890			Zumpt F	PreservedSpecimen
FlyHigh:Rhiniidae:ATC01317:NMSA:Isomyia_natalensis		Isomyia natalensis (Villeneuve, 1917)	accepted	Isomyia natalensis		Diptera	Rhiniinae	Cosminini	Isomyia	natalensis	(Villeneuve, 1917)	Zumpt F	1955		South Africa	KwaZulu-Natal	Cathedral Peak Area	-28.95	29.20	1961		23.iii.1955	23-03-1955	1	Female			NMSA	NMSA DIP 019819			Stuckenberg BR	PreservedSpecimen
FlyHigh:Rhiniidae:ATC01318:NMSA:Isomyia_natalensis		Isomyia natalensis (Villeneuve, 1917)	accepted	Isomyia natalensis		Diptera	Rhiniinae	Cosminini	Isomyia	natalensis	(Villeneuve, 1917)	Thomas-Cabianca A	2018		South Africa	KwaZulu-Natal	Royal Natal National Park (6)	-28.68	28.98	1440		23-28.iii.1991	1991-03-23/28	1	Male		Malaise trap	NMSA	NMSA DIP 083819			Londt JGH	PreservedSpecimen	Forest margin
FlyHigh:Rhiniidae:ATC01319:NMSA:Isomyia_natalensis		Isomyia natalensis (Villeneuve, 1917)	accepted	Isomyia natalensis		Diptera	Rhiniinae	Cosminini	Isomyia	natalensis	(Villeneuve, 1917)	Thomas-Cabianca A	2018		South Africa	KwaZulu-Natal	Royal Natal National Park (6)	-28.68	28.98	1440		23-28.iii.1991	1991-03-23/28	1	Male		Malaise trap	NMSA	NMSA DIP 083820			Londt JGH	PreservedSpecimen	Forest margin
FlyHigh:Rhiniidae:ATC01320:NMSA:Isomyia_natalensis		Isomyia natalensis (Villeneuve, 1917)	accepted	Isomyia natalensis		Diptera	Rhiniinae	Cosminini	Isomyia	natalensis	(Villeneuve, 1917)	Thomas-Cabianca A	2018		South Africa	KwaZulu-Natal	Royal Natal National Park (6)	-28.68	28.98	1440		23-28.iii.1991	1991-03-23/28	1	Male		Malaise trap	NMSA	NMSA DIP 083821			Londt JGH	PreservedSpecimen	Forest margin
FlyHigh:Rhiniidae:ATC01321:NMSA:Isomyia_natalensis		Isomyia natalensis (Villeneuve, 1917)	accepted	Isomyia natalensis		Diptera	Rhiniinae	Cosminini	Isomyia	natalensis	(Villeneuve, 1917)	Thomas-Cabianca A	2018		South Africa	KwaZulu-Natal	Royal Natal National Park (6)	-28.68	28.98	1440		23-28.iii.1991	1991-03-23/28	1	Male		Malaise trap	NMSA	NMSA DIP 083822			Londt JGH	PreservedSpecimen	Forest margin
FlyHigh:Rhiniidae:ATC01322:NMSA:Isomyia_natalensis		Isomyia natalensis (Villeneuve, 1917)	accepted	Isomyia natalensis		Diptera	Rhiniinae	Cosminini	Isomyia	natalensis	(Villeneuve, 1917)	Thomas-Cabianca A	2018		South Africa	KwaZulu-Natal	Royal Natal National Park (6)	-28.68	28.98	1440		23-28.iii.1991	1991-03-23/28	1	Male		Malaise trap	NMSA	NMSA DIP 083823			Londt JGH	PreservedSpecimen	Forest margin
FlyHigh:Rhiniidae:ATC01323:NMSA:Isomyia_natalensis		Isomyia natalensis (Villeneuve, 1917)	accepted	Isomyia natalensis		Diptera	Rhiniinae	Cosminini	Isomyia	natalensis	(Villeneuve, 1917)	Thomas-Cabianca A	2018		South Africa	KwaZulu-Natal	Royal Natal National Park (6)	-28.68	28.98	1440		23-28.iii.1991	1991-03-23/28	1	Female			NMSA	NMSA DIP 083824			Londt JGH	PreservedSpecimen	Protea woodland
FlyHigh:Rhiniidae:ATC01324:NMSA:Isomyia_natalensis		Isomyia natalensis (Villeneuve, 1917)	accepted	Isomyia natalensis		Diptera	Rhiniinae	Cosminini	Isomyia	natalensis	(Villeneuve, 1917)	Thomas-Cabianca A	2018		South Africa	KwaZulu-Natal	Royal Natal National Park (6)	-28.68	28.98	1440		23-28.iii.1991	1991-03-23/28	1	Female			NMSA	NMSA DIP 083825			Londt JGH	PreservedSpecimen			Caravan Park environs
FlyHigh:Rhiniidae:ATC01325:NMSA:Isomyia_natalensis		Isomyia natalensis (Villeneuve, 1917)	accepted	Isomyia natalensis		Diptera	Rhiniinae	Cosminini	Isomyia	natalensis	(Villeneuve, 1917)	Thomas-Cabianca A	2018		South Africa	KwaZulu-Natal	Royal Natal National Park (6)	-28.68	28.98	1440		23-28.iii.1991	1991-03-23/28	1	Female		Malaise trap	NMSA	NMSA DIP 083826			Londt JGH	PreservedSpecimen	Forest margin
FlyHigh:Rhiniidae:ATC01326:NMSA:Isomyia_natalensis		Isomyia natalensis (Villeneuve, 1917)	accepted	Isomyia natalensis		Diptera	Rhiniinae	Cosminini	Isomyia	natalensis	(Villeneuve, 1917)	Thomas-Cabianca A	2018		South Africa	KwaZulu-Natal	Royal Natal National Park (6)	-28.68	28.98	1440		23-28.iii.1991	1991-03-23/28	1	Female		Malaise trap	NMSA	NMSA DIP 083827			Londt JGH	PreservedSpecimen	Forest margin
FlyHigh:Rhiniidae:ATC01327:NMSA:Isomyia_natalensis		Isomyia natalensis (Villeneuve, 1917)	accepted	Isomyia natalensis		Diptera	Rhiniinae	Cosminini	Isomyia	natalensis	(Villeneuve, 1917)	Thomas-Cabianca A	2018		South Africa	KwaZulu-Natal	Cobham Forest Reserve	-29.70	29.41	1530		24.ii.2000	24-02-2000	1	Female			NMSA	NMSA DIP 083758			Londt JGH	PreservedSpecimen	Grassland
FlyHigh:Rhiniidae:ATC01328:NMSA:Isomyia_natalensis		Isomyia natalensis (Villeneuve, 1917)	accepted	Isomyia natalensis		Diptera	Rhiniinae	Cosminini	Isomyia	natalensis	(Villeneuve, 1917)	Zumpt F	1951		South Africa	Gauteng	Johannesburg (1)	-26.20	28.05			24.xii.1950	24-12-1950	1	Female			NMSA	NMSA DIP 019883			Zumpt F	PreservedSpecimen
FlyHigh:Rhiniidae:ATC01329:NMSA:Isomyia_natalensis		Isomyia natalensis (Villeneuve, 1917)	accepted	Isomyia natalensis		Diptera	Rhiniinae	Cosminini	Isomyia	natalensis	(Villeneuve, 1917)	Zumpt F	1951		South Africa	Gauteng	Johannesburg (1)	-26.20	28.05			24.xii.1950	24-12-1950	1	Female			NMSA	NMSA DIP 019893			Zumpt F	PreservedSpecimen
FlyHigh:Rhiniidae:ATC01330:NMSA:Isomyia_natalensis		Isomyia natalensis (Villeneuve, 1917)	accepted	Isomyia natalensis		Diptera	Rhiniinae	Cosminini	Isomyia	natalensis	(Villeneuve, 1917)	Zumpt F	1953		South Africa	Gauteng	Johannesburg (1)	-26.20	28.05			25.i.1953	25-01-1953	1	Female			NMSA	NMSA DIP 019891			Zumpt F	PreservedSpecimen
FlyHigh:Rhiniidae:ATC01331:NMSA:Isomyia_natalensis		Isomyia natalensis (Villeneuve, 1917)	accepted	Isomyia natalensis		Diptera	Rhiniinae	Cosminini	Isomyia	natalensis	(Villeneuve, 1917)	Zumpt F	1979		South Africa	Mpumalanga	Lomati River Headwaters, Barberton - Havelock Road	-25.63	31.78	1175		25.ii.1971	25-02-1971	1	Male			NMSA	NMSA DIP 083675			Stuckenberg BR	PreservedSpecimen	Montane meadow
FlyHigh:Rhiniidae:ATC01332:NMSA:Isomyia_natalensis		Isomyia natalensis (Villeneuve, 1917)	accepted	Isomyia natalensis		Diptera	Rhiniinae	Cosminini	Isomyia	natalensis	(Villeneuve, 1917)	Thomas-Cabianca A	2018		South Africa	Western Cape	George	-33.97	22.45			25.ix.1922	25-09-1922	1	Female			NMSA	NMSA DIP 083749			Brauns Dr H	PreservedSpecimen
FlyHigh:Rhiniidae:ATC01333:NMSA:Isomyia_natalensis		Isomyia natalensis (Villeneuve, 1917)	accepted	Isomyia natalensis		Diptera	Rhiniinae	Cosminini	Isomyia	natalensis	(Villeneuve, 1917)	Thomas-Cabianca A	2018		South Africa	Western Cape	George	-33.97	22.45			25.ix.1922	25-09-1922	1	Female			NMSA	NMSA DIP 083750			Brauns Dr H	PreservedSpecimen
FlyHigh:Rhiniidae:ATC01334:NMSA:Isomyia_natalensis		Isomyia natalensis (Villeneuve, 1917)	accepted	Isomyia natalensis		Diptera	Rhiniinae	Cosminini	Isomyia	natalensis	(Villeneuve, 1917)	Thomas-Cabianca A	2018		South Africa	KwaZulu-Natal	Cathedral Peak Area, Drakensberg	-28.95	29.20	1640		25.ix.1988	25-09-1988	1	Male			NMSA	NMSA DIP 083743			Pajor | István	PreservedSpecimen		On Protea roupelliae
FlyHigh:Rhiniidae:ATC01335:NMSA:Isomyia_natalensis		Isomyia natalensis (Villeneuve, 1917)	accepted	Isomyia natalensis		Diptera	Rhiniinae	Cosminini	Isomyia	natalensis	(Villeneuve, 1917)	Thomas-Cabianca A	2018		South Africa	KwaZulu-Natal	Cathedral Peak Area, Drakensberg	-28.95	29.20	1640		25.ix.1988	25-09-1988	1	Male			NMSA	NMSA DIP 083832			Pajor | István	PreservedSpecimen		On Protea roupelliae
FlyHigh:Rhiniidae:ATC01336:NMSA:Isomyia_natalensis		Isomyia natalensis (Villeneuve, 1917)	accepted	Isomyia natalensis		Diptera	Rhiniinae	Cosminini	Isomyia	natalensis	(Villeneuve, 1917)	Thomas-Cabianca A	2018		South Africa	Gauteng	University of the Witwatersrand, Johannesbrg	-26.19	28.03			26.viii.1976	26-08-1976	1	Male			NMSA	NMSA DIP 083755			Ferrar P	PreservedSpecimen
FlyHigh:Rhiniidae:ATC01337:NMSA:Isomyia_natalensis		Isomyia natalensis (Villeneuve, 1917)	accepted	Isomyia natalensis		Diptera	Rhiniinae	Cosminini	Isomyia	natalensis	(Villeneuve, 1917)	Thomas-Cabianca A	2018		South Africa	KwaZulu-Natal	Injasuti Nature Reserve	-29.20	29.37	1800		27.iii.1994	27-03-1994	1	Female			NMSA	NMSA DIP 083765			Londt JGH	PreservedSpecimen
FlyHigh:Rhiniidae:ATC01338:NMSA:Isomyia_natalensis		Isomyia natalensis (Villeneuve, 1917)	accepted	Isomyia natalensis		Diptera	Rhiniinae	Cosminini	Isomyia	natalensis	(Villeneuve, 1917)	Thomas-Cabianca A	2018		South Africa	Gauteng	Heidelberg District	-26.49	28.39			28.iii.1973	28-03-1973	1	Female			NMSA	NMSA DIP 083756			van Reenen JA	PreservedSpecimen
FlyHigh:Rhiniidae:ATC01339:NMSA:Isomyia_natalensis		Isomyia natalensis (Villeneuve, 1917)	accepted	Isomyia natalensis		Diptera	Rhiniinae	Cosminini	Isomyia	natalensis	(Villeneuve, 1917)	Villeneuve			South Africa	Eastern Cape	Algoa Bay	-33.84	25.64			29.xii.1895	1895-12-29	1	Male			NMSA	NMSA DIP 019780			Brauns Dr H	PreservedSpecimen
FlyHigh:Rhiniidae:ATC01340:NMSA:Isomyia_natalensis		Isomyia natalensis (Villeneuve, 1917)	accepted	Isomyia natalensis		Diptera	Rhiniinae	Cosminini	Isomyia	natalensis	(Villeneuve, 1917)	Thomas-Cabianca A	2018		South Africa	KwaZulu-Natal	Mooi River	-29.23	29.99			29.xii.1993	29-12-1993	1	Female			NMSA	NMSA DIP 083766			Reavell PE	PreservedSpecimen	Themeda grassveld
FlyHigh:Rhiniidae:ATC01341:NMSA:Isomyia_natalensis		Isomyia natalensis (Villeneuve, 1917)	accepted	Isomyia natalensis		Diptera	Rhiniinae	Cosminini	Isomyia	natalensis	(Villeneuve, 1917)	Thomas-Cabianca A	2018		South Africa	Free State	Entembeni Mission	-28.17	28.67			30.iii.1991	30-03-1991	1	Female			NMSA	NMSA DIP 083760			Reavell PE	PreservedSpecimen	Gressveld
FlyHigh:Rhiniidae:ATC01342:NMSA:Isomyia_natalensis		Isomyia natalensis (Villeneuve, 1917)	accepted	Isomyia natalensis		Diptera	Rhiniinae	Cosminini	Isomyia	natalensis	(Villeneuve, 1917)	Zumpt F	1979		South Africa	Eastern Cape	Van Stadens Pass	-33.97	25.22			30.x.1964	30-10-1964	1	Male			NMSA	NMSA DIP 019778		terminalia slide 6	Stuckenberg BR | Stuckenberg P	PreservedSpecimen
FlyHigh:Rhiniidae:ATC01343:NMSA:Isomyia_natalensis		Isomyia natalensis (Villeneuve, 1917)	accepted	Isomyia natalensis		Diptera	Rhiniinae	Cosminini	Isomyia	natalensis	(Villeneuve, 1917)	Thomas-Cabianca A	2018		South Africa	Gauteng	De la Rey	-26.07	27.60			i.1919	1919-01	1	Female			NMSA	NMSA DIP 083747			Brauns Dr H	PreservedSpecimen
FlyHigh:Rhiniidae:ATC01344:NMSA:Isomyia_natalensis		Isomyia natalensis (Villeneuve, 1917)	accepted	Isomyia natalensis		Diptera	Rhiniinae	Cosminini	Isomyia	natalensis	(Villeneuve, 1917)	Zumpt F	1961		South Africa	KwaZulu-Natal	Cathedral Peak Forestry Reserve, Little Berg Summits, Drakensberg	-28.95	29.20	1679	1829	iii.1959	1959-03	1	Male			NMSA	NMSA DIP 074985			Stuckenberg BR | Stuckenberg P	PreservedSpecimen	Themeda grassland		Little Berg Summits
FlyHigh:Rhiniidae:ATC01345:NMSA:Isomyia_natalensis		Isomyia natalensis (Villeneuve, 1917)	accepted	Isomyia natalensis		Diptera	Rhiniinae	Cosminini	Isomyia	natalensis	(Villeneuve, 1917)	Zumpt F	1961		South Africa	KwaZulu-Natal	Cathedral Peak Forestry Reserve, Little Berg Summits, Drakensberg	-28.95	29.20	1679	1829	iii.1959	1959-03	1	Male			NMSA	NMSA DIP 074986			Stuckenberg BR | Stuckenberg P	PreservedSpecimen	Themeda grassland		Little Berg Summits
FlyHigh:Rhiniidae:ATC01346:NMSA:Isomyia_natalensis		Isomyia natalensis (Villeneuve, 1917)	accepted	Isomyia natalensis		Diptera	Rhiniinae	Cosminini	Isomyia	natalensis	(Villeneuve, 1917)	Zumpt F	1961		South Africa	KwaZulu-Natal	Cathedral Peak Forestry Reserve, Little Berg Summits, Drakensberg	-28.95	29.20	1679	1829	iii.1959	1959-03	1	Male			NMSA	NMSA DIP 019899			Stuckenberg BR | Stuckenberg P	PreservedSpecimen	Themeda grassland		Little Berg Summits
FlyHigh:Rhiniidae:ATC01347:NMSA:Isomyia_natalensis		Isomyia natalensis (Villeneuve, 1917)	accepted	Isomyia natalensis		Diptera	Rhiniinae	Cosminini	Isomyia	natalensis	(Villeneuve, 1917)	Zumpt F	1963		South Africa	KwaZulu-Natal	Near Lilani Ahrens district	-29.10	30.81			iv.1962	1962-04	1	Male			NMSA	NMSA DIP 019924			Stuckenberg BR | Stuckenberg P	PreservedSpecimen
FlyHigh:Rhiniidae:ATC01348:NMSA:Isomyia_natalensis		Isomyia natalensis (Villeneuve, 1917)	accepted	Isomyia natalensis		Diptera	Rhiniinae	Cosminini	Isomyia	natalensis	(Villeneuve, 1917)	Zumpt F	1963		South Africa	KwaZulu-Natal	Near Lilani Ahrens district	-29.10	30.81			iv.1962	1962-04	1	Male			NMSA	NMSA DIP 083708			Stuckenberg BR | Stuckenberg P	PreservedSpecimen
FlyHigh:Rhiniidae:ATC01349:NMSA:Isomyia_natalensis		Isomyia natalensis (Villeneuve, 1917)	accepted	Isomyia natalensis		Diptera	Rhiniinae	Cosminini	Isomyia	natalensis	(Villeneuve, 1917)	Thomas-Cabianca A	2018		South Africa	Gauteng	De la Rey	-26.07	27.60					1	Female			NMSA	NMSA DIP 083748			Brauns Dr H	PreservedSpecimen
FlyHigh:Rhiniidae:ATC01350:NMSA:Isomyia_natalensis		Isomyia natalensis (Villeneuve, 1917)	accepted	Isomyia natalensis		Diptera	Rhiniinae	Cosminini	Isomyia	natalensis	(Villeneuve, 1917)	Thomas-Cabianca A	2018		South Africa	KwaZulu-Natal	Garden Castle Nature Reserve (2)	-29.75	29.21					1	Female		Malaise trap	NMSA	NMSA DIP 083842			Londt JGH	PreservedSpecimen
FlyHigh:Rhiniidae:ATC01351:NMSA:Isomyia_natalensis		Isomyia natalensis (Villeneuve, 1917)	accepted	Isomyia natalensis		Diptera	Rhiniinae	Cosminini	Isomyia	natalensis	(Villeneuve, 1917)	Zumpt F	1962		South Africa	KwaZulu-Natal	Pietermaritzburg, Town Bush (1)	-29.57	30.33					1	Male			NMSA	NMSA DIP 019900			Stuckenberg BR | Stuckenberg P	PreservedSpecimen			Town Bush
FlyHigh:Rhiniidae:ATC01352:NMSA:Isomyia_natalensis		Isomyia natalensis (Villeneuve, 1917)	accepted	Isomyia natalensis		Diptera	Rhiniinae	Cosminini	Isomyia	natalensis	(Villeneuve, 1917)	Zumpt F	1962		South Africa	KwaZulu-Natal	Pietermaritzburg, Town Bush (1)	-29.57	30.33					1	Female			NMSA	NMSA DIP 083697			Stuckenberg BR | Stuckenberg P	PreservedSpecimen
FlyHigh:Rhiniidae:ATC01353:NMSA:Isomyia_natalensis		Isomyia natalensis (Villeneuve, 1917)	accepted	Isomyia natalensis		Diptera	Rhiniinae	Cosminini	Isomyia	natalensis	(Villeneuve, 1917)	Zumpt F	1956		South Africa	North-West	Potchefstroom	-26.72	27.10					1	Female			NMSA	NMSA DIP 019903			Zumpt F	PreservedSpecimen
FlyHigh:Rhiniidae:ATC01354:NMSA:Isomyia_natalensis		Isomyia natalensis (Villeneuve, 1917)	accepted	Isomyia natalensis		Diptera	Rhiniinae	Cosminini	Isomyia	natalensis	(Villeneuve, 1917)	Thomas-Cabianca A	2018		South Africa	Eastern Cape	Willowmore	-33.28	23.50					1	Female			NMSA	NMSA DIP 083754			Brauns Dr H	PreservedSpecimen
FlyHigh:Rhiniidae:ATC01355:NMSA:Isomyia_natalensis		Isomyia natalensis (Villeneuve, 1917)	accepted	Isomyia natalensis		Diptera	Rhiniinae	Cosminini	Isomyia	natalensis	(Villeneuve, 1917)	Zumpt F	1961		South Africa	KwaZulu-Natal	Pietermaritzburg, Town Bush (1)	-29.57	30.33			xi.1960	1960-11	1	Female			NMSA	NMSA DIP 019897			Schofield T	PreservedSpecimen			Town Bush
FlyHigh:Rhiniidae:ATC02424:SAMC:Isomyia_natalensis		Isomyia natalensis (Villeneuve, 1917)	accepted	Isomyia natalensis		Diptera	Rhiniinae	Cosminini	Isomyia	natalensis	(Villeneuve, 1917)				South Africa	Gauteng	Johannesburg (2)	-26.20	28.08			1898	1898	1	Female			SAMC	SAMC DIP A011145			Ross A	PreservedSpecimen
FlyHigh:Rhiniidae:ATC02425:SAMC:Isomyia_natalensis		Isomyia natalensis (Villeneuve, 1917)	accepted	Isomyia natalensis		Diptera	Rhiniinae	Cosminini	Isomyia	natalensis	(Villeneuve, 1917)	Villeneuve			South Africa	KwaZulu-Natal	Mfongosi	-28.70	30.80			iii.1917	1917-03	1	Male			SAMC	SAMC DIP A011146			Jones WE	PreservedSpecimen
FlyHigh:Rhiniidae:ATC02426:SAMC:Isomyia_natalensis		Isomyia natalensis (Villeneuve, 1917)	accepted	Isomyia natalensis		Diptera	Rhiniinae	Cosminini	Isomyia	natalensis	(Villeneuve, 1917)	Zumpt F	1956		South Africa	Western Cape	Knysna (1)	-34.03	23.03			x.1916	1916-10	1	Female			SAMC	SAMC DIP A011148			Peringuey L	PreservedSpecimen
FlyHigh:Rhiniidae:ATC02680:SANC:Isomyia_natalensis		Isomyia natalensis (Villeneuve, 1917)	accepted	Isomyia natalensis		Diptera	Rhiniinae	Cosminini	Isomyia	natalensis	(Villeneuve, 1917)	Thomas-Cabianca A	2018		South Africa	Free State	Adullam Farm near Clarens (1)	-28.57	28.43			15-18.i.1986	1986-01-15/18	1	Female			SANC				Grobbelaar B	PreservedSpecimen
FlyHigh:Rhiniidae:ATC02681:SANC:Isomyia_natalensis		Isomyia natalensis (Villeneuve, 1917)	accepted	Isomyia natalensis		Diptera	Rhiniinae	Cosminini	Isomyia	natalensis	(Villeneuve, 1917)	Thomas-Cabianca A	2018		South Africa	Gauteng	Pretoria (3)	-26.52	28.23			19.iii.1996	19-03-1996	1	Female			SANC				Urban RP	PreservedSpecimen
FlyHigh:Rhiniidae:ATC02682:SANC:Isomyia_natalensis		Isomyia natalensis (Villeneuve, 1917)	accepted	Isomyia natalensis		Diptera	Rhiniinae	Cosminini	Isomyia	natalensis	(Villeneuve, 1917)	Thomas-Cabianca A	2018		South Africa	Free State	Adullam Farm near Clarens (2)	-28.53	28.46			20-26.ii.1980	1980-02-20/26	1	Female			SANC				van Tonder SJ	PreservedSpecimen
FlyHigh:Rhiniidae:ATC02683:SANC:Isomyia_natalensis		Isomyia natalensis (Villeneuve, 1917)	accepted	Isomyia natalensis		Diptera	Rhiniinae	Cosminini	Isomyia	natalensis	(Villeneuve, 1917)	Thomas-Cabianca A	2018		South Africa	North-West	Helpmekaar Farm	-26.33	26.17			23.xii.2007	23-12-2007	1	Female			SANC				Lüssmann G	PreservedSpecimen
FlyHigh:Rhiniidae:ATC02684:SANC:Isomyia_natalensis		Isomyia natalensis (Villeneuve, 1917)	accepted	Isomyia natalensis		Diptera	Rhiniinae	Cosminini	Isomyia	natalensis	(Villeneuve, 1917)	Thomas-Cabianca A	2018		South Africa	Mpumalanga	Kruger National Park	-25.08	31.67			24.iii.2008	24-03-2008	1	Female			SANC				Vos L (University of Pretoria Expedition)	PreservedSpecimen		Ex UPSA
FlyHigh:Rhiniidae:ATC02685:SANC:Isomyia_natalensis		Isomyia natalensis (Villeneuve, 1917)	accepted	Isomyia natalensis		Diptera	Rhiniinae	Cosminini	Isomyia	natalensis	(Villeneuve, 1917)	Thomas-Cabianca A	2018		South Africa	KwaZulu-Natal	Monk’s Cowl Foresty Station	-29.03	29.24			27.xii.1997	27-12-1997	1	Female			SANC				Mansell MW	PreservedSpecimen
FlyHigh:Rhiniidae:ATC02686:SANC:Isomyia_natalensis		Isomyia natalensis (Villeneuve, 1917)	accepted	Isomyia natalensis		Diptera	Rhiniinae	Cosminini	Isomyia	natalensis	(Villeneuve, 1917)	Thomas-Cabianca A	2018		South Africa	Western Cape	Knysna (1)	-34.03	23.03			i.1979	1979-01	1	Male			SANC				Eardley CD	PreservedSpecimen
FlyHigh:Rhiniidae:ATC02687:SANC:Isomyia_natalensis		Isomyia natalensis (Villeneuve, 1917)	accepted	Isomyia natalensis		Diptera	Rhiniinae	Cosminini	Isomyia	natalensis	(Villeneuve, 1917)	Thomas-Cabianca A	2018		South Africa	Western Cape	Knysna (1)	-34.03	23.03			i.1979	1979-01	1	Male			SANC				Eardley CD	PreservedSpecimen
FlyHigh:Rhiniidae:ATC02688:SANC:Isomyia_natalensis		Isomyia natalensis (Villeneuve, 1917)	accepted	Isomyia natalensis		Diptera	Rhiniinae	Cosminini	Isomyia	natalensis	(Villeneuve, 1917)	Thomas-Cabianca A	2018		South Africa	Western Cape	Knysna (1)	-34.03	23.03			i.1979	1979-01	1	Male			SANC				Eardley CD	PreservedSpecimen
FlyHigh:Rhiniidae:ATC02689:SANC:Isomyia_natalensis		Isomyia natalensis (Villeneuve, 1917)	accepted	Isomyia natalensis		Diptera	Rhiniinae	Cosminini	Isomyia	natalensis	(Villeneuve, 1917)	Thomas-Cabianca A	2018		South Africa	Gauteng	Bedfordview	-26.18	28.13			ii.1958	1958-02	1	Female			SANC				Capemer AL	PreservedSpecimen
FlyHigh:Rhiniidae:ATC02690:SANC:Isomyia_natalensis		Isomyia natalensis (Villeneuve, 1917)	accepted	Isomyia natalensis		Diptera	Rhiniinae	Cosminini	Isomyia	natalensis	(Villeneuve, 1917)	Thomas-Cabianca A	2018		South Africa	Limpopo	Nylsvley Nature Reserve	-24.39	28.42	1095		x.1978	1978-10	1	Female		Malaise trap	SANC				Ferreira G	PreservedSpecimen
FlyHigh:Rhiniidae:ATC02786:UCME:Isomyia_natalensis		Isomyia natalensis (Villeneuve, 1917)	accepted	Isomyia natalensis		Diptera	Rhiniinae	Cosminini	Isomyia	natalensis	(Villeneuve, 1917)				South Africa	Gauteng	Johannesburg (2)	-26.20	28.08			14.ii.1948	14-02-1948	1	Female			UCME	UCME 33094			Zumpt F	PreservedSpecimen
FlyHigh:Rhiniidae:ATC02787:UCME:Isomyia_natalensis		Isomyia natalensis (Villeneuve, 1917)	accepted	Isomyia natalensis		Diptera	Rhiniinae	Cosminini	Isomyia	natalensis	(Villeneuve, 1917)				South Africa	Gauteng	Johannesburg (2)	-26.20	28.08			16.xi.1954	16-11-1954	1	Male			UCME	UCME 33093			Zumpt F	PreservedSpecimen
FlyHigh:Rhiniidae:ATC02809:ZMHB:Isomyia_natalensis		Isomyia natalensis (Villeneuve, 1917)	accepted	Isomyia natalensis		Diptera	Rhiniinae	Cosminini	Isomyia	natalensis	(Villeneuve, 1917)	Zumpt F	1956		South Africa	Gauteng	Pretoria (2)	-25.73	28.18					2	Male			ZMHB	ZMHB Dipt S06232			Zumpt F	PreservedSpecimen
FlyHigh:Rhiniidae:ATC02810:ZMHB:Isomyia_natalensis		Isomyia natalensis (Villeneuve, 1917)	accepted	Isomyia natalensis		Diptera	Rhiniinae	Cosminini	Isomyia	natalensis	(Villeneuve, 1917)	Zumpt F	1956		South Africa	Gauteng	Pretoria (2)	-25.73	28.18					1	Male			ZMHB	ZMHB Dipt S06232			Zumpt F	PreservedSpecimen
FlyHigh:Rhiniidae:ATC00902:NHMUK:Isomyia_oculosa		Isomyia oculosa (Villeneuve, 1917)	accepted	Isomyia oculosa		Diptera	Rhiniinae	Cosminini	Isomyia	oculosa	(Villeneuve, 1917)	Zumpt F	1958		South Africa	KwaZulu-Natal	Ndumo Game Reserve	-26.87	32.25					1	Female			NHMUK	NHMUK 010580076			Paterson H	PreservedSpecimen
FlyHigh:Rhiniidae:ATC01356:NMSA:Isomyia_oculosa		Isomyia oculosa (Villeneuve, 1917)	accepted	Isomyia oculosa		Diptera	Rhiniinae	Cosminini	Isomyia	oculosa	(Villeneuve, 1917)				South Africa	Mpumalanga	Barberton	-25.78	31.05			01.xi.1926	01-11-1926	1	Male			NMSA	NMSA DIP 019789			Taylor JS	PreservedSpecimen
FlyHigh:Rhiniidae:ATC01357:NMSA:Isomyia_oculosa		Isomyia oculosa (Villeneuve, 1917)	accepted	Isomyia oculosa		Diptera	Rhiniinae	Cosminini	Isomyia	oculosa	(Villeneuve, 1917)	Zumpt F	1958		South Africa	KwaZulu-Natal	Ndumo Game Reserve	-26.87	32.25			20.xi.1957	20-11-1957	1	Male			NMSA	NMSA DIP 019776			Paterson H	PreservedSpecimen
FlyHigh:Rhiniidae:ATC01358:NMSA:Isomyia_oculosa		Isomyia oculosa (Villeneuve, 1917)	accepted	Isomyia oculosa		Diptera	Rhiniinae	Cosminini	Isomyia	oculosa	(Villeneuve, 1917)	Zumpt F	1958		South Africa	KwaZulu-Natal	Ndumo Game Reserve	-26.87	32.25			20.xi.1957	20-11-1957	1	Female			NMSA	NMSA DIP 061614			Paterson H	PreservedSpecimen
FlyHigh:Rhiniidae:ATC00805:MZSUR:Isomyia_pubera		Isomyia pubera (Villeneuve, 1917)	accepted	Isomyia pubera		Diptera	Rhiniinae	Cosminini	Isomyia	pubera	(Villeneuve, 1917)	Thomas-Cabianca A	2018		South Africa	KwaZulu-Natal	1 km E of Mahai Camp, over creek, Royal Natal National Park (2)	-28.69	28.94	1450		24.xi-04.xii.2014	2014-11-24/12-04	1	Male		Malaise trap	MZSUR				Kerr PH | Winterton SL	PreservedSpecimen			Over creek
FlyHigh:Rhiniidae:ATC00903:NHMUK:Isomyia_pubera		Isomyia pubera (Villeneuve, 1917)	accepted	Isomyia pubera		Diptera	Rhiniinae	Cosminini	Isomyia	pubera	(Villeneuve, 1917)	Peris SV	1948		South Africa	Eastern Cape	Graaff Reinet (2)	-32.28	24.47			24-27.x.1931	1931-10-24/27	1	Male			NHMUK	NHMUK 010580070			Cockerell TDA	PreservedSpecimen
FlyHigh:Rhiniidae:ATC00904:NHMUK:Isomyia_pubera		Isomyia pubera (Villeneuve, 1917)	accepted	Isomyia pubera		Diptera	Rhiniinae	Cosminini	Isomyia	pubera	(Villeneuve, 1917)	Zumpt F	1957		South Africa	Mpumalanga	Kruger National Park, Pretoriuskop	-25.15	31.25			i.1952	1952-01	1	Female			NHMUK	NHMUK 010579962				PreservedSpecimen
FlyHigh:Rhiniidae:ATC00905:NHMUK:Isomyia_pubera		Isomyia pubera (Villeneuve, 1917)	accepted	Isomyia pubera		Diptera	Rhiniinae	Cosminini	Isomyia	pubera	(Villeneuve, 1917)	Zumpt F	1971		South Africa	KwaZulu-Natal	Cathkin Peak	-29.02	29.32			ii.1954	1954-02	1	Male			NHMUK	NHMUK 010580073	prep.: 010194463	terminalia slide 32		PreservedSpecimen
FlyHigh:Rhiniidae:ATC00906:NHMUK:Isomyia_pubera		Isomyia pubera (Villeneuve, 1917)	accepted	Isomyia pubera		Diptera	Rhiniinae	Cosminini	Isomyia	pubera	(Villeneuve, 1917)				South Africa	KwaZulu-Natal	Royal Natal National Park (5)	-28.68	28.93			iii.1932	1932-03	1	Male			NHMUK	NHMUK 010832059			Ogilvie L	PreservedSpecimen
FlyHigh:Rhiniidae:ATC00907:NHMUK:Isomyia_pubera		Isomyia pubera (Villeneuve, 1917)	accepted	Isomyia pubera		Diptera	Rhiniinae	Cosminini	Isomyia	pubera	(Villeneuve, 1917)	Peris SV	1948		South Africa	KwaZulu-Natal	Ulundi	-28.33	31.42	1524	1981	ix.1896	1896-09	1	Male			NHMUK	NHMUK 010580069			Marshall GAK	PreservedSpecimen
FlyHigh:Rhiniidae:ATC00908:NHMUK:Isomyia_pubera		Isomyia pubera (Villeneuve, 1917)	accepted	Isomyia pubera		Diptera	Rhiniinae	Cosminini	Isomyia	pubera	(Villeneuve, 1917)				South Africa	KwaZulu-Natal	Ulundi	-28.33	31.42	1524	1981	ix.1896	1896-09	1	Male			NHMUK	NHMUK 010580071			Marshall GAK	PreservedSpecimen
FlyHigh:Rhiniidae:ATC00909:NHMUK:Isomyia_pubera		Isomyia pubera (Villeneuve, 1917)	accepted	Isomyia pubera		Diptera	Rhiniinae	Cosminini	Isomyia	pubera	(Villeneuve, 1917)				South Africa	KwaZulu-Natal	Ulundi	-28.33	31.42	1524	1981	ix.1896	1896-09	1	Male			NHMUK	NHMUK 010580072			Marshall GAK	PreservedSpecimen
FlyHigh:Rhiniidae:ATC00910:NHMUK:Isomyia_pubera		Isomyia pubera (Villeneuve, 1917)	accepted	Isomyia pubera		Diptera	Rhiniinae	Cosminini	Isomyia	pubera	(Villeneuve, 1917)	Zumpt F	1953		South Africa	KwaZulu-Natal	Ulundi	-28.33	31.42	1524	1981	ix.1896	1896-09	1	Male			NHMUK	NHMUK 010832058		terminalia slide 12	Marshall GAK	PreservedSpecimen
FlyHigh:Rhiniidae:ATC01359:NMSA:Isomyia_pubera		Isomyia pubera (Villeneuve, 1917)	accepted	Isomyia pubera		Diptera	Rhiniinae	Cosminini	Isomyia	pubera	(Villeneuve, 1917)	Zumpt F	1971		South Africa	Eastern Cape	Port St. Johns	-31.62	29.55			ix.1916	1916-09	1	Female			NMSA	NMSA DIP 061621			Swinny HH	PreservedSpecimen
FlyHigh:Rhiniidae:ATC02427:SAMC:Isomyia_pubera	Lectotype of Thelychaeta pubera | holotype of Isomyia pubera	Isomyia pubera (Villeneuve, 1917)	accepted	Isomyia pubera		Diptera	Rhiniinae	Cosminini	Isomyia	pubera	(Villeneuve, 1917)	Villeneuve			South Africa	KwaZulu-Natal	Kloof	-29.78	30.83			16.xii.1914	16-12-1914	1	Male			SAMC	SAMC DIP A011150		terminalia slide 39	Bell Marley HW	PreservedSpecimen
FlyHigh:Rhiniidae:ATC02691:SANC:Isomyia_pubera		Isomyia pubera (Villeneuve, 1917)	accepted	Isomyia pubera		Diptera	Rhiniinae	Cosminini	Isomyia	pubera	(Villeneuve, 1917)	Thomas-Cabianca A	2018		South Africa	Mpumalanga	New Chum Falls, near vanHoek (As Treur River)	-24.67	30.82			17.i.1963	17-01-1963	1	Male			SANC				Capemer AL	PreservedSpecimen
FlyHigh:Rhiniidae:ATC02692:SANC:Isomyia_pubera		Isomyia pubera (Villeneuve, 1917)	accepted	Isomyia pubera		Diptera	Rhiniinae	Cosminini	Isomyia	pubera	(Villeneuve, 1917)	Thomas-Cabianca A	2018		South Africa	KwaZulu-Natal	Drakensberg National Park, Cathkin Area	-29.02	29.32			vii.1942	1942-07	1	Female			SANC				Marriott WE	PreservedSpecimen
FlyHigh:Rhiniidae:ATC01360:NMSA:Isomyia_transvaalensis	Holotype of Isomyia transvaalensis	Isomyia transvaalensis Zumpt & Stimie, 1965	accepted	Isomyia transvaalensis		Diptera	Rhiniinae	Cosminini	Isomyia	transvaalensis	Zumpt & Stimie, 1965	Zumpt F			South Africa	North-West	Rustenberg	-25.65	27.26			03.xii.1961	03-12-1961	1	Male			NMSA	NMSA DIP 019760				PreservedSpecimen
FlyHigh:Rhiniidae:ATC00033:AMGS:Isomyia_tristis		Isomyia tristis (Bigot, 1888)	accepted	Isomyia tristis		Diptera	Rhiniinae	Cosminini	Isomyia	tristis	(Bigot, 1888)	Thomas-Cabianca A	2016		South Africa	Eastern Cape	Grahamstown (6)	-33.31	26.52			04.v.2012	04-05-2012	1	Female			AMGS	AMGS ENT 100962			Wiblin DR	PreservedSpecimen
FlyHigh:Rhiniidae:ATC00034:AMGS:Isomyia_tristis		Isomyia tristis (Bigot, 1888)	accepted	Isomyia tristis		Diptera	Rhiniinae	Cosminini	Isomyia	tristis	(Bigot, 1888)	Thomas-Cabianca A	2018		South Africa	Eastern Cape	Grahamstown, Albany Museum ground	-33.31	26.52			05-09.x.2007	2007-10-05/09	1	Male		Malaise trap	AMGS				Kirk-Spriggs AH	PreservedSpecimen
FlyHigh:Rhiniidae:ATC00035:AMGS:Isomyia_tristis		Isomyia tristis (Bigot, 1888)	accepted	Isomyia tristis		Diptera	Rhiniinae	Cosminini	Isomyia	tristis	(Bigot, 1888)	Thomas-Cabianca A	2018		South Africa	Eastern Cape	Grahamstown, Albany Museum ground	-33.31	26.52			05-09.x.2007	2007-10-05/09	1	Male		Malaise trap	AMGS				Kirk-Spriggs AH	PreservedSpecimen
FlyHigh:Rhiniidae:ATC00036:AMGS:Isomyia_tristis		Isomyia tristis (Bigot, 1888)	accepted	Isomyia tristis		Diptera	Rhiniinae	Cosminini	Isomyia	tristis	(Bigot, 1888)	Thomas-Cabianca A	2018		South Africa	Eastern Cape	Grahamstown, Hilton [farm]	-33.25	26.35			08.xii.1974	08-12-1974	1	Male			AMGS				Gess SK	PreservedSpecimen		Dropped at nest entrance by Bembix albofasciata
FlyHigh:Rhiniidae:ATC00037:AMGS:Isomyia_tristis		Isomyia tristis (Bigot, 1888)	accepted	Isomyia tristis		Diptera	Rhiniinae	Cosminini	Isomyia	tristis	(Bigot, 1888)	Thomas-Cabianca A	2018		South Africa	Eastern Cape	Grahamstown, Hilton [farm]	-33.25	26.35			09.xii.1982	09-12-1982	1	Female			AMGS				Gess FW | Gess SK	PreservedSpecimen			Bembix albofasciata nest
FlyHigh:Rhiniidae:ATC00038:AMGS:Isomyia_tristis		Isomyia tristis (Bigot, 1888)	accepted	Isomyia tristis		Diptera	Rhiniinae	Cosminini	Isomyia	tristis	(Bigot, 1888)	Thomas-Cabianca A	2016		South Africa	Eastern Cape	Grahamstown (2)	-33.32	26.52			11.vii.1957	11-07-1957	1	Female			AMGS	AMGS ENT 100965			Bennett AM	PreservedSpecimen
FlyHigh:Rhiniidae:ATC00039:AMGS:Isomyia_tristis		Isomyia tristis (Bigot, 1888)	accepted	Isomyia tristis		Diptera	Rhiniinae	Cosminini	Isomyia	tristis	(Bigot, 1888)	Thomas-Cabianca A	2016		South Africa	Eastern Cape	Grahamstown (5)	-33.31	26.52			19.ix.2012	19-09-2012	1	Female			AMGS	AMGS ENT 100964			Mpupa A	PreservedSpecimen
FlyHigh:Rhiniidae:ATC00040:AMGS:Isomyia_tristis		Isomyia tristis (Bigot, 1888)	accepted	Isomyia tristis		Diptera	Rhiniinae	Cosminini	Isomyia	tristis	(Bigot, 1888)	Thomas-Cabianca A	2018		South Africa	Eastern Cape	Queenstown	-31.90	26.88			20.viii.1962	20-08-1962	1	Female			AMGS				Busse R	PreservedSpecimen
FlyHigh:Rhiniidae:ATC00041:AMGS:Isomyia_tristis		Isomyia tristis (Bigot, 1888)	accepted	Isomyia tristis		Diptera	Rhiniinae	Cosminini	Isomyia	tristis	(Bigot, 1888)	Thomas-Cabianca A	2016		South Africa	Eastern Cape	Grahamstown, Botanical Gardens	-33.32	26.52			20.x.1986	20-10-1986	1	Female			AMGS	AMGS ENT 100963			Lloyd P	PreservedSpecimen
FlyHigh:Rhiniidae:ATC00042:AMGS:Isomyia_tristis		Isomyia tristis (Bigot, 1888)	accepted	Isomyia tristis		Diptera	Rhiniinae	Cosminini	Isomyia	tristis	(Bigot, 1888)	Thomas-Cabianca A	2018		South Africa	Eastern Cape	Grahamstown, Three Chimneys Farm (Plot 5280)	-33.31	26.50			2-13.iii.2008	2008-03-02/13	1	Male		Malaise trap	AMGS				Kirk-Spriggs AH	PreservedSpecimen
FlyHigh:Rhiniidae:ATC00272:BMSA:Isomyia_tristis		Isomyia tristis (Bigot, 1888)	accepted	Isomyia tristis		Diptera	Rhiniinae	Cosminini	Isomyia	tristis	(Bigot, 1888)	Rognes K	2012		South Africa	KwaZulu-Natal	Royal Natal National Park, Thendele, Bergville	-28.68	28.92	1600		15-17.ii.2010	2010-02-15/17	1	Male		Malaise trap	BMSA	BMSA (D) 20287			Kirk-Spriggs AH	PreservedSpecimen	Leucosedea-dominated scrub
FlyHigh:Rhiniidae:ATC00699:CEUA:Isomyia_tristis		Isomyia tristis (Bigot, 1888)	accepted	Isomyia tristis		Diptera	Rhiniinae	Cosminini	Isomyia	tristis	(Bigot, 1888)	Thomas-Cabianca A	2016		South Africa	KwaZulu-Natal	Pietermaritzburg	-29.60	30.37			14.xii.2012	14-12-2012	1	Male		swept with hand net	CEUA				Rojo S	PreservedSpecimen
FlyHigh:Rhiniidae:ATC00700:CEUA:Isomyia_tristis		Isomyia tristis (Bigot, 1888)	accepted	Isomyia tristis		Diptera	Rhiniinae	Cosminini	Isomyia	tristis	(Bigot, 1888)	Thomas-Cabianca A	2016		South Africa	KwaZulu-Natal	Pietermaritzburg	-29.60	30.37			14.xii.2012	14-12-2012	5	Female		swept with hand net	CEUA				Rojo S	PreservedSpecimen
FlyHigh:Rhiniidae:ATC00701:CEUA:Isomyia_tristis		Isomyia tristis (Bigot, 1888)	accepted	Isomyia tristis		Diptera	Rhiniinae	Cosminini	Isomyia	tristis	(Bigot, 1888)	Thomas-Cabianca A	2016		South Africa	KwaZulu-Natal	Karkloof Nature Reserve	-29.31	30.21			22.ix.2015	22-09-2015	2	Male		swept with hand net	CEUA				Martinez-Sanchez A | Velasquez Y	PreservedSpecimen
FlyHigh:Rhiniidae:ATC00702:CEUA:Isomyia_tristis		Isomyia tristis (Bigot, 1888)	accepted	Isomyia tristis		Diptera	Rhiniinae	Cosminini	Isomyia	tristis	(Bigot, 1888)	Thomas-Cabianca A	2016		South Africa	KwaZulu-Natal	Drakensberg, Kuela Lodge	-29.51	30.37			23.ix.2015	23-09-2015	1	Female		swept with hand net	CEUA				Martinez-Sanchez A | Velasquez Y	PreservedSpecimen
FlyHigh:Rhiniidae:ATC00703:CEUA:Isomyia_tristis		Isomyia tristis (Bigot, 1888)	accepted	Isomyia tristis		Diptera	Rhiniinae	Cosminini	Isomyia	tristis	(Bigot, 1888)	Thomas-Cabianca A	2016		South Africa	KwaZulu-Natal	Mkhomazi Wilderness, Sani Pass	-30.63	29.41	1736		25.ix.2015	25-09-2015	2	Female		swept with hand net	CEUA				Martinez-Sanchez A | Velasquez Y	PreservedSpecimen		On flowers
FlyHigh:Rhiniidae:ATC00704:CEUA:Isomyia_tristis		Isomyia tristis (Bigot, 1888)	accepted	Isomyia tristis		Diptera	Rhiniinae	Cosminini	Isomyia	tristis	(Bigot, 1888)	Thomas-Cabianca A	2016		South Africa	KwaZulu-Natal	Royal Natal National Park (2)	-28.73	28.93	1697		27.ix.2015	27-09-2015	1	Male		hand net on bait	CEUA				Martinez-Sanchez A | Velasquez Y	PreservedSpecimen	Forest
FlyHigh:Rhiniidae:ATC00705:CEUA:Isomyia_tristis		Isomyia tristis (Bigot, 1888)	accepted	Isomyia tristis		Diptera	Rhiniinae	Cosminini	Isomyia	tristis	(Bigot, 1888)	Thomas-Cabianca A	2016		South Africa	KwaZulu-Natal	Royal Natal National Park (2)	-28.73	28.93	1697		27.ix.2015	27-09-2015	1	Female		swept with hand net	CEUA				Martinez-Sanchez A | Velasquez Y	PreservedSpecimen	Euphabias, out of the forest
FlyHigh:Rhiniidae:ATC00706:CEUA:Isomyia_tristis		Isomyia tristis (Bigot, 1888)	accepted	Isomyia tristis		Diptera	Rhiniinae	Cosminini	Isomyia	tristis	(Bigot, 1888)	Thomas-Cabianca A	2016		South Africa	KwaZulu-Natal	Royal Natal National Park (6)	-28.68	28.98	1697		27.ix.2015	27-09-2015	4	Male		swept with hand net	CEUA				Martinez-Sanchez A | Velasquez Y	PreservedSpecimen	Euphabias, out of the forest
FlyHigh:Rhiniidae:ATC00707:CEUA:Isomyia_tristis		Isomyia tristis (Bigot, 1888)	accepted	Isomyia tristis		Diptera	Rhiniinae	Cosminini	Isomyia	tristis	(Bigot, 1888)	Thomas-Cabianca A	2016		South Africa	KwaZulu-Natal	Drakensberg, Giant Castle	-29.28	29.52	1790		30.ix.2015	30-09-2015	1	Male		swept with hand net	CEUA				Martinez-Sanchez A | Velasquez Y	PreservedSpecimen
FlyHigh:Rhiniidae:ATC00738:DMSA:Isomyia_tristis		Isomyia tristis (Bigot, 1888)	accepted	Isomyia tristis		Diptera	Rhiniinae	Cosminini	Isomyia	tristis	(Bigot, 1888)	Thomas-Cabianca A	2018		South Africa	KwaZulu-Natal	Umhlali	-29.51	31.24			01.xi.1942	01-11-1942	1	Male			DMSA	DMSA DIP 6705			Bevis L	PreservedSpecimen
FlyHigh:Rhiniidae:ATC00739:DMSA:Isomyia_tristis		Isomyia tristis (Bigot, 1888)	accepted	Isomyia tristis		Diptera	Rhiniinae	Cosminini	Isomyia	tristis	(Bigot, 1888)	Thomas-Cabianca A	2018		South Africa	KwaZulu-Natal	Umbilo, Durban	-29.89	30.98			20.iii.1913	20-03-1913	1	Male			DMSA	DMSA DIP 6255			Bevis AL	PreservedSpecimen
FlyHigh:Rhiniidae:ATC00740:DMSA:Isomyia_tristis		Isomyia tristis (Bigot, 1888)	accepted	Isomyia tristis		Diptera	Rhiniinae	Cosminini	Isomyia	tristis	(Bigot, 1888)	Thomas-Cabianca A	2018		South Africa	KwaZulu-Natal	Chatsworth, Durban	-29.92	30.90			20.iii.1977	20-03-1977	1	Male			DMSA	DMSA DIP 4123			Ali AR	PreservedSpecimen
FlyHigh:Rhiniidae:ATC00741:DMSA:Isomyia_tristis		Isomyia tristis (Bigot, 1888)	accepted	Isomyia tristis		Diptera	Rhiniinae	Cosminini	Isomyia	tristis	(Bigot, 1888)	Thomas-Cabianca A	2018		South Africa	KwaZulu-Natal	Scottburgh (1)	-30.29	30.75			29.iii.1974	29-03-1974	1	Male			DMSA	DMSA DIP 5880			Brooke RK	PreservedSpecimen
FlyHigh:Rhiniidae:ATC00742:DMSA:Isomyia_tristis		Isomyia tristis (Bigot, 1888)	accepted	Isomyia tristis		Diptera	Rhiniinae	Cosminini	Isomyia	tristis	(Bigot, 1888)	Thomas-Cabianca A	2018		South Africa	KwaZulu-Natal	Umbilo, Durban	-29.89	30.98					1	Female			DMSA	DMSA DIP 6266				PreservedSpecimen
FlyHigh:Rhiniidae:ATC00743:DMSA:Isomyia_tristis		Isomyia tristis (Bigot, 1888)	accepted	Isomyia tristis		Diptera	Rhiniinae	Cosminini	Isomyia	tristis	(Bigot, 1888)	Thomas-Cabianca A	2018		South Africa	KwaZulu-Natal	Mtunzini	-28.96	31.75			xii.1961	1961-12	1	Female			DMSA	DMSA DIP 6317			Lawson WJ	PreservedSpecimen
FlyHigh:Rhiniidae:ATC00744:DMSA:Isomyia_tristis		Isomyia tristis (Bigot, 1888)	accepted	Isomyia tristis		Diptera	Rhiniinae	Cosminini	Isomyia	tristis	(Bigot, 1888)	Thomas-Cabianca A	2018		South Africa	KwaZulu-Natal	Mtunzini	-28.96	31.75			xii.1961	1961-12	1	Female			DMSA	DMSA DIP 6319			Lawson WJ	PreservedSpecimen
FlyHigh:Rhiniidae:ATC00806:MZSUR:Isomyia_tristis		Isomyia tristis (Bigot, 1888)	accepted	Isomyia tristis		Diptera	Rhiniinae	Cosminini	Isomyia	tristis	(Bigot, 1888)	Thomas-Cabianca A	2018		South Africa	KwaZulu-Natal	1 km E of Mahai Camp, over creek, Royal Natal National Park (2)	-28.69	28.94	1450		24.xi-04.xii.2014	2014-11-24/12-04	1	Male		Malaise trap	MZSUR				Kerr PH | Winterton SL	PreservedSpecimen			Over creek
FlyHigh:Rhiniidae:ATC00807:MZSUR:Isomyia_tristis		Isomyia tristis (Bigot, 1888)	accepted	Isomyia tristis		Diptera	Rhiniinae	Cosminini	Isomyia	tristis	(Bigot, 1888)	Thomas-Cabianca A	2018		South Africa	KwaZulu-Natal	1 km E of Mahai Camp, over creek, Royal Natal National Park (2)	-28.69	28.94	1450		24.xi-04.xii.2014	2014-11-24/12-04	3	Female		Malaise trap	MZSUR				Kerr PH | Winterton SL	PreservedSpecimen			Over creek
FlyHigh:Rhiniidae:ATC00808:MZSUR:Isomyia_tristis		Isomyia tristis (Bigot, 1888)	accepted	Isomyia tristis		Diptera	Rhiniinae	Cosminini	Isomyia	tristis	(Bigot, 1888)	Thomas-Cabianca A	2018		South Africa	Limpopo	Strydpoortberge, Haenertsburg, Black Forest	-24.05	29.86	1600	1700	27.xi.2008	27-11-2008	1	Female			MZSUR				Cerretti | Audisio | Birtele	PreservedSpecimen	Indigenous forest
FlyHigh:Rhiniidae:ATC00911:NHMUK:Isomyia_tristis		Isomyia tristis (Bigot, 1888)	accepted	Isomyia tristis		Diptera	Rhiniinae	Cosminini	Isomyia	tristis	(Bigot, 1888)	Villeneuve			South Africa	KwaZulu-Natal	Durban (3)	-29.85	31.02			1917	1917	1	Male			NHMUK	NHMUK 010832122				PreservedSpecimen
FlyHigh:Rhiniidae:ATC00912:NHMUK:Isomyia_tristis		Isomyia tristis (Bigot, 1888)	accepted	Isomyia tristis		Diptera	Rhiniinae	Cosminini	Isomyia	tristis	(Bigot, 1888)	Villeneuve			South Africa	KwaZulu-Natal	Willow Grange, Mooi River	-29.11	29.93			01.v.1913	01-05-1913	1	Female			NHMUK	NHMUK 010832165			Wroughton RC	PreservedSpecimen
FlyHigh:Rhiniidae:ATC00913:NHMUK:Isomyia_tristis		Isomyia tristis (Bigot, 1888)	accepted	Isomyia tristis		Diptera	Rhiniinae	Cosminini	Isomyia	tristis	(Bigot, 1888)				South Africa							05.iii.1914	05-03-1914	1	Female			NHMUK	NHMUK 010832162			Boyce DR	PreservedSpecimen
FlyHigh:Rhiniidae:ATC00914:NHMUK:Isomyia_tristis		Isomyia tristis (Bigot, 1888)	accepted	Isomyia tristis		Diptera	Rhiniinae	Cosminini	Isomyia	tristis	(Bigot, 1888)				South Africa	KwaZulu-Natal	Willow Grange	-29.05	29.95			06.iv.1914	06-04-1914	1	Female			NHMUK	NHMUK 010832131			Wroughton RC	PreservedSpecimen
FlyHigh:Rhiniidae:ATC00915:NHMUK:Isomyia_tristis		Isomyia tristis (Bigot, 1888)	accepted	Isomyia tristis		Diptera	Rhiniinae	Cosminini	Isomyia	tristis	(Bigot, 1888)	Malloch JR			South Africa	KwaZulu-Natal	Willow Grange	-29.05	29.95			07.iii.1914	07-03-1914	1	Male			NHMUK	NHMUK 010832134			Wroughton RC	PreservedSpecimen
FlyHigh:Rhiniidae:ATC00916:NHMUK:Isomyia_tristis		Isomyia tristis (Bigot, 1888)	accepted	Isomyia tristis		Diptera	Rhiniinae	Cosminini	Isomyia	tristis	(Bigot, 1888)				South Africa	KwaZulu-Natal	Umbilo, Durban	-29.89	30.98			07.x.1919	07-10-1919	1	Female			NHMUK	NHMUK 010832166			Bevis L	PreservedSpecimen
FlyHigh:Rhiniidae:ATC00917:NHMUK:Isomyia_tristis		Isomyia tristis (Bigot, 1888)	accepted	Isomyia tristis		Diptera	Rhiniinae	Cosminini	Isomyia	tristis	(Bigot, 1888)	Villeneuve			South Africa	KwaZulu-Natal	Willow Grange, Mooi River	-29.11	29.93			09.iv.1913	09-04-1913	1	Female			NHMUK	NHMUK 010832164			Wroughton RC	PreservedSpecimen
FlyHigh:Rhiniidae:ATC00918:NHMUK:Isomyia_tristis		Isomyia tristis (Bigot, 1888)	accepted	Isomyia tristis		Diptera	Rhiniinae	Cosminini	Isomyia	tristis	(Bigot, 1888)	Malloch JR			South Africa	KwaZulu-Natal	Willow Grange	-29.05	29.95			12.iii.1914	12-03-1914	1	Female			NHMUK	NHMUK 010832130			Wroughton RC	PreservedSpecimen
FlyHigh:Rhiniidae:ATC00919:NHMUK:Isomyia_tristis		Isomyia tristis (Bigot, 1888)	accepted	Isomyia tristis		Diptera	Rhiniinae	Cosminini	Isomyia	tristis	(Bigot, 1888)	Malloch JR			South Africa	KwaZulu-Natal	Willow Grange	-29.05	29.95			16.iii.1914	16-03-1914	1	Male			NHMUK	NHMUK 010832133			Wroughton RC	PreservedSpecimen
FlyHigh:Rhiniidae:ATC00920:NHMUK:Isomyia_tristis		Isomyia tristis (Bigot, 1888)	accepted	Isomyia tristis		Diptera	Rhiniinae	Cosminini	Isomyia	tristis	(Bigot, 1888)				South Africa	KwaZulu-Natal	Umhlanga	-29.73	31.06			16.vi.1937	16-06-1937	1	Female			NHMUK	NHMUK 010832169			Jepson WF	PreservedSpecimen
FlyHigh:Rhiniidae:ATC00921:NHMUK:Isomyia_tristis		Isomyia tristis (Bigot, 1888)	accepted	Isomyia tristis		Diptera	Rhiniinae	Cosminini	Isomyia	tristis	(Bigot, 1888)	James	1969		South Africa	KwaZulu-Natal	Willow Grange	-29.05	29.95			17.iii.1914	17-03-1914	1	Female			NHMUK	NHMUK 010832150			Wroughton RC	PreservedSpecimen
FlyHigh:Rhiniidae:ATC00922:NHMUK:Isomyia_tristis		Isomyia tristis (Bigot, 1888)	accepted	Isomyia tristis		Diptera	Rhiniinae	Cosminini	Isomyia	tristis	(Bigot, 1888)	Peris SV	1947		South Africa	KwaZulu-Natal	Durban (3)	-29.85	31.02			17.x.1931	17-10-1931	1	Female			NHMUK	NHMUK 010832153			Ogilvie L	PreservedSpecimen
FlyHigh:Rhiniidae:ATC00923:NHMUK:Isomyia_tristis		Isomyia tristis (Bigot, 1888)	accepted	Isomyia tristis		Diptera	Rhiniinae	Cosminini	Isomyia	tristis	(Bigot, 1888)				South Africa	KwaZulu-Natal	Estcourt	-29.00	29.87			18.i.1913	18-01-1913	1	Male			NHMUK	NHMUK 010832119			Wroughton RC	PreservedSpecimen
FlyHigh:Rhiniidae:ATC00924:NHMUK:Isomyia_tristis		Isomyia tristis (Bigot, 1888)	accepted	Isomyia tristis		Diptera	Rhiniinae	Cosminini	Isomyia	tristis	(Bigot, 1888)	Peris SV	1956		South Africa							18.ii.1954	18-02-1954	1	Female			NHMUK	NHMUK 010832168			Andrewes CH	PreservedSpecimen
FlyHigh:Rhiniidae:ATC00925:NHMUK:Isomyia_tristis		Isomyia tristis (Bigot, 1888)	accepted	Isomyia tristis		Diptera	Rhiniinae	Cosminini	Isomyia	tristis	(Bigot, 1888)	Villeneuve			South Africa	KwaZulu-Natal	Willow Grange, Mooi River	-29.11	29.93			18.iii.1913	18-03-1913	1	Male			NHMUK	NHMUK 010832123			Wroughton RC	PreservedSpecimen
FlyHigh:Rhiniidae:ATC00926:NHMUK:Isomyia_tristis		Isomyia tristis (Bigot, 1888)	accepted	Isomyia tristis		Diptera	Rhiniinae	Cosminini	Isomyia	tristis	(Bigot, 1888)	Villeneuve			South Africa	KwaZulu-Natal	Willow Grange, Mooi River	-29.11	29.93			22.iii.1913	22-03-1913	1	Male			NHMUK	NHMUK 010832062			Wroughton RC	PreservedSpecimen
FlyHigh:Rhiniidae:ATC00927:NHMUK:Isomyia_tristis		Isomyia tristis (Bigot, 1888)	accepted	Isomyia tristis		Diptera	Rhiniinae	Cosminini	Isomyia	tristis	(Bigot, 1888)	James	1969		South Africa	KwaZulu-Natal	Headvitree	-28.93	29.78			26-ix.1913	26-09-1913	1	Male			NHMUK	NHMUK 010832118			Wroughton RC	PreservedSpecimen
FlyHigh:Rhiniidae:ATC00928:NHMUK:Isomyia_tristis		Isomyia tristis (Bigot, 1888)	accepted	Isomyia tristis		Diptera	Rhiniinae	Cosminini	Isomyia	tristis	(Bigot, 1888)	Villeneuve			South Africa	KwaZulu-Natal	Willow Grange, Mooi River	-29.11	29.93			27.iv.1913	27-04-1913	1	Female			NHMUK	NHMUK 010832161			Wroughton RC	PreservedSpecimen
FlyHigh:Rhiniidae:ATC00929:NHMUK:Isomyia_tristis		Isomyia tristis (Bigot, 1888)	accepted	Isomyia tristis		Diptera	Rhiniinae	Cosminini	Isomyia	tristis	(Bigot, 1888)	Malloch JR			South Africa	KwaZulu-Natal	Willow Grange	-29.05	29.95			28.iii.1914	28-03-1914	1	Male			NHMUK	NHMUK 010832132			Wroughton RC	PreservedSpecimen
FlyHigh:Rhiniidae:ATC00930:NHMUK:Isomyia_tristis		Isomyia tristis (Bigot, 1888)	accepted	Isomyia tristis		Diptera	Rhiniinae	Cosminini	Isomyia	tristis	(Bigot, 1888)	Malloch JR			South Africa	KwaZulu-Natal	Willow Grange	-29.05	29.95			29.iv.1914	29-04-1914	1	Female			NHMUK	NHMUK 010832126			Wroughton RC	PreservedSpecimen
FlyHigh:Rhiniidae:ATC00931:NHMUK:Isomyia_tristis		Isomyia tristis (Bigot, 1888)	accepted	Isomyia tristis		Diptera	Rhiniinae	Cosminini	Isomyia	tristis	(Bigot, 1888)	Malloch JR			South Africa	KwaZulu-Natal	Willow Grange	-29.05	29.95			29.iv.1914	29-04-1914	1	Female			NHMUK	NHMUK 010832127			Wroughton RC	PreservedSpecimen
FlyHigh:Rhiniidae:ATC00932:NHMUK:Isomyia_tristis		Isomyia tristis (Bigot, 1888)	accepted	Isomyia tristis		Diptera	Rhiniinae	Cosminini	Isomyia	tristis	(Bigot, 1888)	Malloch JR			South Africa	KwaZulu-Natal	Willow Grange	-29.05	29.95			29.iv.1914	29-04-1914	1	Female			NHMUK	NHMUK 010832128			Wroughton RC	PreservedSpecimen
FlyHigh:Rhiniidae:ATC00933:NHMUK:Isomyia_tristis		Isomyia tristis (Bigot, 1888)	accepted	Isomyia tristis		Diptera	Rhiniinae	Cosminini	Isomyia	tristis	(Bigot, 1888)	Malloch JR			South Africa	KwaZulu-Natal	Willow Grange	-29.05	29.95			29.iv.1914	29-04-1914	1	Male			NHMUK	NHMUK 010832129			Wroughton RC	PreservedSpecimen
FlyHigh:Rhiniidae:ATC00934:NHMUK:Isomyia_tristis		Isomyia tristis (Bigot, 1888)	accepted	Isomyia tristis		Diptera	Rhiniinae	Cosminini	Isomyia	tristis	(Bigot, 1888)	Peris SV	1947		South Africa	KwaZulu-Natal	Weenen, near ?Kolombe	-28.84	30.09			30.i.1927	30-01-1927	1	Female			NHMUK	NHMUK 010832151			Thomasset HP	PreservedSpecimen
FlyHigh:Rhiniidae:ATC00935:NHMUK:Isomyia_tristis		Isomyia tristis (Bigot, 1888)	accepted	Isomyia tristis		Diptera	Rhiniinae	Cosminini	Isomyia	tristis	(Bigot, 1888)				South Africa	KwaZulu-Natal	Durban, Umbilo	-29.90	30.98			30.iii.1913	30-03-1913	1	Female			NHMUK	NHMUK 010832152			Bevis L	PreservedSpecimen
FlyHigh:Rhiniidae:ATC00936:NHMUK:Isomyia_tristis		Isomyia tristis (Bigot, 1888)	accepted	Isomyia tristis		Diptera	Rhiniinae	Cosminini	Isomyia	tristis	(Bigot, 1888)	van Emden	1940		South Africa	KwaZulu-Natal	Umbilo, Durban	-29.89	30.98			30.iii.1913	30-03-1913	1	Female			NHMUK	NHMUK 010832148			Bevis L	PreservedSpecimen
FlyHigh:Rhiniidae:ATC00937:NHMUK:Isomyia_tristis		Isomyia tristis (Bigot, 1888)	accepted	Isomyia tristis		Diptera	Rhiniinae	Cosminini	Isomyia	tristis	(Bigot, 1888)	Villeneuve			South Africa	KwaZulu-Natal	Willow Grange, Mooi River	-29.11	29.93			30.iii.1913	30-03-1913	1	Male			NHMUK	NHMUK 010832060			Wroughton RC	PreservedSpecimen
FlyHigh:Rhiniidae:ATC00938:NHMUK:Isomyia_tristis		Isomyia tristis (Bigot, 1888)	accepted	Isomyia tristis		Diptera	Rhiniinae	Cosminini	Isomyia	tristis	(Bigot, 1888)	Villeneuve			South Africa	KwaZulu-Natal	Willow Grange, Mooi River	-29.11	29.93			30.iii.1913	30-03-1913	1	Male			NHMUK	NHMUK 010832121			Wroughton RC	PreservedSpecimen
FlyHigh:Rhiniidae:ATC00939:NHMUK:Isomyia_tristis		Isomyia tristis (Bigot, 1888)	accepted	Isomyia tristis		Diptera	Rhiniinae	Cosminini	Isomyia	tristis	(Bigot, 1888)				South Africa	Gauteng	Pretoria (2)	-25.73	28.18			ii.1914	1914-02	1	Male			NHMUK	NHMUK 010832120			Brincker J	PreservedSpecimen
FlyHigh:Rhiniidae:ATC00940:NHMUK:Isomyia_tristis		Isomyia tristis (Bigot, 1888)	accepted	Isomyia tristis		Diptera	Rhiniinae	Cosminini	Isomyia	tristis	(Bigot, 1888)	Clark DJ	1955		South Africa	Gauteng	Johannesburg (1)	-26.20	28.05			i-ii.1930	02-01-1930	1	Female			NHMUK	NHMUK 010832155				PreservedSpecimen
FlyHigh:Rhiniidae:ATC00941:NHMUK:Isomyia_tristis		Isomyia tristis (Bigot, 1888)	accepted	Isomyia tristis		Diptera	Rhiniinae	Cosminini	Isomyia	tristis	(Bigot, 1888)				South Africa	Gauteng	Johannesburg (1)	-26.20	28.05			i-ii.1930	02-01-1930	1	Female			NHMUK	NHMUK 010832156				PreservedSpecimen
FlyHigh:Rhiniidae:ATC00942:NHMUK:Isomyia_tristis		Isomyia tristis (Bigot, 1888)	accepted	Isomyia tristis		Diptera	Rhiniinae	Cosminini	Isomyia	tristis	(Bigot, 1888)				South Africa	KwaZulu-Natal	Royal Natal National Park (5)	-28.68	28.93			iii.1932	1932-03	1	Male			NHMUK	NHMUK 010832063			Ogilvie J	PreservedSpecimen
FlyHigh:Rhiniidae:ATC00943:NHMUK:Isomyia_tristis		Isomyia tristis (Bigot, 1888)	accepted	Isomyia tristis		Diptera	Rhiniinae	Cosminini	Isomyia	tristis	(Bigot, 1888)	Brunetti E	1925		South Africa	KwaZulu-Natal	Weenen	-28.85	30.08			iii-iv.1925	04-03-1925	1	Female			NHMUK	NHMUK 010832125			Thomasset HP	PreservedSpecimen
FlyHigh:Rhiniidae:ATC00944:NHMUK:Isomyia_tristis		Isomyia tristis (Bigot, 1888)	accepted	Isomyia tristis		Diptera	Rhiniinae	Cosminini	Isomyia	tristis	(Bigot, 1888)	Brunetti E	1925		South Africa	KwaZulu-Natal	Weenen	-28.85	30.08			iii-iv.1925	04-03-1925	1	Female			NHMUK	NHMUK 010832160			Thomasset HP	PreservedSpecimen
FlyHigh:Rhiniidae:ATC00945:NHMUK:Isomyia_tristis		Isomyia tristis (Bigot, 1888)	accepted	Isomyia tristis		Diptera	Rhiniinae	Cosminini	Isomyia	tristis	(Bigot, 1888)				South Africa	KwaZulu-Natal	Ulundi	-28.33	31.42	1524	1981	ix.1896	1896-09	1	Male			NHMUK	NHMUK 010832136			Marshall GAK	PreservedSpecimen
FlyHigh:Rhiniidae:ATC00946:NHMUK:Isomyia_tristis		Isomyia tristis (Bigot, 1888)	accepted	Isomyia tristis		Diptera	Rhiniinae	Cosminini	Isomyia	tristis	(Bigot, 1888)				South Africa	KwaZulu-Natal	Estcourt	-29.00	29.87			ix-x.1896	1896-09/10	1	Male			NHMUK	NHMUK 010832061			Marshall GAK	PreservedSpecimen
FlyHigh:Rhiniidae:ATC00947:NHMUK:Isomyia_tristis		Isomyia tristis (Bigot, 1888)	accepted	Isomyia tristis		Diptera	Rhiniinae	Cosminini	Isomyia	tristis	(Bigot, 1888)				South Africa	KwaZulu-Natal	Estcourt	-29.00	29.87			ix-x.1896	1896-09/10	1	Male			NHMUK	NHMUK 010832064			Marshall GAK	PreservedSpecimen
FlyHigh:Rhiniidae:ATC00948:NHMUK:Isomyia_tristis		Isomyia tristis (Bigot, 1888)	accepted	Isomyia tristis		Diptera	Rhiniinae	Cosminini	Isomyia	tristis	(Bigot, 1888)				South Africa	KwaZulu-Natal	Estcourt	-29.00	29.87			ix-x.1896	1896-09/10	1	Female			NHMUK	NHMUK 010832154			Marshall GAK	PreservedSpecimen
FlyHigh:Rhiniidae:ATC00949:NHMUK:Isomyia_tristis		Isomyia tristis (Bigot, 1888)	accepted	Isomyia tristis		Diptera	Rhiniinae	Cosminini	Isomyia	tristis	(Bigot, 1888)				South Africa	KwaZulu-Natal	Estcourt	-29.00	29.87			ix-x.1896	1896-09/10	1	Male			NHMUK	NHMUK 010832163			Marshall GAK	PreservedSpecimen
FlyHigh:Rhiniidae:ATC00950:NHMUK:Isomyia_tristis		Isomyia tristis (Bigot, 1888)	accepted	Isomyia tristis		Diptera	Rhiniinae	Cosminini	Isomyia	tristis	(Bigot, 1888)	Brunetti E	1926		South Africa	KwaZulu-Natal	Weenen	-28.85	30.08			ix-x.1925	10-09-1925	1	Female			NHMUK	NHMUK 010832149			Thomasset HP	PreservedSpecimen
FlyHigh:Rhiniidae:ATC00951:NHMUK:Isomyia_tristis	Holotype of Curtonevra tristis | holotype of Isomyia tristis	Isomyia tristis (Bigot, 1888)	accepted	Isomyia tristis		Diptera	Rhiniinae	Cosminini	Isomyia	tristis	(Bigot, 1888)	Villeneuve			South Africa	KwaZulu-Natal	Port Natal [Same as original name Durban]	-29.86	31.02					1	Female			NHMUK	NHMUK 010832105				PreservedSpecimen
FlyHigh:Rhiniidae:ATC00952:NHMUK:Isomyia_tristis		Isomyia tristis (Bigot, 1888)	accepted	Isomyia tristis		Diptera	Rhiniinae	Cosminini	Isomyia	tristis	(Bigot, 1888)				South Africa	Mpumalanga	Waterfal Boven	-25.65	30.34	1158				1	Female			NHMUK	NHMUK 010832157			Junod HA	PreservedSpecimen
FlyHigh:Rhiniidae:ATC00953:NHMUK:Isomyia_tristis		Isomyia tristis (Bigot, 1888)	accepted	Isomyia tristis		Diptera	Rhiniinae	Cosminini	Isomyia	tristis	(Bigot, 1888)	Brunetti E	1926		South Africa	KwaZulu-Natal	Weenen	-28.85	30.08			xii.1925	1925-12	1	Female			NHMUK	NHMUK 010832124			Thomasset HP	PreservedSpecimen
FlyHigh:Rhiniidae:ATC01361:NMSA:Isomyia_tristis		Isomyia tristis (Bigot, 1888)	accepted	Isomyia tristis		Diptera	Rhiniinae	Cosminini	Isomyia	tristis	(Bigot, 1888)	Thomas-Cabianca A	2018		South Africa	KwaZulu-Natal	Hluhluwe-Umfolizi	-28.08	32.05	480		01.i.1996	01-01-1996	1	Female			NMSA	NMSA DIP 083925			Londt JGH | Londt A	PreservedSpecimen	Mbhombe Forest trail
FlyHigh:Rhiniidae:ATC01362:NMSA:Isomyia_tristis		Isomyia tristis (Bigot, 1888)	accepted	Isomyia tristis		Diptera	Rhiniinae	Cosminini	Isomyia	tristis	(Bigot, 1888)	Thomas-Cabianca A	2018		South Africa	Eastern Cape	Umzimkulu, Transkei	-31.33	29.50			01.iv.1981	01-04-1981	1	Male			NMSA	NMSA DIP 083863			ACB	PreservedSpecimen
FlyHigh:Rhiniidae:ATC01363:NMSA:Isomyia_tristis		Isomyia tristis (Bigot, 1888)	accepted	Isomyia tristis		Diptera	Rhiniinae	Cosminini	Isomyia	tristis	(Bigot, 1888)	Thomas-Cabianca A	2018		South Africa	KwaZulu-Natal	Royal Natal National Park (3)	-28.73	28.95	1600		01.iv.1993	01-04-1993	1	Male			NMSA	NMSA DIP 084007			Londt JGH	PreservedSpecimen	Gorge area, forest
FlyHigh:Rhiniidae:ATC01364:NMSA:Isomyia_tristis		Isomyia tristis (Bigot, 1888)	accepted	Isomyia tristis		Diptera	Rhiniinae	Cosminini	Isomyia	tristis	(Bigot, 1888)	Thomas-Cabianca A	2018		South Africa	KwaZulu-Natal	Umgeni Valley N.R.	-29.77	30.77			01.x.1994	01-10-1994	1	Male			NMSA	NMSA DIP 083940			Cradock KR	PreservedSpecimen
FlyHigh:Rhiniidae:ATC01365:NMSA:Isomyia_tristis		Isomyia tristis (Bigot, 1888)	accepted	Isomyia tristis		Diptera	Rhiniinae	Cosminini	Isomyia	tristis	(Bigot, 1888)	Thomas-Cabianca A	2018		South Africa	KwaZulu-Natal	Karkloof (2)	-29.40	30.28			02.ii.1915	02-02-1915	1	Female			NMSA	NMSA DIP 083888			Marley	PreservedSpecimen
FlyHigh:Rhiniidae:ATC01366:NMSA:Isomyia_tristis		Isomyia tristis (Bigot, 1888)	accepted	Isomyia tristis		Diptera	Rhiniinae	Cosminini	Isomyia	tristis	(Bigot, 1888)	Thomas-Cabianca A	2018		South Africa	KwaZulu-Natal	Howick, Midlands	-29.48	30.22	1060		02.x.1991	02-10-1991	1	Female		pan trap	NMSA	NMSA DIP 084003			Whittington AE	PreservedSpecimen	Grass
FlyHigh:Rhiniidae:ATC01367:NMSA:Isomyia_tristis		Isomyia tristis (Bigot, 1888)	accepted	Isomyia tristis		Diptera	Rhiniinae	Cosminini	Isomyia	tristis	(Bigot, 1888)	Thomas-Cabianca A	2018		South Africa	KwaZulu-Natal	Zinkwazi	-29.28	31.43			02-06.i.1992	1992-01-02/06	1	Male			NMSA	NMSA DIP 083926				PreservedSpecimen	Coastal bush	Day flight
FlyHigh:Rhiniidae:ATC01368:NMSA:Isomyia_tristis		Isomyia tristis (Bigot, 1888)	accepted	Isomyia tristis		Diptera	Rhiniinae	Cosminini	Isomyia	tristis	(Bigot, 1888)	Thomas-Cabianca A	2018		South Africa	KwaZulu-Natal	Royal Natal National Park (5)	-28.68	28.93	1575		03.ii.2011	03-02-2011	1	Female			NMSA	NMSA DIP 083987			Londt JGH | Londt L	PreservedSpecimen	Montane grass
FlyHigh:Rhiniidae:ATC01369:NMSA:Isomyia_tristis		Isomyia tristis (Bigot, 1888)	accepted	Isomyia tristis		Diptera	Rhiniinae	Cosminini	Isomyia	tristis	(Bigot, 1888)	Thomas-Cabianca A	2018		South Africa	KwaZulu-Natal	Royal Natal National Park (8)	-28.68	28.95	1620		03.iv.1993	03-04-1993	1	Female			NMSA	NMSA DIP 084006			Londt JGH	PreservedSpecimen	Gudu / Cussonia flower
FlyHigh:Rhiniidae:ATC01370:NMSA:Isomyia_tristis		Isomyia tristis (Bigot, 1888)	accepted	Isomyia tristis		Diptera	Rhiniinae	Cosminini	Isomyia	tristis	(Bigot, 1888)	Thomas-Cabianca A	2018		South Africa	Eastern Cape	Longhill Nature Reserve 5 km N of Queenstown	-31.87	26.88	1350		03.xii.1989	03-12-1989	1	Female			NMSA	NMSA DIP 083900			Londt JGH | Londt H	PreservedSpecimen	Acacia savanna
FlyHigh:Rhiniidae:ATC01371:NMSA:Isomyia_tristis		Isomyia tristis (Bigot, 1888)	accepted	Isomyia tristis		Diptera	Rhiniinae	Cosminini	Isomyia	tristis	(Bigot, 1888)	Thomas-Cabianca A	2018		South Africa	KwaZulu-Natal	Bulwer District	-29.81	29.75			04.ii.1990	04-02-1990	1	Female			NMSA	NMSA DIP 083919			Whittington AE	PreservedSpecimen	Pine forest
FlyHigh:Rhiniidae:ATC01372:NMSA:Isomyia_tristis		Isomyia tristis (Bigot, 1888)	accepted	Isomyia tristis		Diptera	Rhiniinae	Cosminini	Isomyia	tristis	(Bigot, 1888)	Thomas-Cabianca A	2018		South Africa	KwaZulu-Natal	Royal Natal National Park (9)	-28.68	28.93	1420		04.iv.1993	04-04-1993	1	Female			NMSA	NMSA DIP 083934			Londt JGH	PreservedSpecimen			Otto's walk area
FlyHigh:Rhiniidae:ATC01373:NMSA:Isomyia_tristis		Isomyia tristis (Bigot, 1888)	accepted	Isomyia tristis		Diptera	Rhiniinae	Cosminini	Isomyia	tristis	(Bigot, 1888)	Thomas-Cabianca A	2018		South Africa	KwaZulu-Natal	Bruyn's Hill	-29.45	30.65			04.xi.1979	04-11-1979	1	Male			NMSA	NMSA DIP 083874			ACB	PreservedSpecimen
FlyHigh:Rhiniidae:ATC01374:NMSA:Isomyia_tristis		Isomyia tristis (Bigot, 1888)	accepted	Isomyia tristis		Diptera	Rhiniinae	Cosminini	Isomyia	tristis	(Bigot, 1888)	Thomas-Cabianca A	2018		South Africa	KwaZulu-Natal	Cathedral Peak Area Forestry Reserve	-28.95	29.20	1800		04-11.iv.1977	1977-04-04/11	1	Male		ex Malaise trap	NMSA	NMSA DIP 083973			Londt JGH	PreservedSpecimen
FlyHigh:Rhiniidae:ATC01375:NMSA:Isomyia_tristis		Isomyia tristis (Bigot, 1888)	accepted	Isomyia tristis		Diptera	Rhiniinae	Cosminini	Isomyia	tristis	(Bigot, 1888)	Thomas-Cabianca A	2018		South Africa	KwaZulu-Natal	Cathedral Peak Area Forestry Reserve	-28.95	29.20	1800		04-11.iv.1977	1977-04-04/11	1	Female		ex Malaise trap	NMSA	NMSA DIP 083974			Londt JGH	PreservedSpecimen
FlyHigh:Rhiniidae:ATC01376:NMSA:Isomyia_tristis		Isomyia tristis (Bigot, 1888)	accepted	Isomyia tristis		Diptera	Rhiniinae	Cosminini	Isomyia	tristis	(Bigot, 1888)	Thomas-Cabianca A	2018		South Africa	KwaZulu-Natal	Cathedral Peak Area Forestry Reserve	-28.95	29.20	1800		04-11.iv.1977	1977-04-04/11	1	Female		ex Malaise trap	NMSA	NMSA DIP 083975			Londt JGH	PreservedSpecimen
FlyHigh:Rhiniidae:ATC01377:NMSA:Isomyia_tristis		Isomyia tristis (Bigot, 1888)	accepted	Isomyia tristis		Diptera	Rhiniinae	Cosminini	Isomyia	tristis	(Bigot, 1888)	Thomas-Cabianca A	2018		South Africa	KwaZulu-Natal	Cathedral Peak Area Forestry Reserve	-28.95	29.20	1800		04-11.iv.1977	1977-04-04/11	1	Female		ex Malaise trap	NMSA	NMSA DIP 083976			Londt JGH	PreservedSpecimen
FlyHigh:Rhiniidae:ATC01378:NMSA:Isomyia_tristis		Isomyia tristis (Bigot, 1888)	accepted	Isomyia tristis		Diptera	Rhiniinae	Cosminini	Isomyia	tristis	(Bigot, 1888)	Thomas-Cabianca A	2018		South Africa	KwaZulu-Natal	Cathedral Peak Area Forestry Reserve	-28.95	29.20	1800		04-11.iv.1977	1977-04-04/11	1	Female		ex Malaise trap	NMSA	NMSA DIP 083977			Londt JGH	PreservedSpecimen
FlyHigh:Rhiniidae:ATC01379:NMSA:Isomyia_tristis		Isomyia tristis (Bigot, 1888)	accepted	Isomyia tristis		Diptera	Rhiniinae	Cosminini	Isomyia	tristis	(Bigot, 1888)	Thomas-Cabianca A	2018		South Africa	KwaZulu-Natal	Cathedral Peak Area Forestry Reserve	-28.95	29.20	1800		04-11.iv.1977	1977-04-04/11	1	Male		ex Malaise trap	NMSA	NMSA DIP 083978			Londt JGH	PreservedSpecimen
FlyHigh:Rhiniidae:ATC01380:NMSA:Isomyia_tristis		Isomyia tristis (Bigot, 1888)	accepted	Isomyia tristis		Diptera	Rhiniinae	Cosminini	Isomyia	tristis	(Bigot, 1888)	Thomas-Cabianca A	2018		South Africa	KwaZulu-Natal	Cathedral Peak Area Forestry Reserve	-28.95	29.20	1800		04-11.iv.1977	1977-04-04/11	1	Female		ex Malaise trap	NMSA	NMSA DIP 083979			Londt JGH	PreservedSpecimen
FlyHigh:Rhiniidae:ATC01381:NMSA:Isomyia_tristis		Isomyia tristis (Bigot, 1888)	accepted	Isomyia tristis		Diptera	Rhiniinae	Cosminini	Isomyia	tristis	(Bigot, 1888)	Thomas-Cabianca A	2018		South Africa	KwaZulu-Natal	Cathedral Peak Area Forestry Reserve	-28.95	29.20	1800		04-11.iv.1977	1977-04-04/11	1	Male		ex Malaise trap	NMSA	NMSA DIP 083980			Londt JGH	PreservedSpecimen
FlyHigh:Rhiniidae:ATC01382:NMSA:Isomyia_tristis		Isomyia tristis (Bigot, 1888)	accepted	Isomyia tristis		Diptera	Rhiniinae	Cosminini	Isomyia	tristis	(Bigot, 1888)	Thomas-Cabianca A	2018		South Africa	KwaZulu-Natal	Cathedral Peak Area Forestry Reserve	-28.95	29.20	1800		04-11.iv.1977	1977-04-04/11	1	Female		ex Malaise trap	NMSA	NMSA DIP 083981			Londt JGH	PreservedSpecimen
FlyHigh:Rhiniidae:ATC01383:NMSA:Isomyia_tristis		Isomyia tristis (Bigot, 1888)	accepted	Isomyia tristis		Diptera	Rhiniinae	Cosminini	Isomyia	tristis	(Bigot, 1888)	Thomas-Cabianca A	2018		South Africa	KwaZulu-Natal	Cathedral Peak Area	-28.95	29.20			04-11.ix.1977	1977-09-04/11	1	Female		ex Malaise trap	NMSA	NMSA DIP 083970			Londt JGH	PreservedSpecimen
FlyHigh:Rhiniidae:ATC01384:NMSA:Isomyia_tristis		Isomyia tristis (Bigot, 1888)	accepted	Isomyia tristis		Diptera	Rhiniinae	Cosminini	Isomyia	tristis	(Bigot, 1888)	Thomas-Cabianca A	2018		South Africa	KwaZulu-Natal	Cathedral Peak Area	-28.95	29.20			04-11.ix.1977	1977-09-04/11	1	Female		ex Malaise trap	NMSA	NMSA DIP 083971			Londt JGH	PreservedSpecimen
FlyHigh:Rhiniidae:ATC01385:NMSA:Isomyia_tristis		Isomyia tristis (Bigot, 1888)	accepted	Isomyia tristis		Diptera	Rhiniinae	Cosminini	Isomyia	tristis	(Bigot, 1888)	Thomas-Cabianca A	2018		South Africa	KwaZulu-Natal	Cathedral Peak Area	-28.95	29.20			04-11.ix.1977	1977-09-04/11	1	Female		ex Malaise trap	NMSA	NMSA DIP 083972			Londt JGH	PreservedSpecimen
FlyHigh:Rhiniidae:ATC01386:NMSA:Isomyia_tristis		Isomyia tristis (Bigot, 1888)	accepted	Isomyia tristis		Diptera	Rhiniinae	Cosminini	Isomyia	tristis	(Bigot, 1888)	Thomas-Cabianca A	2018		South Africa	KwaZulu-Natal	Ixoho [maybe "Ixopo"]	-30.15	30.08			05.x.1979	05-10-1979	1	Female			NMSA	NMSA DIP 083868			ACB	PreservedSpecimen
FlyHigh:Rhiniidae:ATC01387:NMSA:Isomyia_tristis		Isomyia tristis (Bigot, 1888)	accepted	Isomyia tristis		Diptera	Rhiniinae	Cosminini	Isomyia	tristis	(Bigot, 1888)	Thomas-Cabianca A	2018		South Africa	KwaZulu-Natal	Wartburg	-29.44	30.58			05.xi.1979	05-11-1979	1	Male			NMSA	NMSA DIP 083853			ACB	PreservedSpecimen
FlyHigh:Rhiniidae:ATC01388:NMSA:Isomyia_tristis		Isomyia tristis (Bigot, 1888)	accepted	Isomyia tristis		Diptera	Rhiniinae	Cosminini	Isomyia	tristis	(Bigot, 1888)	Thomas-Cabianca A	2018		South Africa	Eastern Cape	Bosberg Nature Reserve, 3 km N of Somerset East	-32.70	26.55	850		05.xii.1989	05-12-1989	1	Male			NMSA	NMSA DIP 083939			Londt JGH | Londt H	PreservedSpecimen	Mixed woodland
FlyHigh:Rhiniidae:ATC01389:NMSA:Isomyia_tristis		Isomyia tristis (Bigot, 1888)	accepted	Isomyia tristis		Diptera	Rhiniinae	Cosminini	Isomyia	tristis	(Bigot, 1888)	Zumpt F	1979		South Africa	Limpopo	Vyeboom Nylstroom District	-24.70	28.40			05-06.x.1954	1954-10-05/06	1	Male			NMSA	NMSA DIP 019768			Meeuse ADJ	PreservedSpecimen
FlyHigh:Rhiniidae:ATC01390:NMSA:Isomyia_tristis		Isomyia tristis (Bigot, 1888)	accepted	Isomyia tristis		Diptera	Rhiniinae	Cosminini	Isomyia	tristis	(Bigot, 1888)	Thomas-Cabianca A	2018		South Africa	KwaZulu-Natal	Giant's Castle Game Reserve	-29.27	29.52			05-11.xii.1983	1983-12-05/11	1	Male			NMSA	NMSA DIP 083996			Londt JGH	PreservedSpecimen
FlyHigh:Rhiniidae:ATC01391:NMSA:Isomyia_tristis		Isomyia tristis (Bigot, 1888)	accepted	Isomyia tristis		Diptera	Rhiniinae	Cosminini	Isomyia	tristis	(Bigot, 1888)	Thomas-Cabianca A	2018		South Africa	KwaZulu-Natal	Giant's Castle Game Reserve	-29.27	29.52			05-11.xii.1983	1983-12-05/11	1	Male			NMSA	NMSA DIP 083997			Londt JGH	PreservedSpecimen
FlyHigh:Rhiniidae:ATC01392:NMSA:Isomyia_tristis		Isomyia tristis (Bigot, 1888)	accepted	Isomyia tristis		Diptera	Rhiniinae	Cosminini	Isomyia	tristis	(Bigot, 1888)	Thomas-Cabianca A	2018		South Africa	KwaZulu-Natal	Injasuti Nature Reserve	-29.20	29.37			05-11.xii.1983	1983-12-05/11	1	Female		MV light trap	NMSA	NMSA DIP 083896			Londt JGH	PreservedSpecimen
FlyHigh:Rhiniidae:ATC01393:NMSA:Isomyia_tristis		Isomyia tristis (Bigot, 1888)	accepted	Isomyia tristis		Diptera	Rhiniinae	Cosminini	Isomyia	tristis	(Bigot, 1888)	Thomas-Cabianca A	2018		South Africa	KwaZulu-Natal	Empangeni (2)	-28.63	31.70			05-15.i.1990	1990-01-05/15	1	Female			NMSA	NMSA DIP 083920			Reavell PE	PreservedSpecimen
FlyHigh:Rhiniidae:ATC01394:NMSA:Isomyia_tristis		Isomyia tristis (Bigot, 1888)	accepted	Isomyia tristis		Diptera	Rhiniinae	Cosminini	Isomyia	tristis	(Bigot, 1888)	Thomas-Cabianca A	2018		South Africa	KwaZulu-Natal	Weza State Forest	-30.53	29.70	1220		06.ii.1992	06-02-1992	1	Female			NMSA	NMSA DIP 084008			Museum Expedition (NMSA)	PreservedSpecimen	Indigenous forest margin
FlyHigh:Rhiniidae:ATC01395:NMSA:Isomyia_tristis		Isomyia tristis (Bigot, 1888)	accepted	Isomyia tristis		Diptera	Rhiniinae	Cosminini	Isomyia	tristis	(Bigot, 1888)	Zumpt F	1951		South Africa	Gauteng	Johannesburg (1)	-26.20	28.05			06.iii.1949	06-03-1949	1	Male			NMSA	NMSA DIP 019787			Zumpt F	PreservedSpecimen
FlyHigh:Rhiniidae:ATC01396:NMSA:Isomyia_tristis		Isomyia tristis (Bigot, 1888)	accepted	Isomyia tristis		Diptera	Rhiniinae	Cosminini	Isomyia	tristis	(Bigot, 1888)	Zumpt F	1951		South Africa	Gauteng	Johannesburg (1)	-26.20	28.05			06.iii.1949	06-03-1949	1	Male			NMSA	NMSA DIP 061627			Zumpt F	PreservedSpecimen
FlyHigh:Rhiniidae:ATC01397:NMSA:Isomyia_tristis		Isomyia tristis (Bigot, 1888)	accepted	Isomyia tristis		Diptera	Rhiniinae	Cosminini	Isomyia	tristis	(Bigot, 1888)	Zumpt F	1951		South Africa	Gauteng	Johannesburg (1)	-26.20	28.05			06.x.1950	06-10-1950	1	Male			NMSA	NMSA DIP 019806			Zumpt F	PreservedSpecimen
FlyHigh:Rhiniidae:ATC01398:NMSA:Isomyia_tristis		Isomyia tristis (Bigot, 1888)	accepted	Isomyia tristis		Diptera	Rhiniinae	Cosminini	Isomyia	tristis	(Bigot, 1888)	Thomas-Cabianca A	2018		South Africa	KwaZulu-Natal	Royal Natal National Park (5)	-28.68	28.93			06-10.xii.1984	1984-12-06/10	1	Female			NMSA	NMSA DIP 083932			Londt JGH	PreservedSpecimen	Riverine bush, Montane slopes
FlyHigh:Rhiniidae:ATC01399:NMSA:Isomyia_tristis		Isomyia tristis (Bigot, 1888)	accepted	Isomyia tristis		Diptera	Rhiniinae	Cosminini	Isomyia	tristis	(Bigot, 1888)	Thomas-Cabianca A	2018		South Africa	KwaZulu-Natal	St. Lucia Estuary, coastal bush	-28.38	32.42			07.x.1983	07-10-1983	1	Male			NMSA	NMSA DIP 083902			Stuckenberg BR	PreservedSpecimen	Coastal bush, grassland
FlyHigh:Rhiniidae:ATC01400:NMSA:Isomyia_tristis		Isomyia tristis (Bigot, 1888)	accepted	Isomyia tristis		Diptera	Rhiniinae	Cosminini	Isomyia	tristis	(Bigot, 1888)	Zumpt F	1979		South Africa	Mpumalanga	Lomati River Headwaters, Barberton - Havelock Road	-25.63	31.78	1175		07.xi.1970	07-11-1970	1	Male			NMSA	NMSA DIP 019775		terminalia slide 31	Stuckenberg BR	PreservedSpecimen	Montane meadow
FlyHigh:Rhiniidae:ATC01401:NMSA:Isomyia_tristis		Isomyia tristis (Bigot, 1888)	accepted	Isomyia tristis		Diptera	Rhiniinae	Cosminini	Isomyia	tristis	(Bigot, 1888)	Thomas-Cabianca A	2018		South Africa	KwaZulu-Natal	Gillitts, St. Heltier	-29.79	30.78			07.xii.1978	07-12-1978	1	Female			NMSA	NMSA DIP 083854			Londt JGH	PreservedSpecimen
FlyHigh:Rhiniidae:ATC01402:NMSA:Isomyia_tristis		Isomyia tristis (Bigot, 1888)	accepted	Isomyia tristis		Diptera	Rhiniinae	Cosminini	Isomyia	tristis	(Bigot, 1888)	Thomas-Cabianca A	2018		South Africa	KwaZulu-Natal	Cathedral Peak Area	-28.95	29.20			07-12.iv.1982	1982-04-07/12	1	Male		ex Malaise trap	NMSA	NMSA DIP 083855			Londt JGH	PreservedSpecimen
FlyHigh:Rhiniidae:ATC01403:NMSA:Isomyia_tristis		Isomyia tristis (Bigot, 1888)	accepted	Isomyia tristis		Diptera	Rhiniinae	Cosminini	Isomyia	tristis	(Bigot, 1888)	Thomas-Cabianca A	2018		South Africa	KwaZulu-Natal	Cathedral Peak Area	-28.95	29.20			07-12.iv.1982	1982-04-07/12	1	Female		ex Malaise trap	NMSA	NMSA DIP 083856			Londt JGH	PreservedSpecimen
FlyHigh:Rhiniidae:ATC01404:NMSA:Isomyia_tristis		Isomyia tristis (Bigot, 1888)	accepted	Isomyia tristis		Diptera	Rhiniinae	Cosminini	Isomyia	tristis	(Bigot, 1888)	Thomas-Cabianca A	2018		South Africa	KwaZulu-Natal	Cathedral Peak Area	-28.95	29.20			07-12.iv.1982	1982-04-07/12	1	Male		ex Malaise trap	NMSA	NMSA DIP 083857			Londt JGH	PreservedSpecimen
FlyHigh:Rhiniidae:ATC01405:NMSA:Isomyia_tristis		Isomyia tristis (Bigot, 1888)	accepted	Isomyia tristis		Diptera	Rhiniinae	Cosminini	Isomyia	tristis	(Bigot, 1888)	Thomas-Cabianca A	2018		South Africa	KwaZulu-Natal	Cathedral Peak Area	-28.95	29.20			07-12.iv.1982	1982-04-07/12	1	Male		ex Malaise trap	NMSA	NMSA DIP 083982			Londt JGH	PreservedSpecimen
FlyHigh:Rhiniidae:ATC01406:NMSA:Isomyia_tristis		Isomyia tristis (Bigot, 1888)	accepted	Isomyia tristis		Diptera	Rhiniinae	Cosminini	Isomyia	tristis	(Bigot, 1888)	Thomas-Cabianca A	2018		South Africa	KwaZulu-Natal	Krantzkloof Nature Reserve	-29.75	30.85			08.xi.1984	08-11-1984	1	Male			NMSA	NMSA DIP 083908			Barraclough DA	PreservedSpecimen
FlyHigh:Rhiniidae:ATC01407:NMSA:Isomyia_tristis		Isomyia tristis (Bigot, 1888)	accepted	Isomyia tristis		Diptera	Rhiniinae	Cosminini	Isomyia	tristis	(Bigot, 1888)	Thomas-Cabianca A	2018		South Africa	KwaZulu-Natal	Kamberg (2)	-29.38	29.63	1818		08.xi.2005	08-11-2005	1	Female		yellow pan trap	NMSA	NMSA DIP 083950				PreservedSpecimen	Grassland
FlyHigh:Rhiniidae:ATC01408:NMSA:Isomyia_tristis		Isomyia tristis (Bigot, 1888)	accepted	Isomyia tristis		Diptera	Rhiniinae	Cosminini	Isomyia	tristis	(Bigot, 1888)	Thomas-Cabianca A	2018		South Africa	KwaZulu-Natal	Kamberg (2)	-29.38	29.63	1814		08.xi.2005	08-11-2005	1	Female		yellow pan trap	NMSA	NMSA DIP 083951				PreservedSpecimen	Grassland
FlyHigh:Rhiniidae:ATC01409:NMSA:Isomyia_tristis		Isomyia tristis (Bigot, 1888)	accepted	Isomyia tristis		Diptera	Rhiniinae	Cosminini	Isomyia	tristis	(Bigot, 1888)	Thomas-Cabianca A	2018		South Africa	Free State	Malutizicht lodge near Ficksburg	-28.74	28.06	1620		08-21.iii.2011	2011-03-08/21	1	Male			NMSA	NMSA DIP 083998			Londt JGH | Londt A	PreservedSpecimen	Montane grassland and bush
FlyHigh:Rhiniidae:ATC01410:NMSA:Isomyia_tristis		Isomyia tristis (Bigot, 1888)	accepted	Isomyia tristis		Diptera	Rhiniinae	Cosminini	Isomyia	tristis	(Bigot, 1888)	Thomas-Cabianca A	2018		South Africa	Free State	Malutizicht lodge near Ficksburg	-28.74	28.06	1620		08-21.iii.2011	2011-03-08/21	1	Female			NMSA	NMSA DIP 083999			Londt JGH | Londt A	PreservedSpecimen	Montane grassland and bush
FlyHigh:Rhiniidae:ATC01411:NMSA:Isomyia_tristis		Isomyia tristis (Bigot, 1888)	accepted	Isomyia tristis		Diptera	Rhiniinae	Cosminini	Isomyia	tristis	(Bigot, 1888)	Thomas-Cabianca A	2018		South Africa	Free State	Malutizicht lodge near Ficksburg	-28.74	28.06	1620		08-21.iii.2011	2011-03-08/21	1	Female			NMSA	NMSA DIP 084000			Londt JGH | Londt A	PreservedSpecimen	Montane grassland and bush
FlyHigh:Rhiniidae:ATC01412:NMSA:Isomyia_tristis		Isomyia tristis (Bigot, 1888)	accepted	Isomyia tristis		Diptera	Rhiniinae	Cosminini	Isomyia	tristis	(Bigot, 1888)	Thomas-Cabianca A	2018		South Africa	Free State	Golden Gate Nature Reserve	-28.50	28.67			08-27.iii.1982	1982-03-08/27	1	Male			NMSA	NMSA DIP 083993			Londt JGH | Schoeman L	PreservedSpecimen			Mtn.top. Rock and grass
FlyHigh:Rhiniidae:ATC01413:NMSA:Isomyia_tristis		Isomyia tristis (Bigot, 1888)	accepted	Isomyia tristis		Diptera	Rhiniinae	Cosminini	Isomyia	tristis	(Bigot, 1888)	Thomas-Cabianca A	2018		South Africa	KwaZulu-Natal	Wartburg	-29.44	30.58			09.i.1980	09-01-1980	1	Male			NMSA	NMSA DIP 083866			ACB	PreservedSpecimen
FlyHigh:Rhiniidae:ATC01414:NMSA:Isomyia_tristis		Isomyia tristis (Bigot, 1888)	accepted	Isomyia tristis		Diptera	Rhiniinae	Cosminini	Isomyia	tristis	(Bigot, 1888)	Thomas-Cabianca A	2018		South Africa	KwaZulu-Natal	The startstub Farm, 20 km NE of Howick	-29.33	30.32			10.iv.1986	10-04-1986	1	Female			NMSA	NMSA DIP 083921			Londt JGH	PreservedSpecimen	Scrub/grass nr stream
FlyHigh:Rhiniidae:ATC01415:NMSA:Isomyia_tristis		Isomyia tristis (Bigot, 1888)	accepted	Isomyia tristis		Diptera	Rhiniinae	Cosminini	Isomyia	tristis	(Bigot, 1888)	Zumpt F	1979		South Africa	KwaZulu-Natal	Pietermaritzburg	-29.60	30.37			10.x.1978	10-10-1978	1	Female			NMSA	NMSA DIP 019762			Londt JGH	PreservedSpecimen			Town bush
FlyHigh:Rhiniidae:ATC01416:NMSA:Isomyia_tristis		Isomyia tristis (Bigot, 1888)	accepted	Isomyia tristis		Diptera	Rhiniinae	Cosminini	Isomyia	tristis	(Bigot, 1888)	Thomas-Cabianca A	2018		South Africa	KwaZulu-Natal	Kube Yini Game Reserve	-27.80	32.23	360		10-14.i.1994	1994-01-10/14	1	Female			NMSA	NMSA DIP 083914			Museum Expedition (NMSA)	PreservedSpecimen
FlyHigh:Rhiniidae:ATC01417:NMSA:Isomyia_tristis		Isomyia tristis (Bigot, 1888)	accepted	Isomyia tristis		Diptera	Rhiniinae	Cosminini	Isomyia	tristis	(Bigot, 1888)	Zumpt F	1979		South Africa	Eastern Cape	Cradock, 16 mi E of Farm "Who can tell"	-32.18	25.62	1000		11.iii.1972	11-03-1972	1	Male			NMSA	NMSA DIP 019765		terminalia slide 63	Irwin ME | Irwin BJ	PreservedSpecimen
FlyHigh:Rhiniidae:ATC01418:NMSA:Isomyia_tristis		Isomyia tristis (Bigot, 1888)	accepted	Isomyia tristis		Diptera	Rhiniinae	Cosminini	Isomyia	tristis	(Bigot, 1888)	Thomas-Cabianca A	2018		South Africa	KwaZulu-Natal	Garden Castle Nature Reserve (1)	-29.75	29.21	1980		11.iv.1998	11-04-1998	1	Female			NMSA	NMSA DIP 083933			Londt JGH	PreservedSpecimen	Grassveld	Flowering daisies
FlyHigh:Rhiniidae:ATC01419:NMSA:Isomyia_tristis		Isomyia tristis (Bigot, 1888)	accepted	Isomyia tristis		Diptera	Rhiniinae	Cosminini	Isomyia	tristis	(Bigot, 1888)	Thomas-Cabianca A	2018		South Africa	KwaZulu-Natal	Sheffield Croc Valley	-29.48	31.25	30		11.iv.2002	11-04-2002	1	Female			NMSA	NMSA DIP 083911			Londt JGH	PreservedSpecimen	Swamp forest
FlyHigh:Rhiniidae:ATC01420:NMSA:Isomyia_tristis		Isomyia tristis (Bigot, 1888)	accepted	Isomyia tristis		Diptera	Rhiniinae	Cosminini	Isomyia	tristis	(Bigot, 1888)	Thomas-Cabianca A	2018		South Africa	KwaZulu-Natal	Cathedral Peak, Education Camp	-28.95	29.20			11-12.ix.2004	2004-09-11/12	1	Male		yellow pan trap	NMSA	NMSA DIP 083964			Mostovski M	PreservedSpecimen
FlyHigh:Rhiniidae:ATC01421:NMSA:Isomyia_tristis		Isomyia tristis (Bigot, 1888)	accepted	Isomyia tristis		Diptera	Rhiniinae	Cosminini	Isomyia	tristis	(Bigot, 1888)	Thomas-Cabianca A	2018		South Africa	KwaZulu-Natal	Cathedral Peak, Education Camp	-28.95	29.20			11-12.ix.2004	2004-09-11/12	1	Male		yellow pan trap	NMSA	NMSA DIP 083965			Mostovski M	PreservedSpecimen
FlyHigh:Rhiniidae:ATC01422:NMSA:Isomyia_tristis		Isomyia tristis (Bigot, 1888)	accepted	Isomyia tristis		Diptera	Rhiniinae	Cosminini	Isomyia	tristis	(Bigot, 1888)	Thomas-Cabianca A	2018		South Africa	KwaZulu-Natal	Cathedral Peak, Education Camp	-28.95	29.20			11-12.ix.2004	2004-09-11/12	1	Male		yellow pan trap	NMSA	NMSA DIP 083966			Mostovski M	PreservedSpecimen
FlyHigh:Rhiniidae:ATC01423:NMSA:Isomyia_tristis		Isomyia tristis (Bigot, 1888)	accepted	Isomyia tristis		Diptera	Rhiniinae	Cosminini	Isomyia	tristis	(Bigot, 1888)	Thomas-Cabianca A	2018		South Africa	KwaZulu-Natal	Cathedral Peak, Education Camp	-28.95	29.20			11-12.ix.2004	2004-09-11/12	1	Male		yellow pan trap	NMSA	NMSA DIP 083967			Mostovski M	PreservedSpecimen
FlyHigh:Rhiniidae:ATC01424:NMSA:Isomyia_tristis		Isomyia tristis (Bigot, 1888)	accepted	Isomyia tristis		Diptera	Rhiniinae	Cosminini	Isomyia	tristis	(Bigot, 1888)	Thomas-Cabianca A	2018		South Africa	KwaZulu-Natal	Cathedral Peak, Education Camp	-28.95	29.20			11-12.ix.2004	2004-09-11/12	1	Female		yellow pan trap	NMSA	NMSA DIP 083968			Mostovski M	PreservedSpecimen
FlyHigh:Rhiniidae:ATC01425:NMSA:Isomyia_tristis		Isomyia tristis (Bigot, 1888)	accepted	Isomyia tristis		Diptera	Rhiniinae	Cosminini	Isomyia	tristis	(Bigot, 1888)	Thomas-Cabianca A	2018		South Africa	KwaZulu-Natal	Cathedral Peak, Education Camp	-28.95	29.20			11-12.ix.2004	2004-09-11/12	1	Female		yellow pan trap	NMSA	NMSA DIP 083969			Mostovski M	PreservedSpecimen
FlyHigh:Rhiniidae:ATC01426:NMSA:Isomyia_tristis		Isomyia tristis (Bigot, 1888)	accepted	Isomyia tristis		Diptera	Rhiniinae	Cosminini	Isomyia	tristis	(Bigot, 1888)	Zumpt F	1979		South Africa	Eastern Cape	Mountain Zebra National Park	-32.25	25.45	1400		12.iii.1972	12-03-1972	1	Female			NMSA	NMSA DIP 019763			Irwin ME | Irwin BJ	PreservedSpecimen
FlyHigh:Rhiniidae:ATC01427:NMSA:Isomyia_tristis		Isomyia tristis (Bigot, 1888)	accepted	Isomyia tristis		Diptera	Rhiniinae	Cosminini	Isomyia	tristis	(Bigot, 1888)	Zumpt F	1979		South Africa	Eastern Cape	Mountain Zebra National Park	-32.25	25.45	1400		12.iii.1972	12-03-1972	1	Female			NMSA	NMSA DIP 083785			Irwin ME | Irwin BJ	PreservedSpecimen
FlyHigh:Rhiniidae:ATC01428:NMSA:Isomyia_tristis		Isomyia tristis (Bigot, 1888)	accepted	Isomyia tristis		Diptera	Rhiniinae	Cosminini	Isomyia	tristis	(Bigot, 1888)	Zumpt F	1979		South Africa	Eastern Cape	Mountain Zebra National Park	-32.25	25.45	1400		12.iii.1972	12-03-1972	1	Female			NMSA	NMSA DIP 083796			Irwin ME | Irwin BJ	PreservedSpecimen
FlyHigh:Rhiniidae:ATC01429:NMSA:Isomyia_tristis		Isomyia tristis (Bigot, 1888)	accepted	Isomyia tristis		Diptera	Rhiniinae	Cosminini	Isomyia	tristis	(Bigot, 1888)	Zumpt F	1979		South Africa	Eastern Cape	Mountain Zebra National Park	-32.25	25.45	1400		12.iii.1972	12-03-1972	1	Female			NMSA	NMSA DIP 083807			Irwin ME | Irwin BJ	PreservedSpecimen
FlyHigh:Rhiniidae:ATC01430:NMSA:Isomyia_tristis		Isomyia tristis (Bigot, 1888)	accepted	Isomyia tristis		Diptera	Rhiniinae	Cosminini	Isomyia	tristis	(Bigot, 1888)	Zumpt F	1979		South Africa	Eastern Cape	Mountain Zebra National Park	-32.25	25.45	1400		12.iii.1972	12-03-1972	1	Male			NMSA	NMSA DIP 083818			Irwin ME | Irwin BJ	PreservedSpecimen
FlyHigh:Rhiniidae:ATC01431:NMSA:Isomyia_tristis		Isomyia tristis (Bigot, 1888)	accepted	Isomyia tristis		Diptera	Rhiniinae	Cosminini	Isomyia	tristis	(Bigot, 1888)	Zumpt F	1979		South Africa	Eastern Cape	Mountain Zebra National Park	-32.25	25.45	1400		12.iii.1972	12-03-1972	1	Male			NMSA	NMSA DIP 083829			Irwin ME | Irwin BJ	PreservedSpecimen
FlyHigh:Rhiniidae:ATC01432:NMSA:Isomyia_tristis		Isomyia tristis (Bigot, 1888)	accepted	Isomyia tristis		Diptera	Rhiniinae	Cosminini	Isomyia	tristis	(Bigot, 1888)	Zumpt F	1979		South Africa	Eastern Cape	Mountain Zebra National Park	-32.25	25.45	1400		12.iii.1972	12-03-1972	1	Male			NMSA	NMSA DIP 083840			Irwin ME | Irwin BJ	PreservedSpecimen
FlyHigh:Rhiniidae:ATC01433:NMSA:Isomyia_tristis		Isomyia tristis (Bigot, 1888)	accepted	Isomyia tristis		Diptera	Rhiniinae	Cosminini	Isomyia	tristis	(Bigot, 1888)	Zumpt F	1979		South Africa	Eastern Cape	Mountain Zebra National Park	-32.25	25.45	1400		12.iii.1972	12-03-1972	1	Male			NMSA	NMSA DIP 083851			Irwin ME | Irwin BJ	PreservedSpecimen
FlyHigh:Rhiniidae:ATC01434:NMSA:Isomyia_tristis		Isomyia tristis (Bigot, 1888)	accepted	Isomyia tristis		Diptera	Rhiniinae	Cosminini	Isomyia	tristis	(Bigot, 1888)	Zumpt F	1979		South Africa	Eastern Cape	Mountain Zebra National Park	-32.25	25.45	1400		12.iii.1972	12-03-1972	1	Male			NMSA	NMSA DIP 083862		terminalia slide 24	Irwin ME | Irwin BJ	PreservedSpecimen
FlyHigh:Rhiniidae:ATC01435:NMSA:Isomyia_tristis		Isomyia tristis (Bigot, 1888)	accepted	Isomyia tristis		Diptera	Rhiniinae	Cosminini	Isomyia	tristis	(Bigot, 1888)	Thomas-Cabianca A	2018		South Africa	KwaZulu-Natal	Pietermaritzburg, 10 WN of Bush Bats Cave area	-29.55	30.35			12.iii.1985	12-03-1985	1	Female			NMSA	NMSA DIP 083898			Griswold T	PreservedSpecimen
FlyHigh:Rhiniidae:ATC01436:NMSA:Isomyia_tristis		Isomyia tristis (Bigot, 1888)	accepted	Isomyia tristis		Diptera	Rhiniinae	Cosminini	Isomyia	tristis	(Bigot, 1888)	Thomas-Cabianca A	2018		South Africa	KwaZulu-Natal	Pietermaritzburg, Ferncliffe Nature Reserve	-29.55	30.35			12.iii.1992	12-03-1992	1	Female			NMSA	NMSA DIP 083983			Whittington AE	PreservedSpecimen
FlyHigh:Rhiniidae:ATC01437:NMSA:Isomyia_tristis		Isomyia tristis (Bigot, 1888)	accepted	Isomyia tristis		Diptera	Rhiniinae	Cosminini	Isomyia	tristis	(Bigot, 1888)	Thomas-Cabianca A	2018		South Africa	KwaZulu-Natal	Pietermaritzburg	-29.60	30.37			12.xi.1988	12-11-1988	1	Female			NMSA	NMSA DIP 083959			Londt JGH	PreservedSpecimen			Town bush
FlyHigh:Rhiniidae:ATC01438:NMSA:Isomyia_tristis		Isomyia tristis (Bigot, 1888)	accepted	Isomyia tristis		Diptera	Rhiniinae	Cosminini	Isomyia	tristis	(Bigot, 1888)	Thomas-Cabianca A	2018		South Africa	KwaZulu-Natal	Pietermaritzburg	-29.60	30.37			12.xi.1988	12-11-1988	1	Female			NMSA	NMSA DIP 083960			Londt JGH	PreservedSpecimen			Town bush
FlyHigh:Rhiniidae:ATC01439:NMSA:Isomyia_tristis		Isomyia tristis (Bigot, 1888)	accepted	Isomyia tristis		Diptera	Rhiniinae	Cosminini	Isomyia	tristis	(Bigot, 1888)	Thomas-Cabianca A	2018		South Africa	KwaZulu-Natal	Rietspruit Farm, 13 km NE of Pietermaritzburg	-29.52	30.52			13.iii.1990	13-03-1990	1	Male			NMSA	NMSA DIP 083897			Chinn SA	PreservedSpecimen			Wetland and dam
FlyHigh:Rhiniidae:ATC01440:NMSA:Isomyia_tristis		Isomyia tristis (Bigot, 1888)	accepted	Isomyia tristis		Diptera	Rhiniinae	Cosminini	Isomyia	tristis	(Bigot, 1888)	Thomas-Cabianca A	2018		South Africa	KwaZulu-Natal	Royal Natal National Park (1)	-28.73	28.92	1600		13.v.1995	13-05-1995	1	Female			NMSA	NMSA DIP 083936			Londt JGH	PreservedSpecimen
FlyHigh:Rhiniidae:ATC01441:NMSA:Isomyia_tristis		Isomyia tristis (Bigot, 1888)	accepted	Isomyia tristis		Diptera	Rhiniinae	Cosminini	Isomyia	tristis	(Bigot, 1888)	Thomas-Cabianca A	2018		South Africa	KwaZulu-Natal	Emoyeni	-28.96	29.56			13.vii.1978	13-07-1978	1	Male			NMSA	NMSA DIP 083869				PreservedSpecimen
FlyHigh:Rhiniidae:ATC01442:NMSA:Isomyia_tristis		Isomyia tristis (Bigot, 1888)	accepted	Isomyia tristis		Diptera	Rhiniinae	Cosminini	Isomyia	tristis	(Bigot, 1888)	Thomas-Cabianca A	2018		South Africa	KwaZulu-Natal	Kamberg (3)	-29.38	29.65	1750		13.xi.2005	13-11-2005	1	Female		yellow pan trap	NMSA	NMSA DIP 083952				PreservedSpecimen	Grassland
FlyHigh:Rhiniidae:ATC01443:NMSA:Isomyia_tristis		Isomyia tristis (Bigot, 1888)	accepted	Isomyia tristis		Diptera	Rhiniinae	Cosminini	Isomyia	tristis	(Bigot, 1888)	Thomas-Cabianca A	2018		South Africa	KwaZulu-Natal	Underberg	-29.79	29.49			14.iv.1981	14-04-1981	1	Male			NMSA	NMSA DIP 083864			ACB	PreservedSpecimen
FlyHigh:Rhiniidae:ATC01444:NMSA:Isomyia_tristis		Isomyia tristis (Bigot, 1888)	accepted	Isomyia tristis		Diptera	Rhiniinae	Cosminini	Isomyia	tristis	(Bigot, 1888)	Thomas-Cabianca A	2018		South Africa	KwaZulu-Natal	High Mats					14.xii.1979	14-12-1979	1	Male			NMSA	NMSA DIP 083871			ACB	PreservedSpecimen
FlyHigh:Rhiniidae:ATC01445:NMSA:Isomyia_tristis		Isomyia tristis (Bigot, 1888)	accepted	Isomyia tristis		Diptera	Rhiniinae	Cosminini	Isomyia	tristis	(Bigot, 1888)	Thomas-Cabianca A	2018		South Africa	KwaZulu-Natal	Wartburg	-29.44	30.58			15.i.1980	15-01-1980	1	Male			NMSA	NMSA DIP 083852			ACB	PreservedSpecimen
FlyHigh:Rhiniidae:ATC01446:NMSA:Isomyia_tristis		Isomyia tristis (Bigot, 1888)	accepted	Isomyia tristis		Diptera	Rhiniinae	Cosminini	Isomyia	tristis	(Bigot, 1888)	Thomas-Cabianca A	2018		South Africa	Mpumalanga	40 km SE of Barberton Mt, Mlembe	-26.00	31.24			15.ix.1986	15-09-1986	1	Female			NMSA	NMSA DIP 083941			Londt JGH | Stuckenberg BR	PreservedSpecimen	Forest, stream, slopes
FlyHigh:Rhiniidae:ATC01447:NMSA:Isomyia_tristis		Isomyia tristis (Bigot, 1888)	accepted	Isomyia tristis		Diptera	Rhiniinae	Cosminini	Isomyia	tristis	(Bigot, 1888)	Thomas-Cabianca A	2018		South Africa	KwaZulu-Natal	Bruyn's Hill	-29.45	30.65			15.viii.1978	15-08-1978	1	Female			NMSA	NMSA DIP 083875				PreservedSpecimen
FlyHigh:Rhiniidae:ATC01448:NMSA:Isomyia_tristis		Isomyia tristis (Bigot, 1888)	accepted	Isomyia tristis		Diptera	Rhiniinae	Cosminini	Isomyia	tristis	(Bigot, 1888)	Thomas-Cabianca A	2018		South Africa	KwaZulu-Natal	Vernon Crookes Nature Reserve Near Umzinto (1)	-30.30	30.66			16.ii.2005	16-02-2005	1	Female			NMSA	NMSA DIP 083904			Davies GBP	PreservedSpecimen
FlyHigh:Rhiniidae:ATC01449:NMSA:Isomyia_tristis		Isomyia tristis (Bigot, 1888)	accepted	Isomyia tristis		Diptera	Rhiniinae	Cosminini	Isomyia	tristis	(Bigot, 1888)	Thomas-Cabianca A	2018		South Africa	KwaZulu-Natal	Underberg	-29.79	29.49			16.iv.1981	16-04-1981	1	Female			NMSA	NMSA DIP 083865			ACB	PreservedSpecimen
FlyHigh:Rhiniidae:ATC01450:NMSA:Isomyia_tristis		Isomyia tristis (Bigot, 1888)	accepted	Isomyia tristis		Diptera	Rhiniinae	Cosminini	Isomyia	tristis	(Bigot, 1888)	Thomas-Cabianca A	2018		South Africa	KwaZulu-Natal	Royal Natal National Park, Thendele area	-28.68	28.92	1440		16-18.iii.1990	1990-03-16/18	1	Female			NMSA	NMSA DIP 084005			Whittington AE	PreservedSpecimen
FlyHigh:Rhiniidae:ATC01451:NMSA:Isomyia_tristis		Isomyia tristis (Bigot, 1888)	accepted	Isomyia tristis		Diptera	Rhiniinae	Cosminini	Isomyia	tristis	(Bigot, 1888)	Thomas-Cabianca A	2018		South Africa	North-West	Pilanesberg National Park, Bakubung Camp (2)	-25.34	27.06	1106		16-23.ix.2011	2011-09-16/23	1	Female			NMSA	NMSA DIP 084001			Londt JGH | Londt A	PreservedSpecimen			Thornveld camp grounds
FlyHigh:Rhiniidae:ATC01452:NMSA:Isomyia_tristis		Isomyia tristis (Bigot, 1888)	accepted	Isomyia tristis		Diptera	Rhiniinae	Cosminini	Isomyia	tristis	(Bigot, 1888)	Thomas-Cabianca A	2018		South Africa	Limpopo	Nylstroom [now Modimole] (2)	-24.70	28.41			16-31.xii.1921	1921-12-16/31	1	Female			NMSA	NMSA DIP 083889			van Dam G	PreservedSpecimen
FlyHigh:Rhiniidae:ATC01453:NMSA:Isomyia_tristis		Isomyia tristis (Bigot, 1888)	accepted	Isomyia tristis		Diptera	Rhiniinae	Cosminini	Isomyia	tristis	(Bigot, 1888)	Thomas-Cabianca A	2018		South Africa	KwaZulu-Natal	Kamberg (1)	-29.38	29.62	2001		18.i.2006	18-01-2006	1	Female		white pan trap	NMSA	NMSA DIP 083905				PreservedSpecimen	Forest
FlyHigh:Rhiniidae:ATC01454:NMSA:Isomyia_tristis		Isomyia tristis (Bigot, 1888)	accepted	Isomyia tristis		Diptera	Rhiniinae	Cosminini	Isomyia	tristis	(Bigot, 1888)	Thomas-Cabianca A	2018		South Africa	KwaZulu-Natal	Royal Natal National Park (7)	-28.68	28.92			18.iii.1989	18-03-1989	1	Female			NMSA	NMSA DIP 083984			Londt JGH	PreservedSpecimen			Sundays falls area
FlyHigh:Rhiniidae:ATC01455:NMSA:Isomyia_tristis		Isomyia tristis (Bigot, 1888)	accepted	Isomyia tristis		Diptera	Rhiniinae	Cosminini	Isomyia	tristis	(Bigot, 1888)	Thomas-Cabianca A	2018		South Africa	KwaZulu-Natal	Royal Natal National Park (7)	-28.68	28.92			18.iii.1989	18-03-1989	1	Female			NMSA	NMSA DIP 083985			Londt JGH	PreservedSpecimen			Sundays falls area
FlyHigh:Rhiniidae:ATC01456:NMSA:Isomyia_tristis		Isomyia tristis (Bigot, 1888)	accepted	Isomyia tristis		Diptera	Rhiniinae	Cosminini	Isomyia	tristis	(Bigot, 1888)	Thomas-Cabianca A	2018		South Africa	KwaZulu-Natal	Royal Natal National Park (7)	-28.68	28.92			18.iii.1989	18-03-1989	1	Female			NMSA	NMSA DIP 083986			Londt JGH	PreservedSpecimen			Sundays falls area
FlyHigh:Rhiniidae:ATC01457:NMSA:Isomyia_tristis		Isomyia tristis (Bigot, 1888)	accepted	Isomyia tristis		Diptera	Rhiniinae	Cosminini	Isomyia	tristis	(Bigot, 1888)	Zumpt F	1955		South Africa	KwaZulu-Natal	Durban (3)	-29.85	31.02			18.vi1908	18-06-1908	1	Female			NMSA	NMSA DIP 019767			Leigh GF	PreservedSpecimen
FlyHigh:Rhiniidae:ATC01458:NMSA:Isomyia_tristis		Isomyia tristis (Bigot, 1888)	accepted	Isomyia tristis		Diptera	Rhiniinae	Cosminini	Isomyia	tristis	(Bigot, 1888)	Thomas-Cabianca A	2018		South Africa	KwaZulu-Natal	Mhlatuzana River	-29.80	30.75	500		18.xii.1990	18-12-1990	1	Female			NMSA	NMSA DIP 083918			Whittington AE	PreservedSpecimen	Infig forest		Jackson Falls
FlyHigh:Rhiniidae:ATC01459:NMSA:Isomyia_tristis		Isomyia tristis (Bigot, 1888)	accepted	Isomyia tristis		Diptera	Rhiniinae	Cosminini	Isomyia	tristis	(Bigot, 1888)	Thomas-Cabianca A	2018		South Africa	KwaZulu-Natal	Lekkerwater Farm	-29.00	29.40	1470		18.xii.1996	18-12-1996	1	Female			NMSA	NMSA DIP 083903			Londt JGH	PreservedSpecimen	In grotto		Near farm
FlyHigh:Rhiniidae:ATC01460:NMSA:Isomyia_tristis		Isomyia tristis (Bigot, 1888)	accepted	Isomyia tristis		Diptera	Rhiniinae	Cosminini	Isomyia	tristis	(Bigot, 1888)	Thomas-Cabianca A	2018		South Africa	North-West	Pilanesberg National Park, Manyane trail	-25.25	27.23	1073		19.ix.2011	19-09-2011	1	Female			NMSA	NMSA DIP 084002			Londt JGH | Londt A	PreservedSpecimen	Dry open savanna
FlyHigh:Rhiniidae:ATC01461:NMSA:Isomyia_tristis		Isomyia tristis (Bigot, 1888)	accepted	Isomyia tristis		Diptera	Rhiniinae	Cosminini	Isomyia	tristis	(Bigot, 1888)	Thomas-Cabianca A	2018		South Africa	Eastern Cape	9 km E of Peddie	-33.17	27.22	200		19.xi.1990	19-11-1990	1	Male			NMSA	NMSA DIP 083942			Londt JGH | Whittington AE	PreservedSpecimen	Gwaga River bed
FlyHigh:Rhiniidae:ATC01462:NMSA:Isomyia_tristis		Isomyia tristis (Bigot, 1888)	accepted	Isomyia tristis		Diptera	Rhiniinae	Cosminini	Isomyia	tristis	(Bigot, 1888)	Thomas-Cabianca A	2018		South Africa	Western Cape	Noetzie near Knysna	-34.07	23.13	30		19.xii.1995	19-12-1995	1	Male			NMSA	NMSA DIP 083916			Cradock KR	PreservedSpecimen	Forest
FlyHigh:Rhiniidae:ATC01463:NMSA:Isomyia_tristis		Isomyia tristis (Bigot, 1888)	accepted	Isomyia tristis		Diptera	Rhiniinae	Cosminini	Isomyia	tristis	(Bigot, 1888)	Thomas-Cabianca A	2018		South Africa	Mpumalanga	Barberton	-25.78	31.05			19-26.iii.1920	1920-03-19/26	1	Male			NMSA	NMSA DIP 083883			van Dam G | Roberts A	PreservedSpecimen
FlyHigh:Rhiniidae:ATC01464:NMSA:Isomyia_tristis		Isomyia tristis (Bigot, 1888)	accepted	Isomyia tristis		Diptera	Rhiniinae	Cosminini	Isomyia	tristis	(Bigot, 1888)	Thomas-Cabianca A	2018		South Africa	KwaZulu-Natal	Pongolo Bush Nature Reserve	-27.99	29.71	1580		20.iv.1988	20-04-1988	1	Female			NMSA	NMSA DIP 083961			Londt JGH	PreservedSpecimen	Montane Podocarpus forest margins
FlyHigh:Rhiniidae:ATC01465:NMSA:Isomyia_tristis		Isomyia tristis (Bigot, 1888)	accepted	Isomyia tristis		Diptera	Rhiniinae	Cosminini	Isomyia	tristis	(Bigot, 1888)	Thomas-Cabianca A	2018		South Africa	KwaZulu-Natal	Pongolo Bush Nature Reserve	-27.99	29.71	1580		20.iv.1988	20-04-1988	1	Female			NMSA	NMSA DIP 083962			Londt JGH	PreservedSpecimen	Montane Podocarpus forest margins
FlyHigh:Rhiniidae:ATC01466:NMSA:Isomyia_tristis		Isomyia tristis (Bigot, 1888)	accepted	Isomyia tristis		Diptera	Rhiniinae	Cosminini	Isomyia	tristis	(Bigot, 1888)	Thomas-Cabianca A	2018		South Africa	KwaZulu-Natal	Pongolo Bush Nature Reserve	-27.99	29.71	1580		20.iv.1988	20-04-1988	1	Female			NMSA	NMSA DIP 083963			Londt JGH	PreservedSpecimen	Montane Podocarpus forest margins
FlyHigh:Rhiniidae:ATC01467:NMSA:Isomyia_tristis		Isomyia tristis (Bigot, 1888)	accepted	Isomyia tristis		Diptera	Rhiniinae	Cosminini	Isomyia	tristis	(Bigot, 1888)	Thomas-Cabianca A	2018		South Africa	Mpumalanga	Mac Mac pools	-25.02	30.83			20.xi.1975	20-11-1975	1	Male			NMSA	NMSA DIP 083892			Londt JGH	PreservedSpecimen
FlyHigh:Rhiniidae:ATC01468:NMSA:Isomyia_tristis		Isomyia tristis (Bigot, 1888)	accepted	Isomyia tristis		Diptera	Rhiniinae	Cosminini	Isomyia	tristis	(Bigot, 1888)	Thomas-Cabianca A	2018		South Africa	Eastern Cape	2 km S of Grahamstown	-33.33	26.52	800		20.xi.1990	20-11-1990	1	Female			NMSA	NMSA DIP 083946			Londt JGH | Whittington AE	PreservedSpecimen	Dassie krantz forest
FlyHigh:Rhiniidae:ATC01469:NMSA:Isomyia_tristis		Isomyia tristis (Bigot, 1888)	accepted	Isomyia tristis		Diptera	Rhiniinae	Cosminini	Isomyia	tristis	(Bigot, 1888)	Thomas-Cabianca A	2018		South Africa	Eastern Cape	2 km S of Grahamstown	-33.33	26.52	800		20.xi.1990	20-11-1990	1	Male			NMSA	NMSA DIP 083947			Londt JGH | Whittington AE	PreservedSpecimen	Dassie krantz forest
FlyHigh:Rhiniidae:ATC01470:NMSA:Isomyia_tristis		Isomyia tristis (Bigot, 1888)	accepted	Isomyia tristis		Diptera	Rhiniinae	Cosminini	Isomyia	tristis	(Bigot, 1888)	Zumpt F	1951		South Africa	Gauteng	Johannesburg (1)	-26.20	28.05			20.xii.1948	20-12-1948	1	Female			NMSA	NMSA DIP 019822			Zumpt F	PreservedSpecimen
FlyHigh:Rhiniidae:ATC01471:NMSA:Isomyia_tristis		Isomyia tristis (Bigot, 1888)	accepted	Isomyia tristis		Diptera	Rhiniinae	Cosminini	Isomyia	tristis	(Bigot, 1888)	Thomas-Cabianca A	2018		South Africa	Gauteng	Roodeplaat	-25.64	28.36			20-25.ii.1916	1916-02-20/25	1	Female			NMSA	NMSA DIP 083881			Breyer Dr	PreservedSpecimen
FlyHigh:Rhiniidae:ATC01472:NMSA:Isomyia_tristis		Isomyia tristis (Bigot, 1888)	accepted	Isomyia tristis		Diptera	Rhiniinae	Cosminini	Isomyia	tristis	(Bigot, 1888)	Thomas-Cabianca A	2018		South Africa	KwaZulu-Natal	Weza State Forest	-30.53	29.70	1220		21-22.xi.1991	1991-11-21/22	1	Male			NMSA	NMSA DIP 084009			Barraclough DA	PreservedSpecimen	Indigenous forest margin
FlyHigh:Rhiniidae:ATC01473:NMSA:Isomyia_tristis		Isomyia tristis (Bigot, 1888)	accepted	Isomyia tristis		Diptera	Rhiniinae	Cosminini	Isomyia	tristis	(Bigot, 1888)	Thomas-Cabianca A	2018		South Africa	KwaZulu-Natal	Gwalaweni Forest Reserve	-27.33	32.00	600		22.iv.1988	22-04-1988	1	Female			NMSA	NMSA DIP 083901			Londt JGH	PreservedSpecimen	Road forest margins, Coast Scaro
FlyHigh:Rhiniidae:ATC01474:NMSA:Isomyia_tristis		Isomyia tristis (Bigot, 1888)	accepted	Isomyia tristis		Diptera	Rhiniinae	Cosminini	Isomyia	tristis	(Bigot, 1888)	Thomas-Cabianca A	2018		South Africa	KwaZulu-Natal	Richmond	-29.87	30.27			22.ix.1979	22-09-1979	1	Male			NMSA	NMSA DIP 083870			ACB	PreservedSpecimen
FlyHigh:Rhiniidae:ATC01475:NMSA:Isomyia_tristis		Isomyia tristis (Bigot, 1888)	accepted	Isomyia tristis		Diptera	Rhiniinae	Cosminini	Isomyia	tristis	(Bigot, 1888)	Thomas-Cabianca A	2018		South Africa	KwaZulu-Natal	Bisley Valley Nature Reserve	-29.65	30.38			22.xii.1993	22-12-1993	1	Male			NMSA	NMSA DIP 083924			Londt JGH | Cradock KR	PreservedSpecimen
FlyHigh:Rhiniidae:ATC01476:NMSA:Isomyia_tristis		Isomyia tristis (Bigot, 1888)	accepted	Isomyia tristis		Diptera	Rhiniinae	Cosminini	Isomyia	tristis	(Bigot, 1888)	Zumpt F	1951		South Africa	Gauteng	Johannesburg (1)	-26.20	28.05			23.i.1949	23-01-1949	1	Female			NMSA	NMSA DIP 019821			Zumpt F	PreservedSpecimen
FlyHigh:Rhiniidae:ATC01477:NMSA:Isomyia_tristis		Isomyia tristis (Bigot, 1888)	accepted	Isomyia tristis		Diptera	Rhiniinae	Cosminini	Isomyia	tristis	(Bigot, 1888)	Thomas-Cabianca A	2018		South Africa	KwaZulu-Natal	Royal Natal National Park (6)	-28.68	28.98	1440		23-28.iii.1991	1991-03-23/28	1	Female			NMSA	NMSA DIP 084010			Londt JGH	PreservedSpecimen			Caravan Park environs
FlyHigh:Rhiniidae:ATC01478:NMSA:Isomyia_tristis		Isomyia tristis (Bigot, 1888)	accepted	Isomyia tristis		Diptera	Rhiniinae	Cosminini	Isomyia	tristis	(Bigot, 1888)	Thomas-Cabianca A	2018		South Africa	KwaZulu-Natal	Royal Natal National Park (6)	-28.68	28.98	1440		23-28.iii.1991	1991-03-23/28	1	Male			NMSA	NMSA DIP 084011			Londt JGH	PreservedSpecimen			Caravan Park environs
FlyHigh:Rhiniidae:ATC01479:NMSA:Isomyia_tristis		Isomyia tristis (Bigot, 1888)	accepted	Isomyia tristis		Diptera	Rhiniinae	Cosminini	Isomyia	tristis	(Bigot, 1888)	Thomas-Cabianca A	2018		South Africa	KwaZulu-Natal	Royal Natal National Park (6)	-28.68	28.98	1440		23-28.iii.1991	1991-03-23/28	1	Male			NMSA	NMSA DIP 084012			Londt JGH	PreservedSpecimen			Caravan Park environs
FlyHigh:Rhiniidae:ATC01480:NMSA:Isomyia_tristis		Isomyia tristis (Bigot, 1888)	accepted	Isomyia tristis		Diptera	Rhiniinae	Cosminini	Isomyia	tristis	(Bigot, 1888)	Thomas-Cabianca A	2018		South Africa	KwaZulu-Natal	Royal Natal National Park (6)	-28.68	28.98	1440		23-28.iii.1991	1991-03-23/28	1	Male			NMSA	NMSA DIP 084013			Londt JGH	PreservedSpecimen			Caravan Park environs
FlyHigh:Rhiniidae:ATC01481:NMSA:Isomyia_tristis		Isomyia tristis (Bigot, 1888)	accepted	Isomyia tristis		Diptera	Rhiniinae	Cosminini	Isomyia	tristis	(Bigot, 1888)	Thomas-Cabianca A	2018		South Africa	KwaZulu-Natal	Royal Natal National Park (6)	-28.68	28.98	1440		23-28.iii.1991	1991-03-23/28	1	Female			NMSA	NMSA DIP 084014			Londt JGH	PreservedSpecimen			Caravan Park environs
FlyHigh:Rhiniidae:ATC01482:NMSA:Isomyia_tristis		Isomyia tristis (Bigot, 1888)	accepted	Isomyia tristis		Diptera	Rhiniinae	Cosminini	Isomyia	tristis	(Bigot, 1888)	Thomas-Cabianca A	2018		South Africa	KwaZulu-Natal	Royal Natal National Park (6)	-28.68	28.98	1440		23-28.iii.1991	1991-03-23/28	1	Male			NMSA	NMSA DIP 084015			Londt JGH	PreservedSpecimen	Forest margin
FlyHigh:Rhiniidae:ATC01483:NMSA:Isomyia_tristis		Isomyia tristis (Bigot, 1888)	accepted	Isomyia tristis		Diptera	Rhiniinae	Cosminini	Isomyia	tristis	(Bigot, 1888)	Thomas-Cabianca A	2018		South Africa	KwaZulu-Natal	Royal Natal National Park (6)	-28.68	28.98	1440		23-28.iii.1991	1991-03-23/28	1	Female			NMSA	NMSA DIP 084016			Londt JGH	PreservedSpecimen	Forest margin
FlyHigh:Rhiniidae:ATC01484:NMSA:Isomyia_tristis		Isomyia tristis (Bigot, 1888)	accepted	Isomyia tristis		Diptera	Rhiniinae	Cosminini	Isomyia	tristis	(Bigot, 1888)	Thomas-Cabianca A	2018		South Africa	KwaZulu-Natal	Royal Natal National Park (6)	-28.68	28.98	1440		23-28.iii.1991	1991-03-23/28	1	Male			NMSA	NMSA DIP 084017			Londt JGH	PreservedSpecimen	Forest margin
FlyHigh:Rhiniidae:ATC01485:NMSA:Isomyia_tristis		Isomyia tristis (Bigot, 1888)	accepted	Isomyia tristis		Diptera	Rhiniinae	Cosminini	Isomyia	tristis	(Bigot, 1888)	Thomas-Cabianca A	2018		South Africa	KwaZulu-Natal	Moor Park Game Reserve	-29.09	29.82	1200		24.iii.1988	24-03-1988	1	Female			NMSA	NMSA DIP 083937			Londt JGH	PreservedSpecimen	Riverine bush
FlyHigh:Rhiniidae:ATC01486:NMSA:Isomyia_tristis		Isomyia tristis (Bigot, 1888)	accepted	Isomyia tristis		Diptera	Rhiniinae	Cosminini	Isomyia	tristis	(Bigot, 1888)	Thomas-Cabianca A	2018		South Africa	KwaZulu-Natal	Mlopheni river, Muden	-29.02	30.42	900		24.iv.1991	24-04-1991	1	Female			NMSA	NMSA DIP 084004			Whittington AE	PreservedSpecimen	Dry bushveld, riverine
FlyHigh:Rhiniidae:ATC01487:NMSA:Isomyia_tristis		Isomyia tristis (Bigot, 1888)	accepted	Isomyia tristis		Diptera	Rhiniinae	Cosminini	Isomyia	tristis	(Bigot, 1888)	Thomas-Cabianca A	2018		South Africa	KwaZulu-Natal	Royal Natal National Park (5)	-28.68	28.93			24.xi-06.xii.2005	2005-11-24/12-06	1	Female		yellow pan trap	NMSA	NMSA DIP 083955			Mostovski M	PreservedSpecimen	Young indegenous forest
FlyHigh:Rhiniidae:ATC01488:NMSA:Isomyia_tristis		Isomyia tristis (Bigot, 1888)	accepted	Isomyia tristis		Diptera	Rhiniinae	Cosminini	Isomyia	tristis	(Bigot, 1888)	Thomas-Cabianca A	2018		South Africa	KwaZulu-Natal	Royal Natal National Park (5)	-28.68	28.93			24.xi-06.xii.2005	2005-11-24/12-06	1	Female		yellow pan trap	NMSA	NMSA DIP 083956			Mostovski M	PreservedSpecimen	Young indegenous forest
FlyHigh:Rhiniidae:ATC01489:NMSA:Isomyia_tristis		Isomyia tristis (Bigot, 1888)	accepted	Isomyia tristis		Diptera	Rhiniinae	Cosminini	Isomyia	tristis	(Bigot, 1888)	Thomas-Cabianca A	2018		South Africa	KwaZulu-Natal	Royal Natal National Park (5)	-28.68	28.93			24.xi-06.xii.2005	2005-11-24/12-06	1	Male		yellow pan trap	NMSA	NMSA DIP 083957			Mostovski M	PreservedSpecimen	Young indegenous forest
FlyHigh:Rhiniidae:ATC01490:NMSA:Isomyia_tristis		Isomyia tristis (Bigot, 1888)	accepted	Isomyia tristis		Diptera	Rhiniinae	Cosminini	Isomyia	tristis	(Bigot, 1888)	Zumpt F	1951		South Africa	Gauteng	Johannesburg (1)	-26.20	28.05			25.xii.1948	25-12-1948	1	Female			NMSA	NMSA DIP 019838			Zumpt F	PreservedSpecimen
FlyHigh:Rhiniidae:ATC01491:NMSA:Isomyia_tristis		Isomyia tristis (Bigot, 1888)	accepted	Isomyia tristis		Diptera	Rhiniinae	Cosminini	Isomyia	tristis	(Bigot, 1888)	Zumpt F	1951		South Africa	Gauteng	Johannesburg (1)	-26.20	28.05			25.xii.1948	25-12-1948	1	Male			NMSA	NMSA DIP 019839			Zumpt F	PreservedSpecimen
FlyHigh:Rhiniidae:ATC01492:NMSA:Isomyia_tristis		Isomyia tristis (Bigot, 1888)	accepted	Isomyia tristis		Diptera	Rhiniinae	Cosminini	Isomyia	tristis	(Bigot, 1888)	Thomas-Cabianca A	2018		South Africa	Gauteng	Pretoria (1)	-25.70	28.20			26.iii.1909	26-03-1909	1	Female			NMSA	NMSA DIP 083878			James AJT	PreservedSpecimen
FlyHigh:Rhiniidae:ATC01493:NMSA:Isomyia_tristis		Isomyia tristis (Bigot, 1888)	accepted	Isomyia tristis		Diptera	Rhiniinae	Cosminini	Isomyia	tristis	(Bigot, 1888)	Thomas-Cabianca A	2018		South Africa	KwaZulu-Natal	Injasuti Nature Reserve	-29.20	29.37	1500		26.iii.1994	26-03-1994	1	Male			NMSA	NMSA DIP 083899			Londt JGH	PreservedSpecimen
FlyHigh:Rhiniidae:ATC01494:NMSA:Isomyia_tristis		Isomyia tristis (Bigot, 1888)	accepted	Isomyia tristis		Diptera	Rhiniinae	Cosminini	Isomyia	tristis	(Bigot, 1888)	Thomas-Cabianca A	2018		South Africa	KwaZulu-Natal	Karkloof (2)	-29.40	30.28			26.x.1915	26-10-1915	1	Male			NMSA	NMSA DIP 083887			Marley	PreservedSpecimen
FlyHigh:Rhiniidae:ATC01495:NMSA:Isomyia_tristis		Isomyia tristis (Bigot, 1888)	accepted	Isomyia tristis		Diptera	Rhiniinae	Cosminini	Isomyia	tristis	(Bigot, 1888)	Thomas-Cabianca A	2018		South Africa	KwaZulu-Natal	Karkloof (2)	-29.40	30.28			26.x.1915	26-10-1915	1	Female			NMSA	NMSA DIP 083890			Marley	PreservedSpecimen
FlyHigh:Rhiniidae:ATC01496:NMSA:Isomyia_tristis		Isomyia tristis (Bigot, 1888)	accepted	Isomyia tristis		Diptera	Rhiniinae	Cosminini	Isomyia	tristis	(Bigot, 1888)	Thomas-Cabianca A	2018		South Africa	Eastern Cape	Graaff Reinet (1)	-32.24	24.53			26-28.x.2004	2004-10-26/28	1	Male		Malaise trap	NMSA	NMSA DIP 083958			Londt JGH	PreservedSpecimen
FlyHigh:Rhiniidae:ATC01497:NMSA:Isomyia_tristis		Isomyia tristis (Bigot, 1888)	accepted	Isomyia tristis		Diptera	Rhiniinae	Cosminini	Isomyia	tristis	(Bigot, 1888)	Thomas-Cabianca A	2018		South Africa	KwaZulu-Natal	Bruyn's Hill	-29.45	30.65			27.v.1979	27-05-1979	1	Female			NMSA	NMSA DIP 083872			ACB	PreservedSpecimen
FlyHigh:Rhiniidae:ATC01498:NMSA:Isomyia_tristis		Isomyia tristis (Bigot, 1888)	accepted	Isomyia tristis		Diptera	Rhiniinae	Cosminini	Isomyia	tristis	(Bigot, 1888)	Thomas-Cabianca A	2018		South Africa	KwaZulu-Natal	Durban (3)	-29.85	31.02			27.xii.1906	27-12-1906	1	Female			NMSA	NMSA DIP 083876			Leigh GF	PreservedSpecimen
FlyHigh:Rhiniidae:ATC01499:NMSA:Isomyia_tristis		Isomyia tristis (Bigot, 1888)	accepted	Isomyia tristis		Diptera	Rhiniinae	Cosminini	Isomyia	tristis	(Bigot, 1888)	Zumpt F	1962		South Africa	KwaZulu-Natal	Pietermaritzburg, Town Bush (1)	-29.57	30.33			27.xii.1961	27-12-1961	1	Male			NMSA	NMSA DIP 019772			Stuckenberg BR | Stuckenberg P	PreservedSpecimen
FlyHigh:Rhiniidae:ATC01500:NMSA:Isomyia_tristis		Isomyia tristis (Bigot, 1888)	accepted	Isomyia tristis		Diptera	Rhiniinae	Cosminini	Isomyia	tristis	(Bigot, 1888)	Thomas-Cabianca A	2018		South Africa	Eastern Cape	Umzimkulu, Transkei	-31.33	29.50			27.xii.1979	27-12-1979	1	Female			NMSA	NMSA DIP 083860			ACB	PreservedSpecimen
FlyHigh:Rhiniidae:ATC01501:NMSA:Isomyia_tristis		Isomyia tristis (Bigot, 1888)	accepted	Isomyia tristis		Diptera	Rhiniinae	Cosminini	Isomyia	tristis	(Bigot, 1888)	Thomas-Cabianca A	2018		South Africa	Free State	Somerby Farm, 10 km N of Aberfeldy	-28.14	28.78			27.xii.1982	27-12-1982	1	Male			NMSA	NMSA DIP 083910			Miller R | Stabbins P	PreservedSpecimen
FlyHigh:Rhiniidae:ATC01502:NMSA:Isomyia_tristis		Isomyia tristis (Bigot, 1888)	accepted	Isomyia tristis		Diptera	Rhiniinae	Cosminini	Isomyia	tristis	(Bigot, 1888)	Zumpt F	1953		South Africa	Gauteng	Johannesburg (1)	-26.20	28.05			28.xii.1948	28-12-1948	1	Male			NMSA	NMSA DIP 019820			Zumpt F	PreservedSpecimen
FlyHigh:Rhiniidae:ATC01503:NMSA:Isomyia_tristis		Isomyia tristis (Bigot, 1888)	accepted	Isomyia tristis		Diptera	Rhiniinae	Cosminini	Isomyia	tristis	(Bigot, 1888)	Thomas-Cabianca A	2018		South Africa	Eastern Cape	Umzimkulu, Transkei	-31.33	29.50			28.xii.1979	28-12-1979	1	Male			NMSA	NMSA DIP 083861			ACB	PreservedSpecimen
FlyHigh:Rhiniidae:ATC01504:NMSA:Isomyia_tristis		Isomyia tristis (Bigot, 1888)	accepted	Isomyia tristis		Diptera	Rhiniinae	Cosminini	Isomyia	tristis	(Bigot, 1888)	Thomas-Cabianca A	2018		South Africa	KwaZulu-Natal	Royal Natal National Park (5)	-28.68	28.93			28-29.iv.1984	1984-04-28/29	1	Female			NMSA	NMSA DIP 083912			Londt JGH	PreservedSpecimen	Forest margin and grassland
FlyHigh:Rhiniidae:ATC01505:NMSA:Isomyia_tristis		Isomyia tristis (Bigot, 1888)	accepted	Isomyia tristis		Diptera	Rhiniinae	Cosminini	Isomyia	tristis	(Bigot, 1888)	Thomas-Cabianca A	2018		South Africa	KwaZulu-Natal	Royal Natal National Park (5)	-28.68	28.93			28-29.iv.1984	1984-04-28/29	1	Male			NMSA	NMSA DIP 083935			Londt JGH	PreservedSpecimen	Forest margin and grassland
FlyHigh:Rhiniidae:ATC01506:NMSA:Isomyia_tristis		Isomyia tristis (Bigot, 1888)	accepted	Isomyia tristis		Diptera	Rhiniinae	Cosminini	Isomyia	tristis	(Bigot, 1888)	Thomas-Cabianca A	2018		South Africa	KwaZulu-Natal	near Equeleni (Addison) Farm	-29.38	30.08	1400		29.i.1990	29-01-1990	1	Female			NMSA	NMSA DIP 083943			Whittington AE	PreservedSpecimen	Indigenous forest and margin
FlyHigh:Rhiniidae:ATC01507:NMSA:Isomyia_tristis		Isomyia tristis (Bigot, 1888)	accepted	Isomyia tristis		Diptera	Rhiniinae	Cosminini	Isomyia	tristis	(Bigot, 1888)	Thomas-Cabianca A	2018		South Africa	KwaZulu-Natal	near Equeleni (Addison) Farm	-29.38	30.08	1400		29.i.1990	29-01-1990	1	Male			NMSA	NMSA DIP 083944			Whittington AE	PreservedSpecimen	Indigenous forest and margin
FlyHigh:Rhiniidae:ATC01508:NMSA:Isomyia_tristis		Isomyia tristis (Bigot, 1888)	accepted	Isomyia tristis		Diptera	Rhiniinae	Cosminini	Isomyia	tristis	(Bigot, 1888)	Thomas-Cabianca A	2018		South Africa	KwaZulu-Natal	near Equeleni (Addison) Farm	-29.38	30.08	1400		29.i.1990	29-01-1990	1	Female			NMSA	NMSA DIP 083945			Whittington AE	PreservedSpecimen	Indigenous forest and margin
FlyHigh:Rhiniidae:ATC01509:NMSA:Isomyia_tristis		Isomyia tristis (Bigot, 1888)	accepted	Isomyia tristis		Diptera	Rhiniinae	Cosminini	Isomyia	tristis	(Bigot, 1888)	Thomas-Cabianca A	2018		South Africa	KwaZulu-Natal	Vryheid Hill Nature Reserve, Overlooking Vryheid town	-27.77	30.80			29.i-01.ii.2007	2007-01-29/02-01	1	Female		pan trap	NMSA	NMSA DIP 083907			Davies GBP	PreservedSpecimen	Open savanna, grassland
FlyHigh:Rhiniidae:ATC01510:NMSA:Isomyia_tristis		Isomyia tristis (Bigot, 1888)	accepted	Isomyia tristis		Diptera	Rhiniinae	Cosminini	Isomyia	tristis	(Bigot, 1888)	Thomas-Cabianca A	2018		South Africa	KwaZulu-Natal	Vryheid Hill Nature Reserve, Overlooking Vryheid town	-27.77	30.80			29.i-01.ii.2007	2007-01-29/02-01	1	Female		pan trap	NMSA	NMSA DIP 083988			Davies GBP	PreservedSpecimen	Open savanna, grassland
FlyHigh:Rhiniidae:ATC01511:NMSA:Isomyia_tristis		Isomyia tristis (Bigot, 1888)	accepted	Isomyia tristis		Diptera	Rhiniinae	Cosminini	Isomyia	tristis	(Bigot, 1888)	Thomas-Cabianca A	2018		South Africa	KwaZulu-Natal	Vryheid Hill Nature Reserve, Overlooking Vryheid town	-27.77	30.80			29.i-01.ii.2007	2007-01-29/02-01	1	Male		pan trap	NMSA	NMSA DIP 083989			Davies GBP	PreservedSpecimen	Open savanna, grassland
FlyHigh:Rhiniidae:ATC01512:NMSA:Isomyia_tristis		Isomyia tristis (Bigot, 1888)	accepted	Isomyia tristis		Diptera	Rhiniinae	Cosminini	Isomyia	tristis	(Bigot, 1888)	Thomas-Cabianca A	2018		South Africa	KwaZulu-Natal	Vryheid Hill Nature Reserve, Overlooking Vryheid town	-27.77	30.80			29.i-01.ii.2007	2007-01-29/02-01	1	Female		pan trap	NMSA	NMSA DIP 083990			Davies GBP	PreservedSpecimen	Open savanna, grassland
FlyHigh:Rhiniidae:ATC01513:NMSA:Isomyia_tristis		Isomyia tristis (Bigot, 1888)	accepted	Isomyia tristis		Diptera	Rhiniinae	Cosminini	Isomyia	tristis	(Bigot, 1888)	Thomas-Cabianca A	2018		South Africa	KwaZulu-Natal	Vryheid Hill Nature Reserve, Overlooking Vryheid town	-27.77	30.80			29.i-01.ii.2007	2007-01-29/02-01	1	Female		pan trap	NMSA	NMSA DIP 083991			Davies GBP	PreservedSpecimen	Open savanna, grassland
FlyHigh:Rhiniidae:ATC01514:NMSA:Isomyia_tristis		Isomyia tristis (Bigot, 1888)	accepted	Isomyia tristis		Diptera	Rhiniinae	Cosminini	Isomyia	tristis	(Bigot, 1888)	Thomas-Cabianca A	2018		South Africa	KwaZulu-Natal	Lynnfield Park	-29.69	30.47			29.iii.1989	29-03-1989	1	Female			NMSA	NMSA DIP 083915			Whittington AE	PreservedSpecimen			At house light
FlyHigh:Rhiniidae:ATC01515:NMSA:Isomyia_tristis		Isomyia tristis (Bigot, 1888)	accepted	Isomyia tristis		Diptera	Rhiniinae	Cosminini	Isomyia	tristis	(Bigot, 1888)	Thomas-Cabianca A	2018		South Africa	KwaZulu-Natal	Shelly beach	-30.80	30.42			29-31.v.1984	1984-05-29/31	1	Female			NMSA	NMSA DIP 083927			Wheeler D	PreservedSpecimen			Beach front, bushes
FlyHigh:Rhiniidae:ATC01516:NMSA:Isomyia_tristis		Isomyia tristis (Bigot, 1888)	accepted	Isomyia tristis		Diptera	Rhiniinae	Cosminini	Isomyia	tristis	(Bigot, 1888)	Thomas-Cabianca A	2018		South Africa	KwaZulu-Natal	Shelly beach	-30.80	30.42			29-31.v.1984	1984-05-29/31	1	Female			NMSA	NMSA DIP 083928			Wheeler D	PreservedSpecimen			Beach front, bushes
FlyHigh:Rhiniidae:ATC01517:NMSA:Isomyia_tristis		Isomyia tristis (Bigot, 1888)	accepted	Isomyia tristis		Diptera	Rhiniinae	Cosminini	Isomyia	tristis	(Bigot, 1888)	Thomas-Cabianca A	2018		South Africa	KwaZulu-Natal	Shelly beach	-30.80	30.42			29-31.v.1984	1984-05-29/31	1	Male			NMSA	NMSA DIP 083929			Wheeler D	PreservedSpecimen			Beach front, bushes
FlyHigh:Rhiniidae:ATC01518:NMSA:Isomyia_tristis		Isomyia tristis (Bigot, 1888)	accepted	Isomyia tristis		Diptera	Rhiniinae	Cosminini	Isomyia	tristis	(Bigot, 1888)	Thomas-Cabianca A	2018		South Africa	KwaZulu-Natal	Shelly beach	-30.80	30.42			29-31.v.1984	1984-05-29/31	1	Female			NMSA	NMSA DIP 083930			Wheeler D	PreservedSpecimen			Beach front, bushes
FlyHigh:Rhiniidae:ATC01519:NMSA:Isomyia_tristis		Isomyia tristis (Bigot, 1888)	accepted	Isomyia tristis		Diptera	Rhiniinae	Cosminini	Isomyia	tristis	(Bigot, 1888)	Thomas-Cabianca A	2018		South Africa	KwaZulu-Natal	Shelly beach	-30.80	30.42			29-31.v.1984	1984-05-29/31	1	Female			NMSA	NMSA DIP 083931			Wheeler D	PreservedSpecimen			Beach front, bushes
FlyHigh:Rhiniidae:ATC01520:NMSA:Isomyia_tristis		Isomyia tristis (Bigot, 1888)	accepted	Isomyia tristis		Diptera	Rhiniinae	Cosminini	Isomyia	tristis	(Bigot, 1888)	Thomas-Cabianca A	2018		South Africa	KwaZulu-Natal	Shelly beach	-30.80	30.42			29-31.v.1984	1984-05-29/31	1	Female			NMSA	NMSA DIP 083948			Wheeler D	PreservedSpecimen			Beach front, bushes
FlyHigh:Rhiniidae:ATC01521:NMSA:Isomyia_tristis		Isomyia tristis (Bigot, 1888)	accepted	Isomyia tristis		Diptera	Rhiniinae	Cosminini	Isomyia	tristis	(Bigot, 1888)	Thomas-Cabianca A	2018		South Africa	KwaZulu-Natal	Shelly beach	-30.80	30.42			29-31.v.1984	1984-05-29/31	1	Male			NMSA	NMSA DIP 083949			Wheeler D	PreservedSpecimen			Beach front, bushes
FlyHigh:Rhiniidae:ATC01522:NMSA:Isomyia_tristis		Isomyia tristis (Bigot, 1888)	accepted	Isomyia tristis		Diptera	Rhiniinae	Cosminini	Isomyia	tristis	(Bigot, 1888)	Thomas-Cabianca A	2018		South Africa	Eastern Cape	Umzimkulu, Transkei	-31.33	29.50			30.iii.1979	30-03-1979	1	Female			NMSA	NMSA DIP 083858			ACB	PreservedSpecimen
FlyHigh:Rhiniidae:ATC01523:NMSA:Isomyia_tristis		Isomyia tristis (Bigot, 1888)	accepted	Isomyia tristis		Diptera	Rhiniinae	Cosminini	Isomyia	tristis	(Bigot, 1888)	Thomas-Cabianca A	2018		South Africa	Eastern Cape	Umzimkulu, Transkei	-31.33	29.50			30.iii.1979	30-03-1979	1	Male			NMSA	NMSA DIP 083859			ACB	PreservedSpecimen
FlyHigh:Rhiniidae:ATC01524:NMSA:Isomyia_tristis		Isomyia tristis (Bigot, 1888)	accepted	Isomyia tristis		Diptera	Rhiniinae	Cosminini	Isomyia	tristis	(Bigot, 1888)	Thomas-Cabianca A	2018		South Africa	KwaZulu-Natal	Eshowe	-28.89	31.47			30.iv.1978	30-04-1978	1	Female			NMSA	NMSA DIP 083867				PreservedSpecimen
FlyHigh:Rhiniidae:ATC01525:NMSA:Isomyia_tristis		Isomyia tristis (Bigot, 1888)	accepted	Isomyia tristis		Diptera	Rhiniinae	Cosminini	Isomyia	tristis	(Bigot, 1888)	Thomas-Cabianca A	2018		South Africa	KwaZulu-Natal	Doornkloof Farm	-29.98	30.25	600		30.iv.1991	30-04-1991	1	Female			NMSA	NMSA DIP 083913			Whittington AE	PreservedSpecimen	Bushveld
FlyHigh:Rhiniidae:ATC01526:NMSA:Isomyia_tristis		Isomyia tristis (Bigot, 1888)	accepted	Isomyia tristis		Diptera	Rhiniinae	Cosminini	Isomyia	tristis	(Bigot, 1888)	Thomas-Cabianca A	2018		South Africa	KwaZulu-Natal	Cathedral Peak Area, Drakensberg	-28.95	29.20	1580		30.viii.1989	30-08-1989	1	Male			NMSA	NMSA DIP 083938			Pajor | István	PreservedSpecimen		On Protea caffra
FlyHigh:Rhiniidae:ATC01527:NMSA:Isomyia_tristis		Isomyia tristis (Bigot, 1888)	accepted	Isomyia tristis		Diptera	Rhiniinae	Cosminini	Isomyia	tristis	(Bigot, 1888)	Thomas-Cabianca A	2018		South Africa	Eastern Cape	LongHill Nature Reserve Queenstown	-31.86	26.86	1070		30.x.2004	30-10-2004	1	Female			NMSA	NMSA DIP 083893			Londt JGH | Londt A	PreservedSpecimen	Mixed Acacia woodland
FlyHigh:Rhiniidae:ATC01528:NMSA:Isomyia_tristis		Isomyia tristis (Bigot, 1888)	accepted	Isomyia tristis		Diptera	Rhiniinae	Cosminini	Isomyia	tristis	(Bigot, 1888)	Thomas-Cabianca A	2018		South Africa	Eastern Cape	LongHill Nature Reserve Queenstown	-31.86	26.86	1070		30.x.2004	30-10-2004	1	Female			NMSA	NMSA DIP 083994			Londt JGH | Londt A	PreservedSpecimen	Mixed Acacia woodland
FlyHigh:Rhiniidae:ATC01529:NMSA:Isomyia_tristis		Isomyia tristis (Bigot, 1888)	accepted	Isomyia tristis		Diptera	Rhiniinae	Cosminini	Isomyia	tristis	(Bigot, 1888)	Thomas-Cabianca A	2018		South Africa	Eastern Cape	LongHill Nature Reserve Queenstown	-31.86	26.86	1070		30.x.2004	30-10-2004	1	Female			NMSA	NMSA DIP 083995			Londt JGH | Londt A	PreservedSpecimen	Mixed Acacia woodland
FlyHigh:Rhiniidae:ATC01530:NMSA:Isomyia_tristis		Isomyia tristis (Bigot, 1888)	accepted	Isomyia tristis		Diptera	Rhiniinae	Cosminini	Isomyia	tristis	(Bigot, 1888)	Zumpt F	1953		South Africa	Gauteng	Johannesburg (1)	-26.20	28.05			30.xi.1951	30-11-1951	1	Female			NMSA	NMSA DIP 019826			Paterson H	PreservedSpecimen
FlyHigh:Rhiniidae:ATC01531:NMSA:Isomyia_tristis		Isomyia tristis (Bigot, 1888)	accepted	Isomyia tristis		Diptera	Rhiniinae	Cosminini	Isomyia	tristis	(Bigot, 1888)	Thomas-Cabianca A	2018		South Africa	KwaZulu-Natal	Forest at Klipplaatdrift Farm	-27.38	30.40	1700		30.xi.1999	30-11-1999	1	Female			NMSA	NMSA DIP 083850			Dikow T	PreservedSpecimen
FlyHigh:Rhiniidae:ATC01532:NMSA:Isomyia_tristis		Isomyia tristis (Bigot, 1888)	accepted	Isomyia tristis		Diptera	Rhiniinae	Cosminini	Isomyia	tristis	(Bigot, 1888)	Thomas-Cabianca A	2018		South Africa	KwaZulu-Natal	Oribi Gorge Nature Reserve near Port Shepstone	-30.68	30.28			30.xi.2008	30-11-2008	1	Male			NMSA	NMSA DIP 083909			Davies GBP	PreservedSpecimen
FlyHigh:Rhiniidae:ATC01533:NMSA:Isomyia_tristis		Isomyia tristis (Bigot, 1888)	accepted	Isomyia tristis		Diptera	Rhiniinae	Cosminini	Isomyia	tristis	(Bigot, 1888)	Thomas-Cabianca A	2018		South Africa	KwaZulu-Natal	Ncandu Forest Reserve	-27.88	29.70	1700		31.i.1996	31-01-1996	1	Female			NMSA	NMSA DIP 083923			James S	PreservedSpecimen	Burned-out forest
FlyHigh:Rhiniidae:ATC01534:NMSA:Isomyia_tristis		Isomyia tristis (Bigot, 1888)	accepted	Isomyia tristis		Diptera	Rhiniinae	Cosminini	Isomyia	tristis	(Bigot, 1888)	Thomas-Cabianca A	2018		South Africa	Mpumalanga	Kastrol Nek	-27.32	30.10			i.1922	1922-01	1	Female			NMSA	NMSA DIP 083891			Roberts A | van Dam G	PreservedSpecimen
FlyHigh:Rhiniidae:ATC01535:NMSA:Isomyia_tristis		Isomyia tristis (Bigot, 1888)	accepted	Isomyia tristis		Diptera	Rhiniinae	Cosminini	Isomyia	tristis	(Bigot, 1888)	Zumpt F	1971		South Africa	Gauteng	Johannesburg (1)	-26.20	28.05			i.1971	1971-01	1	Male			NMSA	NMSA DIP 061628		terminalia slide 38		PreservedSpecimen
FlyHigh:Rhiniidae:ATC01536:NMSA:Isomyia_tristis		Isomyia tristis (Bigot, 1888)	accepted	Isomyia tristis		Diptera	Rhiniinae	Cosminini	Isomyia	tristis	(Bigot, 1888)	Zumpt F	1962		South Africa	KwaZulu-Natal	Giant's Castle Reserve, Drakensberg	-29.28	29.52	1768		ii.1962	1962-02	1	Male			NMSA	NMSA DIP 019770			Tinley C	PreservedSpecimen
FlyHigh:Rhiniidae:ATC01537:NMSA:Isomyia_tristis		Isomyia tristis (Bigot, 1888)	accepted	Isomyia tristis		Diptera	Rhiniinae	Cosminini	Isomyia	tristis	(Bigot, 1888)	Zumpt F	1969		South Africa	Mpumalanga	Machadodorp	-25.67	30.25			ii.1969	1969-02	1	Male			NMSA	NMSA DIP 019825			Zumpt F	PreservedSpecimen
FlyHigh:Rhiniidae:ATC01538:NMSA:Isomyia_tristis		Isomyia tristis (Bigot, 1888)	accepted	Isomyia tristis		Diptera	Rhiniinae	Cosminini	Isomyia	tristis	(Bigot, 1888)	Thomas-Cabianca A	2018		South Africa	KwaZulu-Natal	Congella	-29.87	31.00			iv.1906	1906-04	1	Female			NMSA	NMSA DIP 083894			Leigh GF	PreservedSpecimen
FlyHigh:Rhiniidae:ATC01539:NMSA:Isomyia_tristis		Isomyia tristis (Bigot, 1888)	accepted	Isomyia tristis		Diptera	Rhiniinae	Cosminini	Isomyia	tristis	(Bigot, 1888)	Thomas-Cabianca A	2018		South Africa	Limpopo	Woodbush village	-23.78	30.07			iv.1915	1915-04	1	Female			NMSA	NMSA DIP 083882			Swierstra CJ	PreservedSpecimen
FlyHigh:Rhiniidae:ATC01540:NMSA:Isomyia_tristis		Isomyia tristis (Bigot, 1888)	accepted	Isomyia tristis		Diptera	Rhiniinae	Cosminini	Isomyia	tristis	(Bigot, 1888)	Thomas-Cabianca A	2018		South Africa	Eastern Cape	Port St. Johns	-31.62	29.55			ix.1916	1916-09	1	Female			NMSA	NMSA DIP 083879			Swinny HH	PreservedSpecimen
FlyHigh:Rhiniidae:ATC01541:NMSA:Isomyia_tristis		Isomyia tristis (Bigot, 1888)	accepted	Isomyia tristis		Diptera	Rhiniinae	Cosminini	Isomyia	tristis	(Bigot, 1888)	Zumpt F	2018		South Africa	Eastern Cape	Port St. Johns	-31.62	29.55			ix.1916	1916-09	1	Male			NMSA	NMSA DIP 083880			Swinny HH	PreservedSpecimen
FlyHigh:Rhiniidae:ATC01542:NMSA:Isomyia_tristis		Isomyia tristis (Bigot, 1888)	accepted	Isomyia tristis		Diptera	Rhiniinae	Cosminini	Isomyia	tristis	(Bigot, 1888)	Thomas-Cabianca A	2018		South Africa	Free State	Golden Gate Nature Reserve	-28.50	28.67	3500				1	Female			NMSA	NMSA DIP 083992			Reavell PE	PreservedSpecimen
FlyHigh:Rhiniidae:ATC01543:NMSA:Isomyia_tristis		Isomyia tristis (Bigot, 1888)	accepted	Isomyia tristis		Diptera	Rhiniinae	Cosminini	Isomyia	tristis	(Bigot, 1888)	Thomas-Cabianca A	2018		South Africa	KwaZulu-Natal	La Mercy	-29.60	31.13	92				1	Female		yellow pan trap	NMSA	NMSA DIP 083953			Mostovski M	PreservedSpecimen
FlyHigh:Rhiniidae:ATC01544:NMSA:Isomyia_tristis		Isomyia tristis (Bigot, 1888)	accepted	Isomyia tristis		Diptera	Rhiniinae	Cosminini	Isomyia	tristis	(Bigot, 1888)	Thomas-Cabianca A	2018		South Africa	KwaZulu-Natal	La Mercy	-29.60	31.13	92				1	Female		yellow pan trap	NMSA	NMSA DIP 083954			Mostovski M	PreservedSpecimen
FlyHigh:Rhiniidae:ATC01545:NMSA:Isomyia_tristis		Isomyia tristis (Bigot, 1888)	accepted	Isomyia tristis		Diptera	Rhiniinae	Cosminini	Isomyia	tristis	(Bigot, 1888)	Zumpt F	1963		South Africa	Eastern Cape	Pluto's Vale, Albany District	-33.23	26.70					1	Male			NMSA	NMSA DIP 083719		terminalia slide 47	Cottrell CB	PreservedSpecimen		Ex nest of Dasyproctus ruficaudis
FlyHigh:Rhiniidae:ATC01546:NMSA:Isomyia_tristis		Isomyia tristis (Bigot, 1888)	accepted	Isomyia tristis		Diptera	Rhiniinae	Cosminini	Isomyia	tristis	(Bigot, 1888)	Thomas-Cabianca A	2018		South Africa	KwaZulu-Natal	Durban (3)	-29.85	31.02			viii.1903	1903-08	1	Female			NMSA	NMSA DIP 083877			Burn G	PreservedSpecimen
FlyHigh:Rhiniidae:ATC01547:NMSA:Isomyia_tristis		Isomyia tristis (Bigot, 1888)	accepted	Isomyia tristis		Diptera	Rhiniinae	Cosminini	Isomyia	tristis	(Bigot, 1888)	Thomas-Cabianca A	2018		South Africa	KwaZulu-Natal	Durban (3)	-29.85	31.02			viii.1907	1907-08	1	Female			NMSA	NMSA DIP 083885			Leigh GF	PreservedSpecimen
FlyHigh:Rhiniidae:ATC01548:NMSA:Isomyia_tristis		Isomyia tristis (Bigot, 1888)	accepted	Isomyia tristis		Diptera	Rhiniinae	Cosminini	Isomyia	tristis	(Bigot, 1888)	Zumpt F	1979		South Africa	Eastern Cape	Pondoland	-31.33	29.50			x.1917	1917-10	1	Female			NMSA	NMSA DIP 019755			Swinny HH	PreservedSpecimen
FlyHigh:Rhiniidae:ATC02428:SAMC:Isomyia_tristis		Isomyia tristis (Bigot, 1888)	accepted	Isomyia tristis		Diptera	Rhiniinae	Cosminini	Isomyia	tristis	(Bigot, 1888)	Villeneuve			South Africa	KwaZulu-Natal	Estcourt	-29.00	29.87			1894	1894	1	Male			SAMC	SAMC DIP A011157			Haviland E	PreservedSpecimen
FlyHigh:Rhiniidae:ATC02429:SAMC:Isomyia_tristis		Isomyia tristis (Bigot, 1888)	accepted	Isomyia tristis		Diptera	Rhiniinae	Cosminini	Isomyia	tristis	(Bigot, 1888)	Villeneuve			South Africa	KwaZulu-Natal	Estcourt	-29.00	29.87			1894	1894	1	Female			SAMC	SAMC DIP A015197			Haviland E	PreservedSpecimen
FlyHigh:Rhiniidae:ATC02430:SAMC:Isomyia_tristis		Isomyia tristis (Bigot, 1888)	accepted	Isomyia tristis		Diptera	Rhiniinae	Cosminini	Isomyia	tristis	(Bigot, 1888)				South Africa	KwaZulu-Natal	Karkloof (2)	-29.40	30.28			15.vi.1914	15-06-1914	1	Female			SAMC	SAMC DIP A011155			Bell Marley HW	PreservedSpecimen
FlyHigh:Rhiniidae:ATC02431:SAMC:Isomyia_tristis		Isomyia tristis (Bigot, 1888)	accepted	Isomyia tristis		Diptera	Rhiniinae	Cosminini	Isomyia	tristis	(Bigot, 1888)				South Africa	KwaZulu-Natal	Karkloof (2)	-29.40	30.28			i.1915	1915-01	1	Female			SAMC	SAMC DIP A011154			Marley	PreservedSpecimen
FlyHigh:Rhiniidae:ATC02432:SAMC:Isomyia_tristis		Isomyia tristis (Bigot, 1888)	accepted	Isomyia tristis		Diptera	Rhiniinae	Cosminini	Isomyia	tristis	(Bigot, 1888)	Villeneuve			South Africa	KwaZulu-Natal	Karkloof (2)	-29.40	30.28			i.1915	1915-01	1	Female			SAMC	SAMC DIP A015196			Marley	PreservedSpecimen
FlyHigh:Rhiniidae:ATC02433:SAMC:Isomyia_tristis		Isomyia tristis (Bigot, 1888)	accepted	Isomyia tristis		Diptera	Rhiniinae	Cosminini	Isomyia	tristis	(Bigot, 1888)				South Africa	KwaZulu-Natal	Port Shepstone	-30.73	30.47			i.1915	1915-01	1	Female			SAMC	SAMC DIP A011159			Marley	PreservedSpecimen
FlyHigh:Rhiniidae:ATC02434:SAMC:Isomyia_tristis		Isomyia tristis (Bigot, 1888)	accepted	Isomyia tristis		Diptera	Rhiniinae	Cosminini	Isomyia	tristis	(Bigot, 1888)	Thomas-Cabianca A	2018		South Africa	Western Cape	Bo Kouga Uniondale District	-33.67	23.47			iii.1954	1954-03	1	Female			SAMC	SAMC DIP A014926			Museum Expedition (SAMC)	PreservedSpecimen
FlyHigh:Rhiniidae:ATC02435:SAMC:Isomyia_tristis		Isomyia tristis (Bigot, 1888)	accepted	Isomyia tristis		Diptera	Rhiniinae	Cosminini	Isomyia	tristis	(Bigot, 1888)	Thomas-Cabianca A	2018		South Africa	Western Cape	Bo Kouga Uniondale District	-33.67	23.47			iii.1954	1954-03	1	Female			SAMC	SAMC DIP A014927			Museum Expedition (SAMC)	PreservedSpecimen
FlyHigh:Rhiniidae:ATC02436:SAMC:Isomyia_tristis		Isomyia tristis (Bigot, 1888)	accepted	Isomyia tristis		Diptera	Rhiniinae	Cosminini	Isomyia	tristis	(Bigot, 1888)	Zumpt F	1956		South Africa	Eastern Cape	Van Stadens Pass	-33.97	25.22			iii.xxxx		1	Female			SAMC	SAMC DIP A011156			Museum Expedition (SAMC)	PreservedSpecimen		Collected in March, year unknown
FlyHigh:Rhiniidae:ATC02437:SAMC:Isomyia_tristis		Isomyia tristis (Bigot, 1888)	accepted	Isomyia tristis		Diptera	Rhiniinae	Cosminini	Isomyia	tristis	(Bigot, 1888)	Thomas-Cabianca A	2018		South Africa	KwaZulu-Natal	Mfongosi	-28.70	30.80			iv-v.1934	05-04-1934	1	Female			SAMC	SAMC DIP A014932			Jones WE	PreservedSpecimen
FlyHigh:Rhiniidae:ATC02438:SAMC:Isomyia_tristis		Isomyia tristis (Bigot, 1888)	accepted	Isomyia tristis		Diptera	Rhiniinae	Cosminini	Isomyia	tristis	(Bigot, 1888)	Thomas-Cabianca A	2018		South Africa	KwaZulu-Natal	Mfongosi	-28.70	30.80			iv-v.1934	05-04-1934	1	Male			SAMC	SAMC DIP A014945			Jones WE	PreservedSpecimen
FlyHigh:Rhiniidae:ATC02439:SAMC:Isomyia_tristis		Isomyia tristis (Bigot, 1888)	accepted	Isomyia tristis		Diptera	Rhiniinae	Cosminini	Isomyia	tristis	(Bigot, 1888)	Villeneuve			South Africa	Western Cape	Knysna (1)	-34.03	23.03			x.1916	1916-10	1	Male			SAMC	SAMC DIP A011161			Peringuey L	PreservedSpecimen
FlyHigh:Rhiniidae:ATC02693:SANC:Isomyia_tristis		Isomyia tristis (Bigot, 1888)	accepted	Isomyia tristis		Diptera	Rhiniinae	Cosminini	Isomyia	tristis	(Bigot, 1888)	Thomas-Cabianca A	2018		South Africa	Eastern Cape	Grahamstown (2)	-33.32	26.52			03.x.1910	03-10-1910	1	Female			SANC				Mally CW	PreservedSpecimen
FlyHigh:Rhiniidae:ATC02694:SANC:Isomyia_tristis		Isomyia tristis (Bigot, 1888)	accepted	Isomyia tristis		Diptera	Rhiniinae	Cosminini	Isomyia	tristis	(Bigot, 1888)	Thomas-Cabianca A	2018		South Africa	Gauteng	Pretoria (2)	-25.73	28.18			06.iv.1963	06-04-1963	1	Female			SANC				Johannsmeier MF	PreservedSpecimen
FlyHigh:Rhiniidae:ATC02695:SANC:Isomyia_tristis		Isomyia tristis (Bigot, 1888)	accepted	Isomyia tristis		Diptera	Rhiniinae	Cosminini	Isomyia	tristis	(Bigot, 1888)	Thomas-Cabianca A	2018		South Africa	KwaZulu-Natal	Durban (3)	-29.85	31.02			06.xii.1942	06-12-1942	1	Female			SANC				Marriott WE	PreservedSpecimen		Indoors
FlyHigh:Rhiniidae:ATC02696:SANC:Isomyia_tristis		Isomyia tristis (Bigot, 1888)	accepted	Isomyia tristis		Diptera	Rhiniinae	Cosminini	Isomyia	tristis	(Bigot, 1888)	Thomas-Cabianca A	2018		South Africa	KwaZulu-Natal	Vernon Crookes Nature Reserve Near Umzinto (3)	-30.17	30.37	443		25-26.iii.1985	1985-03-25/26	1	Male			SANC				Mansell MW	PreservedSpecimen
FlyHigh:Rhiniidae:ATC02697:SANC:Isomyia_tristis		Isomyia tristis (Bigot, 1888)	accepted	Isomyia tristis		Diptera	Rhiniinae	Cosminini	Isomyia	tristis	(Bigot, 1888)	Thomas-Cabianca A	2018		South Africa	Limpopo	Letaba	-23.90	30.07			xii.1958	1958-12	1	Male			SANC				Capemer AL	PreservedSpecimen
FlyHigh:Rhiniidae:ATC02788:UCME:Isomyia_tristis		Isomyia tristis (Bigot, 1888)	accepted	Isomyia tristis		Diptera	Rhiniinae	Cosminini	Isomyia	tristis	(Bigot, 1888)	Peris SV	1951		South Africa	Gauteng	Johannesburg (2)	-26.20	28.08			06.iii.1944	06-03-1944	1	Female			UCME	UCME 33085			Zumpt F	PreservedSpecimen
FlyHigh:Rhiniidae:ATC02789:UCME:Isomyia_tristis		Isomyia tristis (Bigot, 1888)	accepted	Isomyia tristis		Diptera	Rhiniinae	Cosminini	Isomyia	tristis	(Bigot, 1888)	Peris SV	1951		South Africa	KwaZulu-Natal	Durban (4)	-29.83	31.03			i.1915	1915-01	1	Male			UCME	UCME 33086			Jony	PreservedSpecimen
FlyHigh:Rhiniidae:ATC02829:ZMUC:Isomyia_tristis		Isomyia tristis (Bigot, 1888)	accepted	Isomyia tristis		Diptera	Rhiniinae	Cosminini	Isomyia	tristis	(Bigot, 1888)	Thomas-Cabianca A	2018		South Africa	KwaZulu-Natal	Central Drakensberg, White Mountain	-29.12	29.60	1680		10-15.i.2006	2006-01-10/15	2	Male		Malaise trap	ZMUC				Vilhelmsen LB | Pedersen J	PreservedSpecimen	Indigenous forest
FlyHigh:Rhiniidae:ATC02830:ZMUC:Isomyia_tristis		Isomyia tristis (Bigot, 1888)	accepted	Isomyia tristis		Diptera	Rhiniinae	Cosminini	Isomyia	tristis	(Bigot, 1888)	Thomas-Cabianca A	2018		South Africa	KwaZulu-Natal	Central Drakensberg, White Mountain	-29.12	29.60	1680		10-15.i.2006	2006-01-10/15	10	Female		Malaise trap	ZMUC				Vilhelmsen LB | Pedersen J	PreservedSpecimen	Indigenous forest
FlyHigh:Rhiniidae:ATC02831:ZMUC:Isomyia_tristis		Isomyia tristis (Bigot, 1888)	accepted	Isomyia tristis		Diptera	Rhiniinae	Cosminini	Isomyia	tristis	(Bigot, 1888)	Thomas-Cabianca A	2018		South Africa	Gauteng	ARC Experimental Farm, Roodeplaat	-25.62	28.35	1200		15-26.ii.2007	2007-02-15/26	1	Female		Malaise trap	ZMUC				Dupont S | Pedersen J	PreservedSpecimen
FlyHigh:Rhiniidae:ATC00954:NHMUK:Pseudorhyncomyia_braunsi		Pseudorhyncomyia braunsi (Villeneuve, 1920)	accepted	Pseudorhyncomyia braunsi		Diptera	Rhiniinae	Cosminini	Pseudorhyncomyia	braunsi	(Villeneuve, 1920)	Peris SV	1948		South Africa	Eastern Cape	King William's Town District	-32.88	27.40			1899	1899	1	Male			NHMUK	NHMUK 010579998			Barrett	PreservedSpecimen
FlyHigh:Rhiniidae:ATC00955:NHMUK:Pseudorhyncomyia_braunsi	Paratype of Rhyncomyia braunsi | holotype of Pseudorhyncomyia braunsi	Pseudorhyncomyia braunsi (Villeneuve, 1920)	accepted	Pseudorhyncomyia braunsi		Diptera	Rhiniinae	Cosminini	Pseudorhyncomyia	braunsi	(Villeneuve, 1920)				South Africa	Eastern Cape	Willowmore	-33.28	23.50			05.v.1920	05-05-1920	1	Female			NHMUK	NHMUK 010579994			Brauns Dr H	PreservedSpecimen
FlyHigh:Rhiniidae:ATC00956:NHMUK:Pseudorhyncomyia_braunsi		Pseudorhyncomyia braunsi (Villeneuve, 1920)	accepted	Pseudorhyncomyia braunsi		Diptera	Rhiniinae	Cosminini	Pseudorhyncomyia	braunsi	(Villeneuve, 1920)	Peris SV	1947		South Africa	Eastern Cape	Graaff Reinet (2)	-32.28	24.47			24-27.x.1931	1931-10-24/27	1	Male			NHMUK	NHMUK 010579996			Mackie A	PreservedSpecimen
FlyHigh:Rhiniidae:ATC01549:NMSA:Pseudorhyncomyia_braunsi		Pseudorhyncomyia braunsi (Villeneuve, 1920)	accepted	Pseudorhyncomyia braunsi		Diptera	Rhiniinae	Cosminini	Pseudorhyncomyia	braunsi	(Villeneuve, 1920)				South Africa	Eastern Cape	Willowmore	-33.28	23.50			01.ii.1920	01-02-1920	1	Male			NMSA	NMSA DIP 019831			Brauns Dr H	PreservedSpecimen
FlyHigh:Rhiniidae:ATC01550:NMSA:Pseudorhyncomyia_braunsi		Pseudorhyncomyia braunsi (Villeneuve, 1920)	accepted	Pseudorhyncomyia braunsi		Diptera	Rhiniinae	Cosminini	Pseudorhyncomyia	braunsi	(Villeneuve, 1920)	Villeneuve			South Africa	Eastern Cape	Willowmore	-33.28	23.50			05.v.1920	05-05-1920	1	Male			NMSA	NMSA DIP 019835			Brauns Dr H	PreservedSpecimen
FlyHigh:Rhiniidae:ATC01551:NMSA:Pseudorhyncomyia_braunsi		Pseudorhyncomyia braunsi (Villeneuve, 1920)	accepted	Pseudorhyncomyia braunsi		Diptera	Rhiniinae	Cosminini	Pseudorhyncomyia	braunsi	(Villeneuve, 1920)				South Africa	KwaZulu-Natal	Mahlangosi	-27.64	31.68			10.iv.1968	10-04-1968	1	Female			NMSA	NMSA DIP 019818			Schofield T	PreservedSpecimen
FlyHigh:Rhiniidae:ATC01552:NMSA:Pseudorhyncomyia_braunsi		Pseudorhyncomyia braunsi (Villeneuve, 1920)	accepted	Pseudorhyncomyia braunsi		Diptera	Rhiniinae	Cosminini	Pseudorhyncomyia	braunsi	(Villeneuve, 1920)				South Africa	Eastern Cape	Willowmore	-33.28	23.50			10.v.1910	10-05-1910	1	Female			NMSA	NMSA DIP 019832			Brauns Dr H	PreservedSpecimen
FlyHigh:Rhiniidae:ATC01553:NMSA:Pseudorhyncomyia_braunsi		Pseudorhyncomyia braunsi (Villeneuve, 1920)	accepted	Pseudorhyncomyia braunsi		Diptera	Rhiniinae	Cosminini	Pseudorhyncomyia	braunsi	(Villeneuve, 1920)				South Africa	Eastern Cape	Willowmore	-33.28	23.50			20.v.1950	20-05-1950	1	Female			NMSA	NMSA DIP 019830			Brauns Dr H	PreservedSpecimen
FlyHigh:Rhiniidae:ATC02440:SAMC:Pseudorhyncomyia_braunsi		Pseudorhyncomyia braunsi (Villeneuve, 1920)	accepted	Pseudorhyncomyia braunsi		Diptera	Rhiniinae	Cosminini	Pseudorhyncomyia	braunsi	(Villeneuve, 1920)				South Africa	Eastern Cape	Willowmore	-33.28	23.50			01.v.1920	01-05-1920	1	Female			SAMC	SAMC DIP A011182			Brauns Dr H	PreservedSpecimen	In with wood termes
FlyHigh:Rhiniidae:ATC02441:SAMC:Pseudorhyncomyia_braunsi		Pseudorhyncomyia braunsi (Villeneuve, 1920)	accepted	Pseudorhyncomyia braunsi		Diptera	Rhiniinae	Cosminini	Pseudorhyncomyia	braunsi	(Villeneuve, 1920)	Thomas-Cabianca A	2018		South Africa	Free State	Bloemfontein	-29.13	26.13			14.iv.1918	14-04-1918	1	Male			SAMC	SAMC DIP A013585			OFS	PreservedSpecimen
FlyHigh:Rhiniidae:ATC00043:AMGS:Rhinia_apicalis		Rhinia apicalis (Wiedemann, 1830)	accepted	Rhinia apicalis		Diptera	Rhiniinae	Rhiniini	Rhinia	apicalis	(Wiedemann, 1830)	Kurahashi H			South Africa	Eastern Cape	Grahamstown (2)	-33.32	26.52			03.x.1978	03-10-1978	1	Female			AMGS	AMGS ENT 100694			Hulley PE	PreservedSpecimen
FlyHigh:Rhiniidae:ATC00044:AMGS:Rhinia_apicalis		Rhinia apicalis (Wiedemann, 1830)	accepted	Rhinia apicalis		Diptera	Rhiniinae	Rhiniini	Rhinia	apicalis	(Wiedemann, 1830)	Kurahashi H			South Africa	Eastern Cape	Grahamstown (2)	-33.32	26.52			03.x.1978	03-10-1978	1	Female			AMGS	AMGS ENT 100701			Hulley PE	PreservedSpecimen
FlyHigh:Rhiniidae:ATC00045:AMGS:Rhinia_apicalis		Rhinia apicalis (Wiedemann, 1830)	accepted	Rhinia apicalis		Diptera	Rhiniinae	Rhiniini	Rhinia	apicalis	(Wiedemann, 1830)	Kurahashi H			South Africa	Eastern Cape	Gibraltar Rock poultry unit, Peddie District	-33.24	27.08			04.iv.1979	04-04-1979	1	Female			AMGS	AMGS ENT 100717			Hulley PE	PreservedSpecimen			Poultry unit
FlyHigh:Rhiniidae:ATC00046:AMGS:Rhinia_apicalis		Rhinia apicalis (Wiedemann, 1830)	accepted	Rhinia apicalis		Diptera	Rhiniinae	Rhiniini	Rhinia	apicalis	(Wiedemann, 1830)	Kurahashi H			South Africa	Eastern Cape	Gibraltar Rock poultry unit, Peddie District	-33.24	27.08			04.iv.1979	04-04-1979	1	Female			AMGS	AMGS ENT 100724			Hulley PE	PreservedSpecimen			Poultry unit
FlyHigh:Rhiniidae:ATC00047:AMGS:Rhinia_apicalis		Rhinia apicalis (Wiedemann, 1830)	accepted	Rhinia apicalis		Diptera	Rhiniinae	Rhiniini	Rhinia	apicalis	(Wiedemann, 1830)	Thomas-Cabianca A	2018		South Africa	Eastern Cape	Grahamstown, Albany Museum ground	-33.31	26.52			05-09.x.2007	2007-10-05/09	1	Female		Malaise trap	AMGS				Kirk-Spriggs AH	PreservedSpecimen
FlyHigh:Rhiniidae:ATC00048:AMGS:Rhinia_apicalis		Rhinia apicalis (Wiedemann, 1830)	accepted	Rhinia apicalis		Diptera	Rhiniinae	Rhiniini	Rhinia	apicalis	(Wiedemann, 1830)	Kurahashi H			South Africa	KwaZulu-Natal	Ingwavuma, Manzengwenya	-27.15	32.44			07.xii.1982	07-12-1982	1	Female		Malaise trap	AMGS	AMGS ENT 100690			Hulley PE	PreservedSpecimen	Edge in coastal bush
FlyHigh:Rhiniidae:ATC00049:AMGS:Rhinia_apicalis		Rhinia apicalis (Wiedemann, 1830)	accepted	Rhinia apicalis		Diptera	Rhiniinae	Rhiniini	Rhinia	apicalis	(Wiedemann, 1830)	Kurahashi H			South Africa	Eastern Cape	Grahamstown (3)	-33.30	26.53			09.v.1983	09-05-1983	1	Male			AMGS	AMGS ENT 100704			Barber NM	PreservedSpecimen
[truncated: 1,766 more rows]
