# Supplementary material for: South African nose flies (Diptera, Calliphoridae, Rhiniinae): taxonomy, diversity, distribution and biology
Source: Biodivers Data J. 2023 Jan 13;11:e72764. doi: 10.3897/BDJ.11.e72764 (PMC9860508; doi:10.3897/BDJ.11.e72764)
Supplement: Supplementary material 2 — Material examined of Rhiniinae (Diptera, Oestroidea) from the Afrotropical Region (excluding South Africa) [file bdj-11-e72764-s002.tsv]

occurrenceID	typeStatus	scientificName	taxonomicStatus	acceptedNameUsage	taxonRemarks	order	subfamily	tribe	genus	specificEpithet	scientificNameAuthorship	identifiedBy	dateIdentified	country	stateProvince	verbatimLocality	decimalLatitude	decimalLongitude	verbatimCoordinates	minimumElevationInMeters	maximumElevationInMeters	verbatimEventDate	eventDate	individualCount	sex	samplingProtocol	institutionCode	catalogNumber	recordedBy	basisOfRecord	habitat	eventRemarks	locationRemarks
FlyHigh:Rhiniidae:ATC02843:AMGS:Cosmina_fuscipennis		Cosmina fuscipennis Robineau-Desvoidy, 1830	accepted	Cosmina fuscipennis		Diptera	Rhiniinae	Cosminini	Cosmina	fuscipennis	Robineau-Desvoidy, 1830	Thomas-Cabianca A	2018	Madagascar	Mahajanga	Belambo, 20 Km NW Boriziny	-15.45	47.61	15 27.066S 47 36.803E			04.i.2007	04-01-2007	1	Female		AMGS	AMGS	Kirk-Spriggs AH	PreservedSpecimen	Flowering shrub
FlyHigh:Rhiniidae:ATC02844:AMGS:Cosmina_fuscipennis		Cosmina fuscipennis Robineau-Desvoidy, 1830	accepted	Cosmina fuscipennis		Diptera	Rhiniinae	Cosminini	Cosmina	fuscipennis	Robineau-Desvoidy, 1830	Thomas-Cabianca A	2018	Madagascar	Mahajanga	Belambo, 20 Km NW Boriziny	-15.45	47.61	15 27.066S 47 36.803E			04.i.2007	04-01-2007	1	Female		AMGS	AMGS	Kirk-Spriggs AH	PreservedSpecimen	Flowering shrub
FlyHigh:Rhiniidae:ATC02845:AMGS:Cosmina_fuscipennis		Cosmina fuscipennis Robineau-Desvoidy, 1830	accepted	Cosmina fuscipennis		Diptera	Rhiniinae	Cosminini	Cosmina	fuscipennis	Robineau-Desvoidy, 1830	Thomas-Cabianca A	2018	Madagascar	Mahajanga	Belambo, 20 Km NW Boriziny	-15.45	47.61	15 27.066S 47 36.803E			04.i.2007	04-01-2007	1	Female		AMGS	AMGS	Kirk-Spriggs AH	PreservedSpecimen	Flowering shrub
FlyHigh:Rhiniidae:ATC02846:AMGS:Cosmina_fuscipennis		Cosmina fuscipennis Robineau-Desvoidy, 1830	accepted	Cosmina fuscipennis		Diptera	Rhiniinae	Cosminini	Cosmina	fuscipennis	Robineau-Desvoidy, 1830	Thomas-Cabianca A	2018	Madagascar	Mahajanga	Belambo, 20 Km NW Boriziny	-15.45	47.61	15 27.066S 47 36.803E			04.i.2007	04-01-2007	1	Female		AMGS	AMGS	Kirk-Spriggs AH	PreservedSpecimen	Flowering shrub
FlyHigh:Rhiniidae:ATC02847:AMGS:Cosmina_fuscipennis		Cosmina fuscipennis Robineau-Desvoidy, 1830	accepted	Cosmina fuscipennis		Diptera	Rhiniinae	Cosminini	Cosmina	fuscipennis	Robineau-Desvoidy, 1830	Thomas-Cabianca A	2018	Madagascar	Mahajanga	Belambo, 20 Km NW Boriziny	-15.45	47.61	15 27.066S 47 36.803E			04.i.2007	04-01-2007	1	Female		AMGS	AMGS	Kirk-Spriggs AH	PreservedSpecimen	Flowering shrub
FlyHigh:Rhiniidae:ATC02848:AMGS:Cosmina_fuscipennis		Cosmina fuscipennis Robineau-Desvoidy, 1830	accepted	Cosmina fuscipennis		Diptera	Rhiniinae	Cosminini	Cosmina	fuscipennis	Robineau-Desvoidy, 1830	Thomas-Cabianca A	2018	Madagascar	Mahajanga	Belambo, 20 Km NW Boriziny	-15.45	47.61	15 27.066S 47 36.803E			04.i.2007	04-01-2007	1	Male		AMGS	AMGS	Kirk-Spriggs AH	PreservedSpecimen	Flowering shrub
FlyHigh:Rhiniidae:ATC02849:AMGS:Cosmina_fuscipennis		Cosmina fuscipennis Robineau-Desvoidy, 1830	accepted	Cosmina fuscipennis		Diptera	Rhiniinae	Cosminini	Cosmina	fuscipennis	Robineau-Desvoidy, 1830	Thomas-Cabianca A	2018	Madagascar	Antsiranana	Reserve Special d'Ankarana, 2.6 Km E of Andrafiab	-12.96	49.12	12 57.523S 49 7.189E			4-6.i.2007	2007-01-04/06	1	Female	Malaise trap	AMGS	AMGS	Kirk-Spriggs AH	PreservedSpecimen
FlyHigh:Rhiniidae:ATC02850:AMGS:Cosmina_fuscipennis		Cosmina fuscipennis Robineau-Desvoidy, 1830	accepted	Cosmina fuscipennis		Diptera	Rhiniinae	Cosminini	Cosmina	fuscipennis	Robineau-Desvoidy, 1830	Thomas-Cabianca A	2018	Madagascar	Antsiranana	Reserve Special d'Ankarana, 2.6 Km E of Andrafiab	-12.96	49.12	12 57.523S 49 7.189E			4-6.i.2007	2007-01-04/06	1	Female	Malaise trap	AMGS	AMGS	Kirk-Spriggs AH	PreservedSpecimen
FlyHigh:Rhiniidae:ATC02851:AMGS:Rhinia_apicalis		Rhinia apicalis (Wiedemann, 1830)	accepted	Rhinia apicalis		Diptera	Rhiniinae	Rhiniini	Rhinia	apicalis	(Wiedemann, 1830)	Kurahashi H		Zimbabwe	Bulawayo	Bulawayo, Matseumhlope, 38 Edenfield Rd.	-20.17	28.58	20 10S 28 35E			07.iv.1994	07-04-1994	1	Female		AMGS	AMGS ENT 100671	Bruce-Miller E	PreservedSpecimen
FlyHigh:Rhiniidae:ATC02852:AMGS:Rhyncomya_discrepans		Rhyncomya discrepans Villeneuve, 1927	accepted	Rhyncomya discrepans		Diptera	Rhiniinae	Cosminini	Rhyncomya	discrepans	Villeneuve, 1927	Thomas-Cabianca A	2018	Namibia		Fish River Canyon						16-22.viii.1958	1958-08-16/22	1	Male		AMGS	AMGS	St Andrew College Exploration Society	PreservedSpecimen
FlyHigh:Rhiniidae:ATC02853:AMGS:Rhyncomya_minutalis		Rhyncomya minutalis Villeneuve, 1927	accepted	Rhyncomya minutalis		Diptera	Rhiniinae	Cosminini	Rhyncomya	minutalis	Villeneuve, 1927	Thomas-Cabianca A	2018	Namibia		Fish River Canyon						16-22.viii.1958	1958-08-16/22	1	Female		AMGS	AMGS	St Andrew College Exploration Society	PreservedSpecimen
FlyHigh:Rhiniidae:ATC02854:AMGS:Stegosoma_vinculatum		Stegosoma vinculatum Loew, 1863	accepted	Stegosoma vinculatum		Diptera	Rhiniinae	Cosminini	Stegosoma	vinculatum	Loew, 1863	Kurahashi H		Namibia	Kunene	Springbokwater	20.15	13.44	20.15S 13.44E			29.iii.2004	29-03-2004	1	Male		AMGS	AMGS ENT 101001	Gess FW	PreservedSpecimen		Visiting yellow fls Zygophyllum simples I. Zygophyllaceae
FlyHigh:Rhiniidae:ATC02855:AMGS:Stomorhina_cribrata		Stomorhina cribrata (Bigot, 1874)	accepted	Stomorhina cribrata		Diptera	Rhiniinae	Rhiniini	Stomorhina	cribrata	(Bigot, 1874)	Kurahashi H		Zimbabwe	Mashonaland East	Arcturus	17.45	31.22	17.45S. 31.22E			30.i.1987	30-01-1987	1	Male		AMGS	AMGS ENT 100678	Stobart MD	PreservedSpecimen
FlyHigh:Rhiniidae:ATC02856:AMGS:Stomorhina_lunata		Stomorhina lunata (Fabricius, 1805)	accepted	Stomorhina lunata		Diptera	Rhiniinae	Rhiniini	Stomorhina	lunata	(Fabricius, 1805)	Kurahashi H		Lesotho		Mamathes	-29.14	27.85	29 08 20S 27 50 59E			30.iv.1948	30-04-1948	1	Female		AMGS	AMGS ENT 100731	Jacot-Guillarmod C	PreservedSpecimen
FlyHigh:Rhiniidae:ATC02857:AMGS:Stomorhina_lunata		Stomorhina lunata (Fabricius, 1805)	accepted	Stomorhina lunata		Diptera	Rhiniinae	Rhiniini	Stomorhina	lunata	(Fabricius, 1805)	Zumpt F	1954	Lesotho		Mamathes	-29.14	27.85	29 08 20S 27 50 59E			11.vi.1950	11-06-1950	1	Male		AMGS	AMGS ENT 100740	Jacot-Guillarmod C	PreservedSpecimen
FlyHigh:Rhiniidae:ATC02858:AMGS:Stomorhina_lunata		Stomorhina lunata (Fabricius, 1805)	accepted	Stomorhina lunata		Diptera	Rhiniinae	Rhiniini	Stomorhina	lunata	(Fabricius, 1805)	Zumpt F	1954	Lesotho		Mamathes	-29.14	27.85	29 0+A6108 20S 27 50 59E			07.i.1951	07-01-1951	1	Male		AMGS	AMGS ENT 100728	Jacot-Guillarmod C	PreservedSpecimen
FlyHigh:Rhiniidae:ATC02859:AMGS:Stomorhina_lunata		Stomorhina lunata (Fabricius, 1805)	accepted	Stomorhina lunata		Diptera	Rhiniinae	Rhiniini	Stomorhina	lunata	(Fabricius, 1805)	Kurahashi H		Zimbabwe		Mashava Gaths 2021 BA			2021BA			21.xii.1989	21-12-1989	1	Male		AMGS	AMGS ENT 100735	Bing M	PreservedSpecimen
FlyHigh:Rhiniidae:ATC02860:AMGS:Stomorhina_rugosa		Stomorhina rugosa (Bigot, 1888)	accepted	Stomorhina rugosa		Diptera	Rhiniinae	Rhiniini	Stomorhina	rugosa	(Bigot, 1888)	Kurahashi H		Lesotho		Mamathes	-29.14	27.85	29 0+A6248 20S 27 50 59E			16.v.1948	16-05-1948	1	Male		AMGS	AMGS ENT 100663	Jacot-Guillarmod C	PreservedSpecimen
FlyHigh:Rhiniidae:ATC02861:AMGS:Stomorhina_rugosa		Stomorhina rugosa (Bigot, 1888)	accepted	Stomorhina rugosa		Diptera	Rhiniinae	Rhiniini	Stomorhina	rugosa	(Bigot, 1888)	Kurahashi H		Zimbabwe	Harare	Harare						15.ii.1976	15-02-1976	1	Female		AMGS	AMGS ENT 100672	Hulley PE	PreservedSpecimen			Indoor
FlyHigh:Rhiniidae:ATC02862:AMGS:Stomorhina_rugosa		Stomorhina rugosa (Bigot, 1888)	accepted	Stomorhina rugosa		Diptera	Rhiniinae	Rhiniini	Stomorhina	rugosa	(Bigot, 1888)	Kurahashi H		Zimbabwe	Mashonaland West	Makonde	-17.58	29.63	17 35S 29 38E			19.iii.1976	19-03-1976	1	Female		AMGS	AMGS ENT 100673	Hulley PE	PreservedSpecimen
FlyHigh:Rhiniidae:ATC02863:AMGS:Stomorhina_rugosa		Stomorhina rugosa (Bigot, 1888)	accepted	Stomorhina rugosa		Diptera	Rhiniinae	Rhiniini	Stomorhina	rugosa	(Bigot, 1888)	Kurahashi H		Zimbabwe	Mashonaland West	Makonde	-17.58	29.63	17 35S 29 38E			19.iii.1976	19-03-1976	1	Female		AMGS	AMGS ENT 100674	Hulley PE	PreservedSpecimen
FlyHigh:Rhiniidae:ATC02864:AMGS:Stomorhina_rugosa		Stomorhina rugosa (Bigot, 1888)	accepted	Stomorhina rugosa		Diptera	Rhiniinae	Rhiniini	Stomorhina	rugosa	(Bigot, 1888)	Kurahashi H		Zimbabwe	Mashonaland West	Makonde	-17.58	29.63	17 35S 29 38E			19.iii.1976	19-03-1976	1	Female		AMGS	AMGS ENT 100675	Hulley PE	PreservedSpecimen
FlyHigh:Rhiniidae:ATC02865:AMGS:Stomorhina_rugosa		Stomorhina rugosa (Bigot, 1888)	accepted	Stomorhina rugosa		Diptera	Rhiniinae	Rhiniini	Stomorhina	rugosa	(Bigot, 1888)	Kurahashi H		Zimbabwe	Harare	Harare						29.x.1979	29-10-1979	1	Female		AMGS	AMGS ENT 100676	Hulley PE	PreservedSpecimen			Window
FlyHigh:Rhiniidae:ATC02866:AMGS:Zumba_antennalis		Zumba antennalis (Villeneuve, 1929)	accepted	Zumba antennalis		Diptera	Rhiniinae	Cosminini	Zumba	antennalis	(Villeneuve, 1929)	Thomas-Cabianca A	2018	Namibia		7,5 Km on road from Aus to on Tirasberg Road	26.37	16.21	26.37S 16.21E			20.ix.2005	20-09-2005	1	Male		AMGS	AMGS	Gess FW	PreservedSpecimen		Visiting pink fls Hermannia, dwarf shrub Malvaceae (Sterculiaceae)
FlyHigh:Rhiniidae:ATC02867:BMSA:Cosmina_aenea		Cosmina aenea (Fabricius, 1805)	accepted	Cosmina aenea		Diptera	Rhiniinae	Cosminini	Cosmina	aenea	(Fabricius, 1805)	Thomas-Cabianca A	2016	Namibia	Zambezi	Mavunje campsite	-17.92	23.32	17 55.141S 23 19.073E	945		22-26.xi.2012	2012-11-22/26	1	Male	Malaise trap	BMSA	BMSA (D) 47655	Kirk-Spriggs AH	PreservedSpecimen	Kwando River floodplain
FlyHigh:Rhiniidae:ATC02868:BMSA:Cosmina_aenea		Cosmina aenea (Fabricius, 1805)	accepted	Cosmina aenea		Diptera	Rhiniinae	Cosminini	Cosmina	aenea	(Fabricius, 1805)	Thomas-Cabianca A	2016	Namibia	Zambezi	Mavunje campsite	-17.92	23.32	17 55.141S 23 19.073E	945		22-26.xi.2012	2012-11-22/26	1	Female	Malaise trap	BMSA	BMSA (D) 47684	Kirk-Spriggs AH	PreservedSpecimen	Kwando River floodplain
FlyHigh:Rhiniidae:ATC02869:BMSA:Cosmina_gracilis		Cosmina gracilis Curran, 1927	accepted	Cosmina gracilis		Diptera	Rhiniinae	Cosminini	Cosmina	gracilis	Curran, 1927	Thomas-Cabianca A	2016	Namibia	Zambezi	Ndopu village, Bukalo	-17.73	24.54	17 43.660S 24 32.106E	900		20-23.ii.2012	2012-02-20/23	1	Female	Malaise trap	BMSA	BMSA (D) 33396	Kirk-Spriggs AH	PreservedSpecimen	Degraded sand forest and cultivated plots
FlyHigh:Rhiniidae:ATC02870:BMSA:Cosmina_gracilis		Cosmina gracilis Curran, 1927	accepted	Cosmina gracilis		Diptera	Rhiniinae	Cosminini	Cosmina	gracilis	Curran, 1927	Thomas-Cabianca A	2016	Namibia	Zambezi	Mutonga village	-17.73	24.54	17 43.747S 24 32.384E	930		20-23.ii.2012	2012-02-20/23	1	Female	Malaise trap	BMSA	BMSA (D) 34032	Kirk-Spriggs AH	PreservedSpecimen	Indigenous sand forest
FlyHigh:Rhiniidae:ATC02871:BMSA:Cosmina_gracilis		Cosmina gracilis Curran, 1927	accepted	Cosmina gracilis		Diptera	Rhiniinae	Cosminini	Cosmina	gracilis	Curran, 1927	Thomas-Cabianca A	2016	Namibia	Zambezi	Mutonga village	-17.73	24.54	17 43.747S 24 32.384E	930		20-23.ii.2012	2012-02-20/23	1	Female	Malaise trap	BMSA	BMSA (D) 34033	Kirk-Spriggs AH	PreservedSpecimen	Indigenous sand forest
FlyHigh:Rhiniidae:ATC02872:BMSA:Cosmina_gracilis		Cosmina gracilis Curran, 1927	accepted	Cosmina gracilis		Diptera	Rhiniinae	Cosminini	Cosmina	gracilis	Curran, 1927	Thomas-Cabianca A	2016	Namibia	Zambezi	Mutonga village	-17.73	24.54	17 43.747S 24 32.384E	930		20-23.ii.2012	2012-02-20/23	1	Male	Malaise trap	BMSA	BMSA (D) 34036	Kirk-Spriggs AH	PreservedSpecimen	Indigenous sand forest
FlyHigh:Rhiniidae:ATC02873:BMSA:Cosmina_gracilis		Cosmina gracilis Curran, 1927	accepted	Cosmina gracilis		Diptera	Rhiniinae	Cosminini	Cosmina	gracilis	Curran, 1927	Thomas-Cabianca A	2016	Namibia	Zambezi	Mutonga village	-17.73	24.54	17 43.747S 24 32.384E	930		20-23.ii.2012	2012-02-20/23	1	Female	Malaise trap	BMSA	BMSA (D) 34038	Kirk-Spriggs AH	PreservedSpecimen	Indigenous sand forest
FlyHigh:Rhiniidae:ATC02874:BMSA:Cosmina_gracilis		Cosmina gracilis Curran, 1927	accepted	Cosmina gracilis		Diptera	Rhiniinae	Cosminini	Cosmina	gracilis	Curran, 1927	Thomas-Cabianca A	2016	Namibia	Zambezi	Mutonga village	-17.73	24.54	17 43.747S 24 32.384E	930		20-23.ii.2012	2012-02-20/23	1	Female	Malaise trap	BMSA	BMSA (D) 34039	Kirk-Spriggs AH	PreservedSpecimen	Indigenous sand forest
FlyHigh:Rhiniidae:ATC02875:BMSA:Cosmina_gracilis		Cosmina gracilis Curran, 1927	accepted	Cosmina gracilis		Diptera	Rhiniinae	Cosminini	Cosmina	gracilis	Curran, 1927	Thomas-Cabianca A	2016	Namibia	Zambezi	Mutonga village	-17.73	24.54	17 43.747S 24 32.384E	930		20-23.ii.2012	2012-02-20/23	1	Female	Malaise trap	BMSA	BMSA (D) 34040	Kirk-Spriggs AH	PreservedSpecimen	Indigenous sand forest
FlyHigh:Rhiniidae:ATC02876:BMSA:Cosmina_gracilis		Cosmina gracilis Curran, 1927	accepted	Cosmina gracilis		Diptera	Rhiniinae	Cosminini	Cosmina	gracilis	Curran, 1927	Thomas-Cabianca A	2016	Namibia	Zambezi	Mutonga village	-17.73	24.54	17 43.747S 24 32.384E	930		20-23.ii.2012	2012-02-20/23	1	Male	Malaise trap	BMSA	BMSA (D) 34041	Kirk-Spriggs AH	PreservedSpecimen	Indigenous sand forest
FlyHigh:Rhiniidae:ATC02877:BMSA:Cosmina_gracilis		Cosmina gracilis Curran, 1927	accepted	Cosmina gracilis		Diptera	Rhiniinae	Cosminini	Cosmina	gracilis	Curran, 1927	Thomas-Cabianca A	2016	Namibia	Zambezi	Mutonga village	-17.73	24.54	17 43.747S 24 32.384E	930		20-23.ii.2012	2012-02-20/23	1	Male	Malaise trap	BMSA	BMSA (D) 34402	Kirk-Spriggs AH	PreservedSpecimen	Indigenous sand forest
FlyHigh:Rhiniidae:ATC02878:BMSA:Cosmina_gracilis		Cosmina gracilis Curran, 1927	accepted	Cosmina gracilis		Diptera	Rhiniinae	Cosminini	Cosmina	gracilis	Curran, 1927	Thomas-Cabianca A	2016	Namibia	Zambezi	Mutonga village	-17.73	24.54	17 43.747S 24 32.384E	930		20-23.ii.2012	2012-02-20/23	1	Male	Malaise trap	BMSA	BMSA (D) 34403	Kirk-Spriggs AH	PreservedSpecimen	Indigenous sand forest
FlyHigh:Rhiniidae:ATC02879:BMSA:Cosmina_gracilis		Cosmina gracilis Curran, 1927	accepted	Cosmina gracilis		Diptera	Rhiniinae	Cosminini	Cosmina	gracilis	Curran, 1927	Thomas-Cabianca A	2016	Namibia	Zambezi	Mutonga village	-17.73	24.54	17 43.747S 24 32.384E	930		20-23.ii.2012	2012-02-20/23	1	Male	Malaise trap	BMSA	BMSA (D) 34523	Kirk-Spriggs AH	PreservedSpecimen	Indigenous sand forest
FlyHigh:Rhiniidae:ATC02880:BMSA:Cosmina_gracilis		Cosmina gracilis Curran, 1927	accepted	Cosmina gracilis		Diptera	Rhiniinae	Cosminini	Cosmina	gracilis	Curran, 1927	Thomas-Cabianca A	2016	Namibia	Zambezi	Mutonga village	-17.73	24.54	17 43.747S 24 32.384E	930		20-23.ii.2012	2012-02-20/23	1	Female	Malaise trap	BMSA	BMSA (D) 34908	Kirk-Spriggs AH	PreservedSpecimen	Indigenous sand forest
FlyHigh:Rhiniidae:ATC02881:BMSA:Cosmina_gracilis		Cosmina gracilis Curran, 1927	accepted	Cosmina gracilis		Diptera	Rhiniinae	Cosminini	Cosmina	gracilis	Curran, 1927	Thomas-Cabianca A	2016	Namibia	Zambezi	Mutonga village	-17.73	24.54	17 43.747S 24 32.384E	930		20-23.ii.2012	2012-02-20/23	1	Male	Malaise trap	BMSA	BMSA (D) 34912	Kirk-Spriggs AH	PreservedSpecimen	Indigenous sand forest
FlyHigh:Rhiniidae:ATC02882:BMSA:Fainia_albitarsis		Fainia albitarsis (Macquart, 1846)	accepted	Fainia albitarsis		Diptera	Rhiniinae	Rhiniini	Fainia	albitarsis	(Macquart, 1846)	Rognes K	2012	Democratic Republic of the Congo	Oriental	Bomane village	1.27	23.73	01 16.283N 23 43.994E			24.v.2010	24-05-2010	1	Female	Malaise trap	BMSA	BECE 01314	Kirk-Spriggs AH	PreservedSpecimen	Lowland evergreen secondary forest
FlyHigh:Rhiniidae:ATC02883:BMSA:Fainia_elongata		Fainia elongata (Bezzi, 1908)	accepted	Fainia elongata		Diptera	Rhiniinae	Rhiniini	Fainia	elongata	(Bezzi, 1908)	Rognes K	2012	Democratic Republic of the Congo	Oriental	Bomane village	1.27	23.73	01 16.283N 23 43.994E			20-24/05/2010	2010-05-20/24	1	Male	Malaise trap	BMSA	BECE 01313	Kirk-Spriggs AH	PreservedSpecimen	Lowland evergreen secondary forest
FlyHigh:Rhiniidae:ATC02884:BMSA:Fainia_elongata		Fainia elongata (Bezzi, 1908)	accepted	Fainia elongata		Diptera	Rhiniinae	Rhiniini	Fainia	elongata	(Bezzi, 1908)	Rognes K	2012	Democratic Republic of the Congo	Oriental	Yafira forest transect	0.70	24.20				29-31.v.2010	2010-05-29/31	1	Female	Malaise trap	BMSA	BECE 03117	Kirk-Spriggs AH	PreservedSpecimen	Primary lowland evergreen forest
FlyHigh:Rhiniidae:ATC02885:BMSA:Fainia_elongata		Fainia elongata (Bezzi, 1908)	accepted	Fainia elongata		Diptera	Rhiniinae	Rhiniini	Fainia	elongata	(Bezzi, 1908)	Rognes K	2012	Democratic Republic of the Congo	Oriental	Yafira forest transect	0.70	24.20				29-31.v.2010	2010-05-29/31	1	Female	Malaise trap	BMSA	BECE 03118	Kirk-Spriggs AH	PreservedSpecimen	Primary lowland evergreen forest
FlyHigh:Rhiniidae:ATC02886:BMSA:Fainia_elongata		Fainia elongata (Bezzi, 1908)	accepted	Fainia elongata		Diptera	Rhiniinae	Rhiniini	Fainia	elongata	(Bezzi, 1908)	Rognes K	2012	Democratic Republic of the Congo	Oriental	Yafira forest transect	0.70	24.20				29-31.v.2010	2010-05-29/31	1	Male	Malaise trap	BMSA	BECE 03217	Kirk-Spriggs AH	PreservedSpecimen	Secondary lowland evergreen forest
FlyHigh:Rhiniidae:ATC02887:BMSA:Fainia_elongata		Fainia elongata (Bezzi, 1908)	accepted	Fainia elongata		Diptera	Rhiniinae	Rhiniini	Fainia	elongata	(Bezzi, 1908)	Rognes K	2012	Democratic Republic of the Congo	Oriental	Yafira forest transect	0.70	24.20				29-31.v.2010	2010-05-29/31	1	Male	Malaise trap	BMSA	BECE 03218	Kirk-Spriggs AH	PreservedSpecimen	Secondary lowland evergreen forest
FlyHigh:Rhiniidae:ATC02888:BMSA:Fainia_elongata		Fainia elongata (Bezzi, 1908)	accepted	Fainia elongata		Diptera	Rhiniinae	Rhiniini	Fainia	elongata	(Bezzi, 1908)	Rognes K	2012	Democratic Republic of the Congo	Oriental	Yafira forest transect	0.70	24.20				29-31.v.2010	2010-05-29/31	1	Male	Malaise trap	BMSA	BECE 03219	Kirk-Spriggs AH	PreservedSpecimen	Secondary lowland evergreen forest
FlyHigh:Rhiniidae:ATC02889:BMSA:Fainia_elongata		Fainia elongata (Bezzi, 1908)	accepted	Fainia elongata		Diptera	Rhiniinae	Rhiniini	Fainia	elongata	(Bezzi, 1908)	Rognes K	2012	Democratic Republic of the Congo	Oriental	Yafira forest transect	0.70	24.20				29-31.v.2010	2010-05-29/31	1	Male	Malaise trap	BMSA	BECE 03371	Kirk-Spriggs AH	PreservedSpecimen	Lowland evergreen swamp forest
FlyHigh:Rhiniidae:ATC02890:BMSA:Fainia_elongata		Fainia elongata (Bezzi, 1908)	accepted	Fainia elongata		Diptera	Rhiniinae	Rhiniini	Fainia	elongata	(Bezzi, 1908)	Rognes K	2012	Democratic Republic of the Congo	Oriental	Yafira forest transect	0.70	24.20				29-31.v.2010	2010-05-29/31	1	Female	Malaise trap	BMSA	BECE 03372	Kirk-Spriggs AH	PreservedSpecimen	Lowland evergreen swamp forest
FlyHigh:Rhiniidae:ATC02891:BMSA:Fainia_elongata		Fainia elongata (Bezzi, 1908)	accepted	Fainia elongata		Diptera	Rhiniinae	Rhiniini	Fainia	elongata	(Bezzi, 1908)	Rognes K	2012	Democratic Republic of the Congo	Oriental	Yafira forest transect	0.70	24.20				29-31.v.2010	2010-05-29/31	1	Female	Malaise trap	BMSA	BECE 03373	Kirk-Spriggs AH	PreservedSpecimen	Lowland evergreen swamp forest
FlyHigh:Rhiniidae:ATC02892:BMSA:Fainia_elongata		Fainia elongata (Bezzi, 1908)	accepted	Fainia elongata		Diptera	Rhiniinae	Rhiniini	Fainia	elongata	(Bezzi, 1908)	Rognes K	2012	Democratic Republic of the Congo	Oriental	Yafira forest transect			0.70269S 24.20080E			29-31.v.2010	2010-05-29/31	1	Male	Malaise trap	BMSA	BMSA (D) 03118	Kirk-Spriggs AH	PreservedSpecimen	Primary lowland evergreen forest
FlyHigh:Rhiniidae:ATC02893:BMSA:Fainia_elongata		Fainia elongata (Bezzi, 1908)	accepted	Fainia elongata		Diptera	Rhiniinae	Rhiniini	Fainia	elongata	(Bezzi, 1908)	Rognes K	2012	Democratic Republic of the Congo	Oriental	Yafira forest transect			0.70216S 24.20060E			29-31.v.2010	2010-05-29/31	1	Male	Malaise trap	BMSA	BMSA (D) 03219	Kirk-Spriggs AH	PreservedSpecimen	Secondary lowland evergreen forest
FlyHigh:Rhiniidae:ATC02894:BMSA:Fainia_elongata		Fainia elongata (Bezzi, 1908)	accepted	Fainia elongata		Diptera	Rhiniinae	Rhiniini	Fainia	elongata	(Bezzi, 1908)	Rognes K	2012	Democratic Republic of the Congo	Oriental	Yafira forest transect			0.69594S 24.20107E			29-31.v.2010	2010-05-29/31	1	Male	Malaise trap	BMSA	BMSA (D) 03371	Kirk-Spriggs AH	PreservedSpecimen	Lowland evergreen swamp forest
FlyHigh:Rhiniidae:ATC02895:BMSA:Fainia_elongata		Fainia elongata (Bezzi, 1908)	accepted	Fainia elongata		Diptera	Rhiniinae	Rhiniini	Fainia	elongata	(Bezzi, 1908)	Rognes K	2012	Democratic Republic of the Congo	Oriental	Yafira forest transect			0.69594S 24.20107E			29-31.v.2010	2010-05-29/31	1	Male	Malaise trap	BMSA	BMSA (D) 03372	Kirk-Spriggs AH	PreservedSpecimen	Lowland evergreen swamp forest
FlyHigh:Rhiniidae:ATC02896:BMSA:Isomyia_distinguenda		Isomyia distinguenda (Villeneuve, 1917)	accepted	Isomyia distinguenda		Diptera	Rhiniinae	Cosminini	Isomyia	distinguenda	(Villeneuve, 1917)	Thomas-Cabianca A	2016	Togo	Plateaux	Kuma-Tokpli	6.97	0.57	06 58.30N 00 34.15E	486		21-24.i.2016	2016-01-21/24	1	Male	Malaise trap	BMSA	BMSA (D) 83176	Kirk-Spriggs AH	PreservedSpecimen	Well-vegetated stream bed
FlyHigh:Rhiniidae:ATC02897:BMSA:Isomyia_distinguenda		Isomyia distinguenda (Villeneuve, 1917)	accepted	Isomyia distinguenda		Diptera	Rhiniinae	Cosminini	Isomyia	distinguenda	(Villeneuve, 1917)	Thomas-Cabianca A	2016	Togo	Plateaux	Kuma-Tokpli	6.97	0.57	06 58.30N 00 34.15E	486		21-24.i.2016	2016-01-21/24	1	Male	Malaise trap	BMSA	BMSA (D) 83177	Kirk-Spriggs AH	PreservedSpecimen	Well-vegetated stream bed
FlyHigh:Rhiniidae:ATC02898:BMSA:Isomyia_distinguenda		Isomyia distinguenda (Villeneuve, 1917)	accepted	Isomyia distinguenda		Diptera	Rhiniinae	Cosminini	Isomyia	distinguenda	(Villeneuve, 1917)	Thomas-Cabianca A	2016	Togo	Plateaux	Dzogbegan Monastery	7.24	0.69	07 14.27N 00 41.56E	762		24-25.i.2016	2016-01-24/25	1	Female	Malaise trap	BMSA	BMSA (D) 84366	Kirk-Spriggs AH	PreservedSpecimen	Vegetated stream bed
FlyHigh:Rhiniidae:ATC02899:BMSA:Isomyia_distinguenda		Isomyia distinguenda (Villeneuve, 1917)	accepted	Isomyia distinguenda		Diptera	Rhiniinae	Cosminini	Isomyia	distinguenda	(Villeneuve, 1917)	Thomas-Cabianca A	2016	Togo	Plateaux	Dzogbegan Monastery	7.24	0.69	07 14.27N 00 41.56E	762		24-25.i.2016	2016-01-24/25	1	Male	Malaise trap	BMSA	BMSA (D) 84370	Kirk-Spriggs AH	PreservedSpecimen	Vegetated stream bed
FlyHigh:Rhiniidae:ATC02900:BMSA:Isomyia_dubiosa		Isomyia dubiosa (Villeneuve, 1917)	accepted	Isomyia dubiosa		Diptera	Rhiniinae	Cosminini	Isomyia	dubiosa	(Villeneuve, 1917)	Rognes K	2012	Democratic Republic of the Congo	Oriental	Lieki village	0.69	24.24	00 41.117N 24 14.362E			25.v-05.vi.2010	2010-05-25/2010-06-05	1	Female	Malaise trap	BMSA	BECE 03477	Kirk-Spriggs AH	PreservedSpecimen	Bush paths and village environs
FlyHigh:Rhiniidae:ATC02901:BMSA:Isomyia_dubiosa		Isomyia dubiosa (Villeneuve, 1917)	accepted	Isomyia dubiosa		Diptera	Rhiniinae	Cosminini	Isomyia	dubiosa	(Villeneuve, 1917)	Thomas-Cabianca A	2016	Togo	Plateaux	Kuma-Tokpli	6.97	0.57	06 58.30N 00 34.15E	486		21-24.i.2016	2016-01-21/24	1	Female	Malaise trap	BMSA	BMSA (D) 83174	Kirk-Spriggs AH	PreservedSpecimen	Well-vegetated stream bed
FlyHigh:Rhiniidae:ATC02902:BMSA:Isomyia_dubiosa		Isomyia dubiosa (Villeneuve, 1917)	accepted	Isomyia dubiosa		Diptera	Rhiniinae	Cosminini	Isomyia	dubiosa	(Villeneuve, 1917)	Thomas-Cabianca A	2016	Togo	Plateaux	Kuma-Tokpli	6.97	0.57	06 58.30N 00 34.15E	486		21-24.i.2016	2016-01-21/24	1	Female	Malaise trap	BMSA	BMSA (D) 83175	Kirk-Spriggs AH	PreservedSpecimen	Well-vegetated stream bed
FlyHigh:Rhiniidae:ATC02903:BMSA:Isomyia_dubiosa		Isomyia dubiosa (Villeneuve, 1917)	accepted	Isomyia dubiosa		Diptera	Rhiniinae	Cosminini	Isomyia	dubiosa	(Villeneuve, 1917)	Thomas-Cabianca A	2016	Togo	Plateaux	Kloto Kamp	6.96	0.57	06 57.32N 00 34.32E	594		21-24.i.2016	2016-01-21/24	1	Female	Malaise trap	BMSA	BMSA (D) 81891	Kirk-Spriggs AH	PreservedSpecimen	Remnant forest patch
FlyHigh:Rhiniidae:ATC02904:BMSA:Isomyia_dubiosa		Isomyia dubiosa (Villeneuve, 1917)	accepted	Isomyia dubiosa		Diptera	Rhiniinae	Cosminini	Isomyia	dubiosa	(Villeneuve, 1917)	Thomas-Cabianca A	2016	Togo	Plateaux	Kloto Kamp	6.96	0.57	06 57.32N 00 34.32E	594		21-24.i.2016	2016-01-21/24	1	Male	Malaise trap	BMSA	BMSA (D) 81892	Kirk-Spriggs AH	PreservedSpecimen	Remnant forest patch
FlyHigh:Rhiniidae:ATC02905:BMSA:Isomyia_dubiosa		Isomyia dubiosa (Villeneuve, 1917)	accepted	Isomyia dubiosa		Diptera	Rhiniinae	Cosminini	Isomyia	dubiosa	(Villeneuve, 1917)	Thomas-Cabianca A	2016	Togo	Plateaux	Dzogbegan Monastery	7.24	0.69	07 14.27N 00 41.56E	762		24-25.i.2016	2016-01-24/25	1	Female	Malaise trap	BMSA	BMSA (D) 84367	Kirk-Spriggs AH	PreservedSpecimen	Vegetated stream bed
FlyHigh:Rhiniidae:ATC02906:BMSA:Isomyia_dubiosa		Isomyia dubiosa (Villeneuve, 1917)	accepted	Isomyia dubiosa		Diptera	Rhiniinae	Cosminini	Isomyia	dubiosa	(Villeneuve, 1917)	Thomas-Cabianca A	2016	Togo	Plateaux	Dzogbegan Monastery	7.24	0.69	07 14.27N 00 41.56E	762		24-25.i.2016	2016-01-24/25	1	Female	Malaise trap	BMSA	BMSA (D) 84368	Kirk-Spriggs AH	PreservedSpecimen	Vegetated stream bed
FlyHigh:Rhiniidae:ATC02907:BMSA:Isomyia_dubiosa		Isomyia dubiosa (Villeneuve, 1917)	accepted	Isomyia dubiosa		Diptera	Rhiniinae	Cosminini	Isomyia	dubiosa	(Villeneuve, 1917)	Thomas-Cabianca A	2016	Togo	Plateaux	Dzogbegan Monastery	7.24	0.69	07 14.27N 00 41.56E	762		24-25.i.2016	2016-01-24/25	1	Female	Malaise trap	BMSA	BMSA (D) 84369	Kirk-Spriggs AH	PreservedSpecimen	Vegetated stream bed
FlyHigh:Rhiniidae:ATC02908:BMSA:Isomyia_dubiosa		Isomyia dubiosa (Villeneuve, 1917)	accepted	Isomyia dubiosa		Diptera	Rhiniinae	Cosminini	Isomyia	dubiosa	(Villeneuve, 1917)	Thomas-Cabianca A	2016	Togo	Plateaux	Dzogbegan Monastery	7.24	0.69	07 14.27N 00 41.56E	762		24-25.i.2016	2016-01-24/25	1		Malaise trap	BMSA	BMSA (D) 84371	Kirk-Spriggs AH	PreservedSpecimen	Vegetated stream bed
FlyHigh:Rhiniidae:ATC02909:BMSA:Isomyia_dubiosa		Isomyia dubiosa (Villeneuve, 1917)	accepted	Isomyia dubiosa		Diptera	Rhiniinae	Cosminini	Isomyia	dubiosa	(Villeneuve, 1917)	Thomas-Cabianca A	2016	Togo	Plateaux	Dzogbegan Monastery	7.24	0.69	07 14.27N 00 41.56E	762		24-25.i.2016	2016-01-24/25	1	Female	Malaise trap	BMSA	BMSA (D) 84372	Kirk-Spriggs AH	PreservedSpecimen	Vegetated stream bed
FlyHigh:Rhiniidae:ATC02910:BMSA:Isomyia_dubiosa		Isomyia dubiosa (Villeneuve, 1917)	accepted	Isomyia dubiosa		Diptera	Rhiniinae	Cosminini	Isomyia	dubiosa	(Villeneuve, 1917)	Thomas-Cabianca A	2016	Togo	Plateaux	Dzogbegan Monastery	7.24	0.69	07 14.27N 00 41.56E	762		24-25.i.2016	2016-01-24/25	1	Female	Malaise trap	BMSA	BMSA (D) 84373	Kirk-Spriggs AH	PreservedSpecimen	Vegetated stream bed
FlyHigh:Rhiniidae:ATC02911:BMSA:Isomyia_dubiosa		Isomyia dubiosa (Villeneuve, 1917)	accepted	Isomyia dubiosa		Diptera	Rhiniinae	Cosminini	Isomyia	dubiosa	(Villeneuve, 1917)	Thomas-Cabianca A	2016	Togo	Plateaux	Dzogbegan Monastery	7.24	0.69	07 14.27N 00 41.56E	762		24-25.i.2016	2016-01-24/25	1	Female	Malaise trap	BMSA	BMSA (D) 84374	Kirk-Spriggs AH	PreservedSpecimen	Vegetated stream bed
FlyHigh:Rhiniidae:ATC02912:BMSA:Isomyia_dubiosa		Isomyia dubiosa (Villeneuve, 1917)	accepted	Isomyia dubiosa		Diptera	Rhiniinae	Cosminini	Isomyia	dubiosa	(Villeneuve, 1917)	Thomas-Cabianca A	2016	Togo	Plateaux	Dzogbegan Monastery	7.24	0.69	07 14.27N 00 41.56E	762		24-25.i.2016	2016-01-24/25	1	Female	Malaise trap	BMSA	BMSA (D) 84375	Kirk-Spriggs AH	PreservedSpecimen	Vegetated stream bed
FlyHigh:Rhiniidae:ATC02913:BMSA:Rhinia_apicalis		Rhinia apicalis (Wiedemann, 1830)	accepted	Rhinia apicalis		Diptera	Rhiniinae	Rhiniini	Rhinia	apicalis	(Wiedemann, 1830)	Rognes K	2012	Burundi	Bururi	Rumonge town	-3.98	29.44	03 58.736S 29 26.182E	900		19.xi.2010	19-11-2010	1	Female	hand net	BMSA	BMSA (D) 23993	Kirk-Spriggs AH	PreservedSpecimen			Shore of Lake Tanganyika
FlyHigh:Rhiniidae:ATC02914:BMSA:Rhinia_apicalis		Rhinia apicalis (Wiedemann, 1830)	accepted	Rhinia apicalis		Diptera	Rhiniinae	Rhiniini	Rhinia	apicalis	(Wiedemann, 1830)	Thomas-Cabianca A	2016	Cameroon	Far-North	Mogode, Tsanagai Division	10.60	13.57	10 36.108N 13 33.894E	1015		07.viii.2013	07-08-2013	1	Male	hand net	BMSA	BMSA (D) 51362	Kirk-Spriggs AH	PreservedSpecimen	Cultivated plots
FlyHigh:Rhiniidae:ATC02915:BMSA:Rhinia_apicalis		Rhinia apicalis (Wiedemann, 1830)	accepted	Rhinia apicalis		Diptera	Rhiniinae	Rhiniini	Rhinia	apicalis	(Wiedemann, 1830)	Thomas-Cabianca A	2016	Cameroon	Northwest	Sincoa village, Mezam Division	5.75	10.16	05 45.119N 10 09.589E	1614		20.viii.2013	20-08-2013	1	Female	hand net	BMSA	BMSA (D) 51707	Kirk-Spriggs AH	PreservedSpecimen	Grasses and other vegetation
FlyHigh:Rhiniidae:ATC02916:BMSA:Rhinia_apicalis		Rhinia apicalis (Wiedemann, 1830)	accepted	Rhinia apicalis		Diptera	Rhiniinae	Rhiniini	Rhinia	apicalis	(Wiedemann, 1830)	Thomas-Cabianca A	2016	Namibia	Zambezi	Ndopu village, Bukalo	-17.73	24.54	17 43.660S 24 32.106E	900		20-23.ii.2010	2010-02-20/23	1	Female	Malaise trap	BMSA	BMSA (D) 33340	Kirk-Spriggs AH	PreservedSpecimen	Degraded sand forest and cultivated plots
FlyHigh:Rhiniidae:ATC02917:BMSA:Rhinia_apicalis		Rhinia apicalis (Wiedemann, 1830)	accepted	Rhinia apicalis		Diptera	Rhiniinae	Rhiniini	Rhinia	apicalis	(Wiedemann, 1830)	Thomas-Cabianca A	2016	Namibia	Zambezi	Ndopu village, Bukalo	-17.73	24.54	17 43.660S 24 32.106E	900		20-23.ii.2010	2010-02-20/23	1	Female	Malaise trap	BMSA	BMSA (D) 33341	Kirk-Spriggs AH	PreservedSpecimen	Degraded sand forest and cultivated plots
FlyHigh:Rhiniidae:ATC02918:BMSA:Rhinia_apicalis		Rhinia apicalis (Wiedemann, 1830)	accepted	Rhinia apicalis		Diptera	Rhiniinae	Rhiniini	Rhinia	apicalis	(Wiedemann, 1830)	Thomas-Cabianca A	2016	Namibia	Zambezi	Ndopu village, Bukalo	-17.73	24.54	17 43.660S 24 32.106E	900		20-23.ii.2010	2010-02-20/23	1	Female	Malaise trap	BMSA	BMSA (D) 33342	Kirk-Spriggs AH	PreservedSpecimen	Degraded sand forest and cultivated plots
FlyHigh:Rhiniidae:ATC02919:BMSA:Rhinia_apicalis		Rhinia apicalis (Wiedemann, 1830)	accepted	Rhinia apicalis		Diptera	Rhiniinae	Rhiniini	Rhinia	apicalis	(Wiedemann, 1830)	Thomas-Cabianca A	2016	Namibia	Zambezi	Ndopu village, Bukalo	-17.73	24.54	17 43.660S 24 32.106E	900		20-23.ii.2010	2010-02-20/23	1	Female	Malaise trap	BMSA	BMSA (D) 33343	Kirk-Spriggs AH	PreservedSpecimen	Degraded sand forest and cultivated plots
FlyHigh:Rhiniidae:ATC02920:BMSA:Rhinia_apicalis		Rhinia apicalis (Wiedemann, 1830)	accepted	Rhinia apicalis		Diptera	Rhiniinae	Rhiniini	Rhinia	apicalis	(Wiedemann, 1830)	Thomas-Cabianca A	2016	Namibia	Zambezi	Ndopu village, Bukalo	-17.73	24.54	17 43.660S 24 32.106E	900		20-23.ii.2010	2010-02-20/23	1	Female	Malaise trap	BMSA	BMSA (D) 33344	Kirk-Spriggs AH	PreservedSpecimen	Degraded sand forest and cultivated plots
FlyHigh:Rhiniidae:ATC02921:BMSA:Rhinia_apicalis		Rhinia apicalis (Wiedemann, 1830)	accepted	Rhinia apicalis		Diptera	Rhiniinae	Rhiniini	Rhinia	apicalis	(Wiedemann, 1830)	Thomas-Cabianca A	2016	Namibia	Zambezi	Ndopu village, Bukalo	-17.73	24.54	17 43.660S 24 32.106E	900		20-23.ii.2010	2010-02-20/23	1	Male	Malaise trap	BMSA	BMSA (D) 33345	Kirk-Spriggs AH	PreservedSpecimen	Degraded sand forest and cultivated plots
FlyHigh:Rhiniidae:ATC02922:BMSA:Rhinia_apicalis		Rhinia apicalis (Wiedemann, 1830)	accepted	Rhinia apicalis		Diptera	Rhiniinae	Rhiniini	Rhinia	apicalis	(Wiedemann, 1830)	Thomas-Cabianca A	2016	Namibia	Zambezi	Ndopu village, Bukalo	-17.73	24.54	17 43.660S 24 32.106E	900		20-23.ii.2010	2010-02-20/23	1	Female	Malaise trap	BMSA	BMSA (D) 33346	Kirk-Spriggs AH	PreservedSpecimen	Degraded sand forest and cultivated plots
FlyHigh:Rhiniidae:ATC02923:BMSA:Rhinia_apicalis		Rhinia apicalis (Wiedemann, 1830)	accepted	Rhinia apicalis		Diptera	Rhiniinae	Rhiniini	Rhinia	apicalis	(Wiedemann, 1830)	Thomas-Cabianca A	2016	Namibia	Zambezi	Ndopu village, Bukalo	-17.73	24.54	17 43.660S 24 32.106E	900		20-23.ii.2010	2010-02-20/23	1	Female	Malaise trap	BMSA	BMSA (D) 33347	Kirk-Spriggs AH	PreservedSpecimen	Degraded sand forest and cultivated plots
FlyHigh:Rhiniidae:ATC02924:BMSA:Rhinia_apicalis		Rhinia apicalis (Wiedemann, 1830)	accepted	Rhinia apicalis		Diptera	Rhiniinae	Rhiniini	Rhinia	apicalis	(Wiedemann, 1830)	Thomas-Cabianca A	2016	Namibia	Zambezi	Ndopu village, Bukalo	-17.73	24.54	17 43.660S 24 32.106E	900		20-23.ii.2010	2010-02-20/23	1	Female	Malaise trap	BMSA	BMSA (D) 33348	Kirk-Spriggs AH	PreservedSpecimen	Degraded sand forest and cultivated plots
FlyHigh:Rhiniidae:ATC02925:BMSA:Rhinia_apicalis		Rhinia apicalis (Wiedemann, 1830)	accepted	Rhinia apicalis		Diptera	Rhiniinae	Rhiniini	Rhinia	apicalis	(Wiedemann, 1830)	Thomas-Cabianca A	2016	Namibia	Zambezi	Ndopu village, Bukalo	-17.73	24.54	17 43.660S 24 32.106E	900		20-23.ii.2010	2010-02-20/23	1	Female	Malaise trap	BMSA	BMSA (D) 33350	Kirk-Spriggs AH	PreservedSpecimen	Degraded sand forest and cultivated plots
FlyHigh:Rhiniidae:ATC02926:BMSA:Rhinia_apicalis		Rhinia apicalis (Wiedemann, 1830)	accepted	Rhinia apicalis		Diptera	Rhiniinae	Rhiniini	Rhinia	apicalis	(Wiedemann, 1830)	Thomas-Cabianca A	2016	Namibia	Zambezi	Ndopu village, Bukalo	-17.73	24.54	17 43.660S 24 32.106E	900		20-23.ii.2010	2010-02-20/23	1	Female	Malaise trap	BMSA	BMSA (D) 33351	Kirk-Spriggs AH	PreservedSpecimen	Degraded sand forest and cultivated plots
FlyHigh:Rhiniidae:ATC02927:BMSA:Rhinia_apicalis		Rhinia apicalis (Wiedemann, 1830)	accepted	Rhinia apicalis		Diptera	Rhiniinae	Rhiniini	Rhinia	apicalis	(Wiedemann, 1830)	Thomas-Cabianca A	2016	Namibia	Zambezi	Ndopu village, Bukalo	-17.73	24.54	17 43.660S 24 32.106E	900		20-23.ii.2010	2010-02-20/23	1	Female	Malaise trap	BMSA	BMSA (D) 33352	Kirk-Spriggs AH	PreservedSpecimen	Degraded sand forest and cultivated plots
FlyHigh:Rhiniidae:ATC02928:BMSA:Rhinia_apicalis		Rhinia apicalis (Wiedemann, 1830)	accepted	Rhinia apicalis		Diptera	Rhiniinae	Rhiniini	Rhinia	apicalis	(Wiedemann, 1830)	Thomas-Cabianca A	2016	Namibia	Zambezi	Ndopu village, Bukalo	-17.73	24.54	17 43.660S 24 32.106E	900		20-23.ii.2010	2010-02-20/23	1	Female	Malaise trap	BMSA	BMSA (D) 33353	Kirk-Spriggs AH	PreservedSpecimen	Degraded sand forest and cultivated plots
FlyHigh:Rhiniidae:ATC02929:BMSA:Rhinia_apicalis		Rhinia apicalis (Wiedemann, 1830)	accepted	Rhinia apicalis		Diptera	Rhiniinae	Rhiniini	Rhinia	apicalis	(Wiedemann, 1830)	Thomas-Cabianca A	2016	Namibia	Zambezi	Ndopu village, Bukalo	-17.73	24.54	17 43.660S 24 32.106E	900		20-23.ii.2010	2010-02-20/23	1	Female	Malaise trap	BMSA	BMSA (D) 33354	Kirk-Spriggs AH	PreservedSpecimen	Degraded sand forest and cultivated plots
FlyHigh:Rhiniidae:ATC02930:BMSA:Rhinia_apicalis		Rhinia apicalis (Wiedemann, 1830)	accepted	Rhinia apicalis		Diptera	Rhiniinae	Rhiniini	Rhinia	apicalis	(Wiedemann, 1830)	Thomas-Cabianca A	2016	Namibia	Zambezi	Ndopu village, Bukalo	-17.73	24.54	17 43.660S 24 32.106E	900		20-23.ii.2010	2010-02-20/23	1	Female	Malaise trap	BMSA	BMSA (D) 33355	Kirk-Spriggs AH	PreservedSpecimen	Degraded sand forest and cultivated plots
FlyHigh:Rhiniidae:ATC02931:BMSA:Rhinia_apicalis		Rhinia apicalis (Wiedemann, 1830)	accepted	Rhinia apicalis		Diptera	Rhiniinae	Rhiniini	Rhinia	apicalis	(Wiedemann, 1830)	Thomas-Cabianca A	2016	Namibia	Zambezi	Ndopu village, Bukalo	-17.73	24.54	17 43.660S 24 32.106E	900		20-23.ii.2010	2010-02-20/23	1	Female	Malaise trap	BMSA	BMSA (D) 33356	Kirk-Spriggs AH	PreservedSpecimen	Degraded sand forest and cultivated plots
FlyHigh:Rhiniidae:ATC02932:BMSA:Rhinia_apicalis		Rhinia apicalis (Wiedemann, 1830)	accepted	Rhinia apicalis		Diptera	Rhiniinae	Rhiniini	Rhinia	apicalis	(Wiedemann, 1830)	Thomas-Cabianca A	2016	Namibia	Zambezi	Ndopu village, Bukalo	-17.73	24.54	17 43.660S 24 32.106E	900		20-23.ii.2010	2010-02-20/23	1	Female	Malaise trap	BMSA	BMSA (D) 33358	Kirk-Spriggs AH	PreservedSpecimen	Degraded sand forest and cultivated plots
FlyHigh:Rhiniidae:ATC02933:BMSA:Rhinia_apicalis		Rhinia apicalis (Wiedemann, 1830)	accepted	Rhinia apicalis		Diptera	Rhiniinae	Rhiniini	Rhinia	apicalis	(Wiedemann, 1830)	Thomas-Cabianca A	2016	Namibia	Zambezi	Ndopu village, Bukalo	-17.73	24.54	17 43.660S 24 32.106E	900		20-23.ii.2010	2010-02-20/23	1	Male	Malaise trap	BMSA	BMSA (D) 33359	Kirk-Spriggs AH	PreservedSpecimen	Degraded sand forest and cultivated plots
FlyHigh:Rhiniidae:ATC02934:BMSA:Rhinia_apicalis		Rhinia apicalis (Wiedemann, 1830)	accepted	Rhinia apicalis		Diptera	Rhiniinae	Rhiniini	Rhinia	apicalis	(Wiedemann, 1830)	Thomas-Cabianca A	2016	Namibia	Zambezi	Ndopu village, Bukalo	-17.73	24.54	17 43.660S 24 32.106E	900		20-23.ii.2010	2010-02-20/23	1	Female	Malaise trap	BMSA	BMSA (D) 33360	Kirk-Spriggs AH	PreservedSpecimen	Degraded sand forest and cultivated plots
FlyHigh:Rhiniidae:ATC02935:BMSA:Rhinia_apicalis		Rhinia apicalis (Wiedemann, 1830)	accepted	Rhinia apicalis		Diptera	Rhiniinae	Rhiniini	Rhinia	apicalis	(Wiedemann, 1830)	Thomas-Cabianca A	2016	Namibia	Zambezi	Ndopu village, Bukalo	-17.73	24.54	17 43.660S 24 32.106E	900		20-23.ii.2010	2010-02-20/23	1	Female	Malaise trap	BMSA	BMSA (D) 33361	Kirk-Spriggs AH	PreservedSpecimen	Degraded sand forest and cultivated plots
FlyHigh:Rhiniidae:ATC02936:BMSA:Rhinia_apicalis		Rhinia apicalis (Wiedemann, 1830)	accepted	Rhinia apicalis		Diptera	Rhiniinae	Rhiniini	Rhinia	apicalis	(Wiedemann, 1830)	Thomas-Cabianca A	2016	Namibia	Zambezi	Ndopu village, Bukalo	-17.73	24.54	17 43.660S 24 32.106E	900		20-23.ii.2010	2010-02-20/23	1	Female	Malaise trap	BMSA	BMSA (D) 33362	Kirk-Spriggs AH	PreservedSpecimen	Degraded sand forest and cultivated plots
FlyHigh:Rhiniidae:ATC02937:BMSA:Rhinia_apicalis		Rhinia apicalis (Wiedemann, 1830)	accepted	Rhinia apicalis		Diptera	Rhiniinae	Rhiniini	Rhinia	apicalis	(Wiedemann, 1830)	Thomas-Cabianca A	2016	Namibia	Zambezi	Ndopu village, Bukalo	-17.73	24.54	17 43.660S 24 32.106E	900		20-23.ii.2010	2010-02-20/23	1	Female	Malaise trap	BMSA	BMSA (D) 33363	Kirk-Spriggs AH	PreservedSpecimen	Degraded sand forest and cultivated plots
FlyHigh:Rhiniidae:ATC02938:BMSA:Rhinia_apicalis		Rhinia apicalis (Wiedemann, 1830)	accepted	Rhinia apicalis		Diptera	Rhiniinae	Rhiniini	Rhinia	apicalis	(Wiedemann, 1830)	Thomas-Cabianca A	2016	Namibia	Zambezi	Ndopu village, Bukalo	-17.73	24.54	17 43.660S 24 32.106E	900		20-23.ii.2010	2010-02-20/23	1	Female	Malaise trap	BMSA	BMSA (D) 33364	Kirk-Spriggs AH	PreservedSpecimen	Degraded sand forest and cultivated plots
FlyHigh:Rhiniidae:ATC02939:BMSA:Rhinia_apicalis		Rhinia apicalis (Wiedemann, 1830)	accepted	Rhinia apicalis		Diptera	Rhiniinae	Rhiniini	Rhinia	apicalis	(Wiedemann, 1830)	Thomas-Cabianca A	2016	Namibia	Zambezi	Ndopu village, Bukalo	-17.73	24.54	17 43.660S 24 32.106E	900		20-23.ii.2010	2010-02-20/23	1	Female	Malaise trap	BMSA	BMSA (D) 33365	Kirk-Spriggs AH	PreservedSpecimen	Degraded sand forest and cultivated plots
FlyHigh:Rhiniidae:ATC02940:BMSA:Rhinia_apicalis		Rhinia apicalis (Wiedemann, 1830)	accepted	Rhinia apicalis		Diptera	Rhiniinae	Rhiniini	Rhinia	apicalis	(Wiedemann, 1830)	Thomas-Cabianca A	2016	Namibia	Zambezi	Ndopu village, Bukalo	-17.73	24.54	17 43.660S 24 32.106E	900		20-23.ii.2010	2010-02-20/23	1	Male	Malaise trap	BMSA	BMSA (D) 33366	Kirk-Spriggs AH	PreservedSpecimen	Degraded sand forest and cultivated plots
FlyHigh:Rhiniidae:ATC02941:BMSA:Rhinia_apicalis		Rhinia apicalis (Wiedemann, 1830)	accepted	Rhinia apicalis		Diptera	Rhiniinae	Rhiniini	Rhinia	apicalis	(Wiedemann, 1830)	Thomas-Cabianca A	2016	Namibia	Zambezi	Ndopu village, Bukalo	-17.73	24.54	17 43.660S 24 32.106E	900		20-23.ii.2010	2010-02-20/23	1	Female	Malaise trap	BMSA	BMSA (D) 33367	Kirk-Spriggs AH	PreservedSpecimen	Degraded sand forest and cultivated plots
FlyHigh:Rhiniidae:ATC02942:BMSA:Rhinia_apicalis		Rhinia apicalis (Wiedemann, 1830)	accepted	Rhinia apicalis		Diptera	Rhiniinae	Rhiniini	Rhinia	apicalis	(Wiedemann, 1830)	Thomas-Cabianca A	2016	Namibia	Zambezi	Ndopu village, Bukalo	-17.73	24.54	17 43.660S 24 32.106E	900		20-23.ii.2010	2010-02-20/23	1	Female	Malaise trap	BMSA	BMSA (D) 33368	Kirk-Spriggs AH	PreservedSpecimen	Degraded sand forest and cultivated plots
FlyHigh:Rhiniidae:ATC02943:BMSA:Rhinia_apicalis		Rhinia apicalis (Wiedemann, 1830)	accepted	Rhinia apicalis		Diptera	Rhiniinae	Rhiniini	Rhinia	apicalis	(Wiedemann, 1830)	Thomas-Cabianca A	2016	Namibia	Zambezi	Ndopu village, Bukalo	-17.73	24.54	17 43.660S 24 32.106E	900		20-23.ii.2010	2010-02-20/23	1	Female	Malaise trap	BMSA	BMSA (D) 33369	Kirk-Spriggs AH	PreservedSpecimen	Degraded sand forest and cultivated plots
FlyHigh:Rhiniidae:ATC02944:BMSA:Rhinia_apicalis		Rhinia apicalis (Wiedemann, 1830)	accepted	Rhinia apicalis		Diptera	Rhiniinae	Rhiniini	Rhinia	apicalis	(Wiedemann, 1830)	Thomas-Cabianca A	2016	Namibia	Zambezi	Ndopu village, Bukalo	-17.73	24.54	17 43.660S 24 32.106E	900		20-23.ii.2010	2010-02-20/23	1	Female	Malaise trap	BMSA	BMSA (D) 33370	Kirk-Spriggs AH	PreservedSpecimen	Degraded sand forest and cultivated plots
FlyHigh:Rhiniidae:ATC02945:BMSA:Rhinia_apicalis		Rhinia apicalis (Wiedemann, 1830)	accepted	Rhinia apicalis		Diptera	Rhiniinae	Rhiniini	Rhinia	apicalis	(Wiedemann, 1830)	Thomas-Cabianca A	2016	Namibia	Zambezi	Ndopu village, Bukalo	-17.73	24.54	17 43.660S 24 32.106E	900		20-23.ii.2010	2010-02-20/23	1	Female	Malaise trap	BMSA	BMSA (D) 33371	Kirk-Spriggs AH	PreservedSpecimen	Degraded sand forest and cultivated plots
FlyHigh:Rhiniidae:ATC02946:BMSA:Rhinia_apicalis		Rhinia apicalis (Wiedemann, 1830)	accepted	Rhinia apicalis		Diptera	Rhiniinae	Rhiniini	Rhinia	apicalis	(Wiedemann, 1830)	Thomas-Cabianca A	2016	Namibia	Zambezi	Ndopu village, Bukalo	-17.73	24.54	17 43.660S 24 32.106E	900		20-23.ii.2010	2010-02-20/23	1	Female	Malaise trap	BMSA	BMSA (D) 33372	Kirk-Spriggs AH	PreservedSpecimen	Degraded sand forest and cultivated plots
FlyHigh:Rhiniidae:ATC02947:BMSA:Rhinia_apicalis		Rhinia apicalis (Wiedemann, 1830)	accepted	Rhinia apicalis		Diptera	Rhiniinae	Rhiniini	Rhinia	apicalis	(Wiedemann, 1830)	Thomas-Cabianca A	2016	Namibia	Zambezi	Ndopu village, Bukalo	-17.73	24.54	17 43.660S 24 32.106E	900		20-23.ii.2010	2010-02-20/23	1	Female	Malaise trap	BMSA	BMSA (D) 33373	Kirk-Spriggs AH	PreservedSpecimen	Degraded sand forest and cultivated plots
FlyHigh:Rhiniidae:ATC02948:BMSA:Rhinia_apicalis		Rhinia apicalis (Wiedemann, 1830)	accepted	Rhinia apicalis		Diptera	Rhiniinae	Rhiniini	Rhinia	apicalis	(Wiedemann, 1830)	Thomas-Cabianca A	2016	Namibia	Zambezi	Ndopu village, Bukalo	-17.73	24.54	17 43.660S 24 32.106E	900		20-23.ii.2010	2010-02-20/23	1	Female	Malaise trap	BMSA	BMSA (D) 33374	Kirk-Spriggs AH	PreservedSpecimen	Degraded sand forest and cultivated plots
FlyHigh:Rhiniidae:ATC02949:BMSA:Rhinia_apicalis		Rhinia apicalis (Wiedemann, 1830)	accepted	Rhinia apicalis		Diptera	Rhiniinae	Rhiniini	Rhinia	apicalis	(Wiedemann, 1830)	Thomas-Cabianca A	2016	Namibia	Zambezi	Ndopu village, Bukalo	-17.73	24.54	17 43.660S 24 32.106E	900		20-23.ii.2010	2010-02-20/23	1	Female	Malaise trap	BMSA	BMSA (D) 33375	Kirk-Spriggs AH	PreservedSpecimen	Degraded sand forest and cultivated plots
FlyHigh:Rhiniidae:ATC02950:BMSA:Rhinia_apicalis		Rhinia apicalis (Wiedemann, 1830)	accepted	Rhinia apicalis		Diptera	Rhiniinae	Rhiniini	Rhinia	apicalis	(Wiedemann, 1830)	Thomas-Cabianca A	2016	Namibia	Zambezi	Ndopu village, Bukalo	-17.73	24.54	17 43.660S 24 32.106E	900		20-23.ii.2010	2010-02-20/23	1	Female	Malaise trap	BMSA	BMSA (D) 33376	Kirk-Spriggs AH	PreservedSpecimen	Degraded sand forest and cultivated plots
FlyHigh:Rhiniidae:ATC02951:BMSA:Rhinia_apicalis		Rhinia apicalis (Wiedemann, 1830)	accepted	Rhinia apicalis		Diptera	Rhiniinae	Rhiniini	Rhinia	apicalis	(Wiedemann, 1830)	Thomas-Cabianca A	2016	Namibia	Zambezi	Ndopu village, Bukalo	-17.73	24.54	17 43.660S 24 32.106E	900		20-23.ii.2010	2010-02-20/23	1	Female	Malaise trap	BMSA	BMSA (D) 33377	Kirk-Spriggs AH	PreservedSpecimen	Degraded sand forest and cultivated plots
FlyHigh:Rhiniidae:ATC02952:BMSA:Rhinia_apicalis		Rhinia apicalis (Wiedemann, 1830)	accepted	Rhinia apicalis		Diptera	Rhiniinae	Rhiniini	Rhinia	apicalis	(Wiedemann, 1830)	Thomas-Cabianca A	2016	Namibia	Zambezi	Ndopu village, Bukalo	-17.73	24.54	17 43.660S 24 32.106E	900		20-23.ii.2010	2010-02-20/23	1	Female	Malaise trap	BMSA	BMSA (D) 33378	Kirk-Spriggs AH	PreservedSpecimen	Degraded sand forest and cultivated plots
FlyHigh:Rhiniidae:ATC02953:BMSA:Rhinia_apicalis		Rhinia apicalis (Wiedemann, 1830)	accepted	Rhinia apicalis		Diptera	Rhiniinae	Rhiniini	Rhinia	apicalis	(Wiedemann, 1830)	Thomas-Cabianca A	2016	Namibia	Zambezi	Ndopu village, Bukalo	-17.73	24.54	17 43.660S 24 32.106E	900		20-23.ii.2010	2010-02-20/23	1	Female	Malaise trap	BMSA	BMSA (D) 33379	Kirk-Spriggs AH	PreservedSpecimen	Degraded sand forest and cultivated plots
FlyHigh:Rhiniidae:ATC02954:BMSA:Rhinia_apicalis		Rhinia apicalis (Wiedemann, 1830)	accepted	Rhinia apicalis		Diptera	Rhiniinae	Rhiniini	Rhinia	apicalis	(Wiedemann, 1830)	Thomas-Cabianca A	2016	Namibia	Zambezi	Ndopu village, Bukalo	-17.73	24.54	17 43.660S 24 32.106E	900		20-23.ii.2010	2010-02-20/23	1	Female	Malaise trap	BMSA	BMSA (D) 33380	Kirk-Spriggs AH	PreservedSpecimen	Degraded sand forest and cultivated plots
FlyHigh:Rhiniidae:ATC02955:BMSA:Rhinia_apicalis		Rhinia apicalis (Wiedemann, 1830)	accepted	Rhinia apicalis		Diptera	Rhiniinae	Rhiniini	Rhinia	apicalis	(Wiedemann, 1830)	Thomas-Cabianca A	2016	Namibia	Zambezi	Mutonga village	-17.73	24.54	17 43.747S 24 32.384E	930		20-23.ii.2010	2010-02-20/23	1	Female	Malaise trap	BMSA	BMSA (D) 34042	Kirk-Spriggs AH	PreservedSpecimen	Indigenous sand forest
FlyHigh:Rhiniidae:ATC02956:BMSA:Rhinia_apicalis		Rhinia apicalis (Wiedemann, 1830)	accepted	Rhinia apicalis		Diptera	Rhiniinae	Rhiniini	Rhinia	apicalis	(Wiedemann, 1830)	Thomas-Cabianca A	2016	Namibia	Zambezi	Mutonga village	-17.73	24.54	17 43.747S 24 32.384E	930		20-23.ii.2010	2010-02-20/23	1	Male	Malaise trap	BMSA	BMSA (D) 34043	Kirk-Spriggs AH	PreservedSpecimen	Indigenous sand forest
FlyHigh:Rhiniidae:ATC02957:BMSA:Rhinia_apicalis		Rhinia apicalis (Wiedemann, 1830)	accepted	Rhinia apicalis		Diptera	Rhiniinae	Rhiniini	Rhinia	apicalis	(Wiedemann, 1830)	Thomas-Cabianca A	2016	Namibia	Zambezi	Mutonga village	-17.73	24.54	17 43.747S 24 32.384E	930		20-23.ii.2010	2010-02-20/23	1	Female	Malaise trap	BMSA	BMSA (D) 34044	Kirk-Spriggs AH	PreservedSpecimen	Indigenous sand forest
FlyHigh:Rhiniidae:ATC02958:BMSA:Rhinia_apicalis		Rhinia apicalis (Wiedemann, 1830)	accepted	Rhinia apicalis		Diptera	Rhiniinae	Rhiniini	Rhinia	apicalis	(Wiedemann, 1830)	Thomas-Cabianca A	2016	Namibia	Zambezi	Mutonga village	-17.73	24.54	17 43.747S 24 32.384E	930		20-23.ii.2010	2010-02-20/23	1	Female	Malaise trap	BMSA	BMSA (D) 34045	Kirk-Spriggs AH	PreservedSpecimen	Indigenous sand forest
FlyHigh:Rhiniidae:ATC02959:BMSA:Rhinia_apicalis		Rhinia apicalis (Wiedemann, 1830)	accepted	Rhinia apicalis		Diptera	Rhiniinae	Rhiniini	Rhinia	apicalis	(Wiedemann, 1830)	Thomas-Cabianca A	2016	Namibia	Zambezi	Mutonga village	-17.73	24.54	17 43.747S 24 32.384E	930		20-23.ii.2010	2010-02-20/23	1	Female	Malaise trap	BMSA	BMSA (D) 34399	Kirk-Spriggs AH	PreservedSpecimen	Indigenous sand forest
FlyHigh:Rhiniidae:ATC02960:BMSA:Rhinia_apicalis		Rhinia apicalis (Wiedemann, 1830)	accepted	Rhinia apicalis		Diptera	Rhiniinae	Rhiniini	Rhinia	apicalis	(Wiedemann, 1830)	Thomas-Cabianca A	2016	Namibia	Zambezi	Mutonga village	-17.73	24.54	17 43.747S 24 32.384E	930		20-23.ii.2010	2010-02-20/23	1	Female	Malaise trap	BMSA	BMSA (D) 34525	Kirk-Spriggs AH	PreservedSpecimen	Indigenous sand forest
FlyHigh:Rhiniidae:ATC02961:BMSA:Rhinia_apicalis		Rhinia apicalis (Wiedemann, 1830)	accepted	Rhinia apicalis		Diptera	Rhiniinae	Rhiniini	Rhinia	apicalis	(Wiedemann, 1830)	Thomas-Cabianca A	2016	Namibia	Zambezi	Mutonga village	-17.73	24.54	17 43.747S 24 32.384E	930		20-23.ii.2010	2010-02-20/23	1	Female	Malaise trap	BMSA	BMSA (D) 34526	Kirk-Spriggs AH	PreservedSpecimen	Indigenous sand forest
FlyHigh:Rhiniidae:ATC02962:BMSA:Rhinia_apicalis		Rhinia apicalis (Wiedemann, 1830)	accepted	Rhinia apicalis		Diptera	Rhiniinae	Rhiniini	Rhinia	apicalis	(Wiedemann, 1830)	Thomas-Cabianca A	2016	Namibia	Zambezi	Mutonga village	-17.73	24.54	17 43.747S 24 32.384E	930		20-23.ii.2010	2010-02-20/23	1	Female	Malaise trap	BMSA	BMSA (D) 34907	Kirk-Spriggs AH	PreservedSpecimen	Indigenous sand forest
FlyHigh:Rhiniidae:ATC02963:BMSA:Rhinia_apicalis		Rhinia apicalis (Wiedemann, 1830)	accepted	Rhinia apicalis		Diptera	Rhiniinae	Rhiniini	Rhinia	apicalis	(Wiedemann, 1830)	Thomas-Cabianca A	2016	Namibia	Zambezi	Mutonga village	-17.73	24.54	17 43.747S 24 32.384E	930		20-23.ii.2010	2010-02-20/23	1	Female	Malaise trap	BMSA	BMSA (D) 34909	Kirk-Spriggs AH	PreservedSpecimen	Indigenous sand forest
FlyHigh:Rhiniidae:ATC02964:BMSA:Rhinia_apicalis		Rhinia apicalis (Wiedemann, 1830)	accepted	Rhinia apicalis		Diptera	Rhiniinae	Rhiniini	Rhinia	apicalis	(Wiedemann, 1830)	Thomas-Cabianca A	2016	Namibia	Zambezi	Mutonga village	-17.73	24.54	17 43.747S 24 32.384E	930		20-23.ii.2010	2010-02-20/23	1	Female	Malaise trap	BMSA	BMSA (D) 34910	Kirk-Spriggs AH	PreservedSpecimen	Indigenous sand forest
FlyHigh:Rhiniidae:ATC02965:BMSA:Rhinia_apicalis		Rhinia apicalis (Wiedemann, 1830)	accepted	Rhinia apicalis		Diptera	Rhiniinae	Rhiniini	Rhinia	apicalis	(Wiedemann, 1830)	Thomas-Cabianca A	2016	Namibia	Zambezi	Mutonga village	-17.73	24.54	17 43.747S 24 32.384E	930		20-23.ii.2010	2010-02-20/23	1	Female	Malaise trap	BMSA	BMSA (D) 34911	Kirk-Spriggs AH	PreservedSpecimen	Indigenous sand forest
FlyHigh:Rhiniidae:ATC02966:BMSA:Rhinia_apicalis		Rhinia apicalis (Wiedemann, 1830)	accepted	Rhinia apicalis		Diptera	Rhiniinae	Rhiniini	Rhinia	apicalis	(Wiedemann, 1830)	Thomas-Cabianca A	2016	Namibia	Zambezi	Mutonga village	-17.73	24.54	17 43.747S 24 32.384E	930		20-23.ii.2010	2010-02-20/23	1	Female	Malaise trap	BMSA	BMSA (D) 34914	Kirk-Spriggs AH	PreservedSpecimen	Indigenous sand forest
FlyHigh:Rhiniidae:ATC02967:BMSA:Rhinia_apicalis		Rhinia apicalis (Wiedemann, 1830)	accepted	Rhinia apicalis		Diptera	Rhiniinae	Rhiniini	Rhinia	apicalis	(Wiedemann, 1830)	Thomas-Cabianca A	2016	Namibia	Zambezi	Mavunje campsite	-17.92	23.32	17 55.141S 23 19.073E	945		22-26.xi.2012	2012-11-22/26	1	Female	Malaise trap	BMSA	BMSA (D) 47695	Kirk-Spriggs AH	PreservedSpecimen	Kwando River floodplain
FlyHigh:Rhiniidae:ATC02968:BMSA:Rhinia_apicalis		Rhinia apicalis (Wiedemann, 1830)	accepted	Rhinia apicalis		Diptera	Rhiniinae	Rhiniini	Rhinia	apicalis	(Wiedemann, 1830)	Thomas-Cabianca A	2016	Namibia	Zambezi	Mavunje campsite	-17.92	23.32	17 55.141S 23 19.073E	945		22-26.xi.2012	2012-11-22/26	1	Female	Malaise trap	BMSA	BMSA (D) 47696	Kirk-Spriggs AH	PreservedSpecimen	Kwando River floodplain
FlyHigh:Rhiniidae:ATC02969:BMSA:Rhinia_apicalis		Rhinia apicalis (Wiedemann, 1830)	accepted	Rhinia apicalis		Diptera	Rhiniinae	Rhiniini	Rhinia	apicalis	(Wiedemann, 1830)	Thomas-Cabianca A	2016	Cameroon	Far-North	Mogode-Cha, Mayo-Tsanga Division	10.57	13.61	10 34.111N 13 36.422E	1001		08-10.viii.2013	2013-08-08/10	1	Female	Malaise trap	BMSA	BMSA (D) 53940	Kirk-Spriggs AH	PreservedSpecimen	Degrated savanna forest
FlyHigh:Rhiniidae:ATC02970:BMSA:Rhinia_apicalis		Rhinia apicalis (Wiedemann, 1830)	accepted	Rhinia apicalis		Diptera	Rhiniinae	Rhiniini	Rhinia	apicalis	(Wiedemann, 1830)	Thomas-Cabianca A	2016	Cameroon	Far-North	Mogode-Cha, Mayo-Tsanga Division	10.57	13.61	10 34.111N 13 36.422E	1001		08-10.viii.2013	2013-08-08/10	1	Female	Malaise trap	BMSA	BMSA (D) 55414	Kirk-Spriggs AH	PreservedSpecimen	Degrated savanna forest
FlyHigh:Rhiniidae:ATC02971:BMSA:Rhinia_apicalis		Rhinia apicalis (Wiedemann, 1830)	accepted	Rhinia apicalis		Diptera	Rhiniinae	Rhiniini	Rhinia	apicalis	(Wiedemann, 1830)	Thomas-Cabianca A	2016	Cameroon	Far-North	Mogode-Cha, Mayo-Tsanga Division	10.57	13.61	10 34.111N 13 36.422E	1001		08-10.viii.2013	2013-08-08/10	1	Female	Malaise trap	BMSA	BMSA (D) 55415	Kirk-Spriggs AH	PreservedSpecimen	Degrated savanna forest
FlyHigh:Rhiniidae:ATC02972:BMSA:Rhinia_apicalis		Rhinia apicalis (Wiedemann, 1830)	accepted	Rhinia apicalis		Diptera	Rhiniinae	Rhiniini	Rhinia	apicalis	(Wiedemann, 1830)	Thomas-Cabianca A	2016	Cameroon	Far-North	Mogode-Cha, Mayo-Tsanga Division	10.57	13.61	10 34.111N 13 36.422E	1001		8-10.viii.2013	2013-08-08/10	1	Female	Malaise trap	BMSA	BMSA (D) 50776	Kirk-Spriggs AH	PreservedSpecimen	Degrated savanna forest
FlyHigh:Rhiniidae:ATC02973:BMSA:Rhinia_apicalis		Rhinia apicalis (Wiedemann, 1830)	accepted	Rhinia apicalis		Diptera	Rhiniinae	Rhiniini	Rhinia	apicalis	(Wiedemann, 1830)	Thomas-Cabianca A	2016	La Réunion, France		Mare Longue, réserve naturelle	-21.35	55.74	21 21 08S 55 44 20E	270		7-10.xi.2015	2015-11-07/10	1	Female	Malaise trap	BMSA	BMSA (D) 75368	Kirk-Spriggs AH	PreservedSpecimen	Lowland tropical rainforest
FlyHigh:Rhiniidae:ATC02974:BMSA:Rhinia_apicalis		Rhinia apicalis (Wiedemann, 1830)	accepted	Rhinia apicalis		Diptera	Rhiniinae	Rhiniini	Rhinia	apicalis	(Wiedemann, 1830)	Thomas-Cabianca A	2016	La Réunion, France		Mare Longue, réserve naturelle	-21.35	55.74	21 21 08S 55 44 20E	270		7-10.xi.2015	2015-11-07/10	1	Female	Malaise trap	BMSA	BMSA (D) 75369	Kirk-Spriggs AH	PreservedSpecimen	Lowland tropical rainforest
FlyHigh:Rhiniidae:ATC02975:BMSA:Rhinia_apicalis		Rhinia apicalis (Wiedemann, 1830)	accepted	Rhinia apicalis		Diptera	Rhiniinae	Rhiniini	Rhinia	apicalis	(Wiedemann, 1830)	Thomas-Cabianca A	2016	Benin	Atlantique	Calavi, IITA grounds	6.42	2.32	06 25.13N 02 19.42E	3		15-18.i.2016	2016-01-15/18	1	Female	Malaise trap	BMSA	BMSA (D) 79573	Kirk-Spriggs AH	PreservedSpecimen	Remnant forest and agricultural plots
FlyHigh:Rhiniidae:ATC02976:BMSA:Rhinia_apicalis		Rhinia apicalis (Wiedemann, 1830)	accepted	Rhinia apicalis		Diptera	Rhiniinae	Rhiniini	Rhinia	apicalis	(Wiedemann, 1830)	Thomas-Cabianca A	2016	Benin	Atlantique	Calavi, IITA grounds	6.42	2.32	06 25.13N 02 19.42E	3		15-18.i.2016	2016-01-15/18	1	Female	Malaise trap	BMSA	BMSA (D) 79591	Kirk-Spriggs AH	PreservedSpecimen	Remnant forest and agricultural plots
FlyHigh:Rhiniidae:ATC02977:BMSA:Rhinia_apicalis		Rhinia apicalis (Wiedemann, 1830)	accepted	Rhinia apicalis		Diptera	Rhiniinae	Rhiniini	Rhinia	apicalis	(Wiedemann, 1830)	Thomas-Cabianca A	2016	Benin	Atlantique	Calavi, IITA grounds	6.42	2.32	06 25.13N 02 19.42E	3		15-18.i.2016	2016-01-15/18	1	Female	Malaise trap	BMSA	BMSA (D) 79592	Kirk-Spriggs AH	PreservedSpecimen	Remnant forest and agricultural plots
FlyHigh:Rhiniidae:ATC02978:BMSA:Rhinia_apicalis		Rhinia apicalis (Wiedemann, 1830)	accepted	Rhinia apicalis		Diptera	Rhiniinae	Rhiniini	Rhinia	apicalis	(Wiedemann, 1830)	Thomas-Cabianca A	2016	Benin	Atlantique	Drabo Gbo	6.50	2.30	06 30.04N 02 18.05E	33		18-20.i.2016	2016-01-18/20	1	Male	Malaise trap	BMSA	BMSA (D) 81149	Kirk-Spriggs AH	PreservedSpecimen	Mature secondary forest
FlyHigh:Rhiniidae:ATC02979:BMSA:Rhinia_apicalis		Rhinia apicalis (Wiedemann, 1830)	accepted	Rhinia apicalis		Diptera	Rhiniinae	Rhiniini	Rhinia	apicalis	(Wiedemann, 1830)	Thomas-Cabianca A	2016	Togo	Plateaux	Dzogbegan Monastery	7.24	0.69	07 14.27N 00 41.56E	762		24-25.i.2016	2016-01-24/25	1	Male	Malaise trap	BMSA	BMSA (D) 84399	Kirk-Spriggs AH	PreservedSpecimen	Vegetated stream bed
FlyHigh:Rhiniidae:ATC02980:BMSA:Rhinia_apicalis		Rhinia apicalis (Wiedemann, 1830)	accepted	Rhinia apicalis		Diptera	Rhiniinae	Rhiniini	Rhinia	apicalis	(Wiedemann, 1830)	Thomas-Cabianca A	2016	Benin	Atlantique	Niaouli Research Station	6.74	2.12	06 44.40N 02 07.38E	64		26-28.i.2016	2016-01-26/28	1	Female	Malaise trap	BMSA	BMSA (D) 85534	Kirk-Spriggs AH	PreservedSpecimen	Lowland gallery forest and stream bed
FlyHigh:Rhiniidae:ATC02981:BMSA:Rhinia_apicalis		Rhinia apicalis (Wiedemann, 1830)	accepted	Rhinia apicalis		Diptera	Rhiniinae	Rhiniini	Rhinia	apicalis	(Wiedemann, 1830)	Thomas-Cabianca A	2016	Benin	Atlantique	Niaouli Research Station	6.74	2.12	06 44.40N 02 07.38E	64		26-28.i.2016	2016-01-26/28	1	Female	Malaise trap	BMSA	BMSA (D) 85547	Kirk-Spriggs AH	PreservedSpecimen	Lowland gallery forest and stream bed
FlyHigh:Rhiniidae:ATC02982:BMSA:Rhinia_apicalis		Rhinia apicalis (Wiedemann, 1830)	accepted	Rhinia apicalis		Diptera	Rhiniinae	Rhiniini	Rhinia	apicalis	(Wiedemann, 1830)	Thomas-Cabianca A	2016	Benin	Atlantique	Niaouli Research Station	6.74	2.12	06 44.40N 02 07.38E	64		26-28.i.2016	2016-01-26/28	1	Female	Malaise trap	BMSA	BMSA (D) 85548	Kirk-Spriggs AH	PreservedSpecimen	Lowland gallery forest and stream bed
FlyHigh:Rhiniidae:ATC02983:BMSA:Rhinia_apicalis		Rhinia apicalis (Wiedemann, 1830)	accepted	Rhinia apicalis		Diptera	Rhiniinae	Rhiniini	Rhinia	apicalis	(Wiedemann, 1830)	Thomas-Cabianca A	2016	Benin	Atlantique	Niaouli Research Station	6.74	2.12	06 44.40N 02 07.38E	64		26-28.i.2016	2016-01-26/28	1	Female	Malaise trap	BMSA	BMSA (D) 85550	Kirk-Spriggs AH	PreservedSpecimen	Lowland gallery forest and stream bed
FlyHigh:Rhiniidae:ATC02984:BMSA:Rhinia_apicalis		Rhinia apicalis (Wiedemann, 1830)	accepted	Rhinia apicalis		Diptera	Rhiniinae	Rhiniini	Rhinia	apicalis	(Wiedemann, 1830)	Thomas-Cabianca A	2016	Benin	Atlantique	Niaouli Research Station	6.74	2.12	06 44.40N 02 07.38E	64		26-28.i.2016	2016-01-26/28	1	Female	Malaise trap	BMSA	BMSA (D) 85553	Kirk-Spriggs AH	PreservedSpecimen	Lowland gallery forest and stream bed
FlyHigh:Rhiniidae:ATC02985:BMSA:Rhinia_apicalis		Rhinia apicalis (Wiedemann, 1830)	accepted	Rhinia apicalis		Diptera	Rhiniinae	Rhiniini	Rhinia	apicalis	(Wiedemann, 1830)	Thomas-Cabianca A	2016	Benin	Atlantique	Niaouli Research Station	6.74	2.12	06 44.40N 02 07.38E	64		26-28.i.2016	2016-01-26/28	1	Female	Malaise trap	BMSA	BMSA (D) 85554	Kirk-Spriggs AH	PreservedSpecimen	Lowland gallery forest and stream bed
FlyHigh:Rhiniidae:ATC02986:BMSA:Rhinia_apicalis		Rhinia apicalis (Wiedemann, 1830)	accepted	Rhinia apicalis		Diptera	Rhiniinae	Rhiniini	Rhinia	apicalis	(Wiedemann, 1830)	Thomas-Cabianca A	2016	Benin	Atlantique	Niaouli Research Station	6.74	2.12	06 44.40N 02 07.38E	64		26-28.i.2016	2016-01-26/28	1	Female	Malaise trap	BMSA	BMSA (D) 85555	Kirk-Spriggs AH	PreservedSpecimen	Lowland gallery forest and stream bed
FlyHigh:Rhiniidae:ATC02987:BMSA:Rhinia_apicalis		Rhinia apicalis (Wiedemann, 1830)	accepted	Rhinia apicalis		Diptera	Rhiniinae	Rhiniini	Rhinia	apicalis	(Wiedemann, 1830)	Thomas-Cabianca A	2016	Benin	Atlantique	Niaouli Research Station	6.74	2.12	06 44.40N 02 07.38E	64		26-28.i.2016	2016-01-26/28	1	Female	Malaise trap	BMSA	BMSA (D) 85558	Kirk-Spriggs AH	PreservedSpecimen	Lowland gallery forest and stream bed
FlyHigh:Rhiniidae:ATC02988:BMSA:Rhinia_coxendix		Rhinia coxendix (Villeneuve, 1915)	accepted	Rhinia coxendix		Diptera	Rhiniinae	Rhiniini	Rhinia	coxendix	(Villeneuve, 1915)	Rognes K	2012	Democratic Republic of the Congo	Oriental	Eyolo forest, ca. 2 km E Lieki	0.70	24.24				25-29.v.2010	2010-05-25/29	1	Male	Malaise trap	BMSA	BECE 02554	Kirk-Spriggs AH	PreservedSpecimen	Lowland evergreen swamp forest
FlyHigh:Rhiniidae:ATC02989:BMSA:Rhyncomya_cassotis		Rhyncomya cassotis (Walker, 1849)	accepted	Rhyncomya cassotis		Diptera	Rhiniinae	Cosminini	Rhyncomya	cassotis	(Walker, 1849)	Rognes K	2012	Democratic Republic of the Congo	Oriental	Lieki village	0.69	24.24	00 41.117N 24 14.362E			25.v-04.vi.2010	2010-05-25/06-04	1	Male	hand net	BMSA	BECE 02911	Kirk-Spriggs AH	PreservedSpecimen	Bush paths and village environs
FlyHigh:Rhiniidae:ATC02990:BMSA:Rhyncomya_cassotis		Rhyncomya cassotis (Walker, 1849)	accepted	Rhyncomya cassotis		Diptera	Rhiniinae	Cosminini	Rhyncomya	cassotis	(Walker, 1849)	Rognes K	2012	Democratic Republic of the Congo	Oriental	Lieki village	0.69	24.24	00 41.117N 24 14.362E			25.v-04.vi.2010	2010-05-25/06-04	1	Male	hand net	BMSA	BECE 02912	Kirk-Spriggs AH	PreservedSpecimen	Bush paths and village environs
FlyHigh:Rhiniidae:ATC02991:BMSA:Rhyncomya_cassotis		Rhyncomya cassotis (Walker, 1849)	accepted	Rhyncomya cassotis		Diptera	Rhiniinae	Cosminini	Rhyncomya	cassotis	(Walker, 1849)	Thomas-Cabianca A	2016	Namibia	Zambezi	Ndopu village, Bukalo, near	-17.73	24.54	17 43.660S 24 32.106E	900		20-23.ii.2012	2012-02-20/23	1	Male	Malaise trap	BMSA	BMSA (D) 33382	Kirk-Spriggs AH	PreservedSpecimen	Degraded sand forest and cultivated plots
FlyHigh:Rhiniidae:ATC02992:BMSA:Rhyncomya_cassotis		Rhyncomya cassotis (Walker, 1849)	accepted	Rhyncomya cassotis		Diptera	Rhiniinae	Cosminini	Rhyncomya	cassotis	(Walker, 1849)	Thomas-Cabianca A	2016	Namibia	Zambezi	Ndopu village, Bukalo, near	-17.73	24.54	17 43.660S 24 32.106E	900		20-23.ii.2012	2012-02-20/23	1	Male	Malaise trap	BMSA	BMSA (D) 33394	Kirk-Spriggs AH	PreservedSpecimen	Degraded sand forest and cultivated plots
FlyHigh:Rhiniidae:ATC02993:BMSA:Rhyncomya_cassotis		Rhyncomya cassotis (Walker, 1849)	accepted	Rhyncomya cassotis		Diptera	Rhiniinae	Cosminini	Rhyncomya	cassotis	(Walker, 1849)	Thomas-Cabianca A	2016	Namibia	Zambezi	Mavunje campsite	-17.92	23.32	17 55.141S 23 19.073E	945		22-26.xi.2012	2012-11-22/26	1	Male	Malaise trap	BMSA	BMSA (D) 47657	Kirk-Spriggs AH	PreservedSpecimen	Kwando River floodplain
FlyHigh:Rhiniidae:ATC02994:BMSA:Rhyncomya_cassotis		Rhyncomya cassotis (Walker, 1849)	accepted	Rhyncomya cassotis		Diptera	Rhiniinae	Cosminini	Rhyncomya	cassotis	(Walker, 1849)	Thomas-Cabianca A	2016	Zambia	Central	Kafue National Park, Mayukuyuku camp	-14.92	26.06	14 54.898S 26 03.820E	1081		03-05.xii.2012	2012-12-03/05	1	Male	Malaise trap	BMSA	BMSA (D) 48787	Kirk-Spriggs AH | Kirk-Spriggs MK	PreservedSpecimen	Central Zambezian Miombo Woodlands
FlyHigh:Rhiniidae:ATC02995:BMSA:Rhyncomya_cassotis		Rhyncomya cassotis (Walker, 1849)	accepted	Rhyncomya cassotis		Diptera	Rhiniinae	Cosminini	Rhyncomya	cassotis	(Walker, 1849)	Thomas-Cabianca A	2016	Zambia	Central	Kafue National Park, Mayukuyuku camp	-14.92	26.06	14 54.898S 26 03.820E	1081		03-05.xii.2012	2012-12-03/05	1	Male	Malaise trap	BMSA	BMSA (D) 48788	Kirk-Spriggs AH | Kirk-Spriggs MK	PreservedSpecimen	Central Zambezian Miombo Woodlands
FlyHigh:Rhiniidae:ATC02996:BMSA:Rhyncomya_cassotis		Rhyncomya cassotis (Walker, 1849)	accepted	Rhyncomya cassotis		Diptera	Rhiniinae	Cosminini	Rhyncomya	cassotis	(Walker, 1849)	Thomas-Cabianca A	2016	Cameroon	Far-North	Mogode-Cha, Mayo-Tsanga Division	10.57	13.61	10 34.111N 13 36.422E	1001		08-10.viii.2013	2013-08-08/10	1	Male	Malaise trap	BMSA	BMSA (D) 50780	Kirk-Spriggs AH	PreservedSpecimen	Degrated savanna forest
FlyHigh:Rhiniidae:ATC02997:BMSA:Rhyncomya_cassotis		Rhyncomya cassotis (Walker, 1849)	accepted	Rhyncomya cassotis		Diptera	Rhiniinae	Cosminini	Rhyncomya	cassotis	(Walker, 1849)	Thomas-Cabianca A	2016	Cameroon	Far-North	Mogode-Cha, Mayo-Tsanga Division	10.57	13.61	10 34.111N 13 36.422E	1001		08-10.viii.2013	2013-08-08/10	1	Male	Malaise trap	BMSA	BMSA (D) 53939	Kirk-Spriggs AH	PreservedSpecimen	Degrated savanna forest
FlyHigh:Rhiniidae:ATC02998:BMSA:Rhyncomya_cassotis		Rhyncomya cassotis (Walker, 1849)	accepted	Rhyncomya cassotis		Diptera	Rhiniinae	Cosminini	Rhyncomya	cassotis	(Walker, 1849)	Thomas-Cabianca A	2016	Benin	Atlantique	Calavi, IITA grounds	6.42	2.32	06 25.13N 02 19.42E	3		15-18.i.2016	2016-01-15/18	1	Male	Malaise trap	BMSA	BMSA (D) 79575	Kirk-Spriggs AH	PreservedSpecimen	Remnant forest and agricultural plots
FlyHigh:Rhiniidae:ATC02999:BMSA:Rhyncomya_cassotis		Rhyncomya cassotis (Walker, 1849)	accepted	Rhyncomya cassotis		Diptera	Rhiniinae	Cosminini	Rhyncomya	cassotis	(Walker, 1849)	Thomas-Cabianca A	2016	Togo	Plateaux	Dzogbegan Monastery	7.24	0.69	07 14.27N 00 41.56E	762		24-25.i.2016	2016-01-24/25	1	Male	Malaise trap	BMSA	BMSA (D) 84387	Kirk-Spriggs AH	PreservedSpecimen	Vegetated stream bed
FlyHigh:Rhiniidae:ATC03000:BMSA:Rhyncomya_cassotis		Rhyncomya cassotis (Walker, 1849)	accepted	Rhyncomya cassotis		Diptera	Rhiniinae	Cosminini	Rhyncomya	cassotis	(Walker, 1849)	Thomas-Cabianca A	2016	Togo	Plateaux	Dzogbegan Monastery	7.24	0.69	07 14.27N 00 41.56E	762		24-25.i.2016	2016-01-24/25	1	Male	Malaise trap	BMSA	BMSA (D) 84392	Kirk-Spriggs AH	PreservedSpecimen	Vegetated stream bed
FlyHigh:Rhiniidae:ATC03001:BMSA:Rhyncomya_cassotis		Rhyncomya cassotis (Walker, 1849)	accepted	Rhyncomya cassotis		Diptera	Rhiniinae	Cosminini	Rhyncomya	cassotis	(Walker, 1849)	Thomas-Cabianca A	2016	Togo	Plateaux	Dzogbegan Monastery	7.24	0.69	07 14.27N 00 41.56E	762		24-25.i.2016	2016-01-24/25	1	Male	Malaise trap	BMSA	BMSA (D) 84398	Kirk-Spriggs AH	PreservedSpecimen	Vegetated stream bed
FlyHigh:Rhiniidae:ATC03002:BMSA:Rhyncomya_cassotis		Rhyncomya cassotis (Walker, 1849)	accepted	Rhyncomya cassotis		Diptera	Rhiniinae	Cosminini	Rhyncomya	cassotis	(Walker, 1849)	Thomas-Cabianca A	2016	Benin	Atlantique	Niaouli Research Station	6.74	2.12	06 44.40N 02 07.38E	64		26-28.i.2016	2016-01-26/28	1	Male	Malaise trap	BMSA	BMSA (D) 85542	Kirk-Spriggs AH	PreservedSpecimen	Lowland gallery forest and stream bed
FlyHigh:Rhiniidae:ATC03003:BMSA:Rhyncomya_forcipata		Rhyncomya forcipata Villeneuve, 1927	accepted	Rhyncomya forcipata		Diptera	Rhiniinae	Cosminini	Rhyncomya	forcipata	Villeneuve, 1927	Rognes K	2013	Botswana		Dibebe, Ngamiland	-18.63	22.05	18 38S 22 03E			09.vii.1993	09-07-1993	1	Female		BMSA	BMSA (D) 00700	Irish J	PreservedSpecimen
FlyHigh:Rhiniidae:ATC03004:BMSA:Rhyncomya_forcipata		Rhyncomya forcipata Villeneuve, 1927	accepted	Rhyncomya forcipata		Diptera	Rhiniinae	Cosminini	Rhyncomya	forcipata	Villeneuve, 1927	Thomas-Cabianca A	2016	Kenya	Rift Valley	Mpala Research Station	0.29	36.90	00 17.635N 36 53.947E	1792		17-18.iv.2011	2011-04-17/18	1	Female	Malaise trap	BMSA	BMSA (D) 32931	Kirk-Spriggs AH | Kirk-Spriggs MK	PreservedSpecimen	Dry Acacia savanna
FlyHigh:Rhiniidae:ATC03005:BMSA:Rhyncomya_forcipata		Rhyncomya forcipata Villeneuve, 1927	accepted	Rhyncomya forcipata		Diptera	Rhiniinae	Cosminini	Rhyncomya	forcipata	Villeneuve, 1927	Thomas-Cabianca A	2016	Namibia	Zambezi	Ndopu village, Bukalo	-17.73	24.54	17 43.660S 24 32.106E	900		20-23.ii.2012	2012-02-20/23	1	Female	Malaise trap	BMSA	BMSA (D) 33384	Kirk-Spriggs AH	PreservedSpecimen	Degraded sand forest and cultivated plots
FlyHigh:Rhiniidae:ATC03006:BMSA:Rhyncomya_forcipata		Rhyncomya forcipata Villeneuve, 1927	accepted	Rhyncomya forcipata		Diptera	Rhiniinae	Cosminini	Rhyncomya	forcipata	Villeneuve, 1927	Thomas-Cabianca A	2016	Namibia	Zambezi	Ndopu village, Bukalo	-17.73	24.54	17 43.660S 24 32.106E	900		20-23.ii.2012	2012-02-20/23	1	Female	Malaise trap	BMSA	BMSA (D) 33386	Kirk-Spriggs AH	PreservedSpecimen	Degraded sand forest and cultivated plots
FlyHigh:Rhiniidae:ATC03007:BMSA:Rhyncomya_forcipata		Rhyncomya forcipata Villeneuve, 1927	accepted	Rhyncomya forcipata		Diptera	Rhiniinae	Cosminini	Rhyncomya	forcipata	Villeneuve, 1927	Thomas-Cabianca A	2016	Namibia	Zambezi	Kalizo Lodge area	-17.55	24.56	17 32.806S 24 33.829E	941		14-17.xi.2012	2012-11-14/17	1	Female	Malaise trap	BMSA	BMSA (D) 43966	Kirk-Spriggs AH	PreservedSpecimen	Open savanna floodplain
FlyHigh:Rhiniidae:ATC03008:BMSA:Rhyncomya_forcipata		Rhyncomya forcipata Villeneuve, 1927	accepted	Rhyncomya forcipata		Diptera	Rhiniinae	Cosminini	Rhyncomya	forcipata	Villeneuve, 1927	Thomas-Cabianca A	2016	Namibia	Zambezi	Kalizo Lodge area	-17.55	24.56	17 32.806S 24 33.829E	941		14-17.xi.2012	2012-11-14/17	1	Female	Malaise trap	BMSA	BMSA (D) 43967	Kirk-Spriggs AH	PreservedSpecimen	Open savanna floodplain
FlyHigh:Rhiniidae:ATC03009:BMSA:Rhyncomya_forcipata		Rhyncomya forcipata Villeneuve, 1927	accepted	Rhyncomya forcipata		Diptera	Rhiniinae	Cosminini	Rhyncomya	forcipata	Villeneuve, 1927	Thomas-Cabianca A	2016	Namibia	Zambezi	Salambala forest	-17.83	24.60	17 50.066S 24 36.225E	926		18-20.xi.2012	2012-11-18/20	1	Female	Malaise trap	BMSA	BMSA (D) 45268	Kirk-Spriggs AH	PreservedSpecimen	Miombo and Mopane Woodlands
FlyHigh:Rhiniidae:ATC03010:BMSA:Rhyncomya_forcipata		Rhyncomya forcipata Villeneuve, 1927	accepted	Rhyncomya forcipata		Diptera	Rhiniinae	Cosminini	Rhyncomya	forcipata	Villeneuve, 1927	Thomas-Cabianca A	2016	Namibia	Zambezi	Salambala forest	-17.83	24.60	17 50.066S 24 36.225E	926		18-20.xi.2012	2012-11-18/20	1	Female	Malaise trap	BMSA	BMSA (D) 45269	Kirk-Spriggs AH	PreservedSpecimen	Miombo and Mopane Woodlands
FlyHigh:Rhiniidae:ATC03011:BMSA:Rhyncomya_forcipata		Rhyncomya forcipata Villeneuve, 1927	accepted	Rhyncomya forcipata		Diptera	Rhiniinae	Cosminini	Rhyncomya	forcipata	Villeneuve, 1927	Thomas-Cabianca A	2016	Namibia	Zambezi	Salambala forest	-17.83	24.60	17 50.066S 24 36.225E	926		18-20.xi.2012	2012-11-18/20	1	Female	Malaise trap	BMSA	BMSA (D) 45272	Kirk-Spriggs AH	PreservedSpecimen	Miombo and Mopane Woodlands
FlyHigh:Rhiniidae:ATC03012:BMSA:Rhyncomya_forcipata		Rhyncomya forcipata Villeneuve, 1927	accepted	Rhyncomya forcipata		Diptera	Rhiniinae	Cosminini	Rhyncomya	forcipata	Villeneuve, 1927	Thomas-Cabianca A	2016	Namibia	Zambezi	Salambala forest	-17.83	24.60	17 50.066S 24 36.225E	926		18-20.xi.2012	2012-11-18/20	1	Female	Malaise trap	BMSA	BMSA (D) 45273	Kirk-Spriggs AH	PreservedSpecimen	Miombo and Mopane Woodlands
FlyHigh:Rhiniidae:ATC03013:BMSA:Rhyncomya_forcipata		Rhyncomya forcipata Villeneuve, 1927	accepted	Rhyncomya forcipata		Diptera	Rhiniinae	Cosminini	Rhyncomya	forcipata	Villeneuve, 1927	Thomas-Cabianca A	2016	Namibia	Zambezi	Salambala forest	-17.83	24.60	17 50.066S 24 36.225E	926		18-20.xi.2012	2012-11-18/20	1	Female	Malaise trap	BMSA	BMSA (D) 45282	Kirk-Spriggs AH	PreservedSpecimen	Miombo and Mopane Woodlands
FlyHigh:Rhiniidae:ATC03014:BMSA:Rhyncomya_forcipata		Rhyncomya forcipata Villeneuve, 1927	accepted	Rhyncomya forcipata		Diptera	Rhiniinae	Cosminini	Rhyncomya	forcipata	Villeneuve, 1927	Thomas-Cabianca A	2016	Namibia	Zambezi	Mavunje campsite	-17.92	23.32	17 55.141S 23 19.073E	945		22-26.xi.2012	2012-11-22/26	1	Female	Malaise trap	BMSA	BMSA (D) 47661	Kirk-Spriggs AH	PreservedSpecimen	Kwando River floodplain
FlyHigh:Rhiniidae:ATC03015:BMSA:Rhyncomya_forcipata		Rhyncomya forcipata Villeneuve, 1927	accepted	Rhyncomya forcipata		Diptera	Rhiniinae	Cosminini	Rhyncomya	forcipata	Villeneuve, 1927	Thomas-Cabianca A	2016	Namibia	Zambezi	Mavunje campsite	-17.92	23.32	17 55.141S 23 19.073E	945		22-26.xi.2012	2012-11-22/26	1	Female	Malaise trap	BMSA	BMSA (D) 47676	Kirk-Spriggs AH	PreservedSpecimen	Kwando River floodplain
FlyHigh:Rhiniidae:ATC03016:BMSA:Rhyncomya_forcipata		Rhyncomya forcipata Villeneuve, 1927	accepted	Rhyncomya forcipata		Diptera	Rhiniinae	Cosminini	Rhyncomya	forcipata	Villeneuve, 1927	Thomas-Cabianca A	2016	Namibia	Zambezi	Mavunje campsite	-17.92	23.32	17 55.141S 23 19.073E	945		22-26.xi.2012	2012-11-22/26	1	Female	Malaise trap	BMSA	BMSA (D) 47679	Kirk-Spriggs AH	PreservedSpecimen	Kwando River floodplain
FlyHigh:Rhiniidae:ATC03017:BMSA:Rhyncomya_forcipata		Rhyncomya forcipata Villeneuve, 1927	accepted	Rhyncomya forcipata		Diptera	Rhiniinae	Cosminini	Rhyncomya	forcipata	Villeneuve, 1927	Thomas-Cabianca A	2016	Namibia	Zambezi	Mudumu National Park, Nakatwa	-18.17	23.42	18 10.254S 23 25.183E	952		26-27.xi.2012	2012-11-26/27	1	Male	Malaise trap	BMSA	BMSA (D) 48387	Kirk-Spriggs AH	PreservedSpecimen	Miombo and Mopane Woodlands
FlyHigh:Rhiniidae:ATC03018:BMSA:Rhyncomya_forcipata		Rhyncomya forcipata Villeneuve, 1927	accepted	Rhyncomya forcipata		Diptera	Rhiniinae	Cosminini	Rhyncomya	forcipata	Villeneuve, 1927	Thomas-Cabianca A	2016	Namibia	Zambezi	Mudumu National Park, Nakatwa	-18.17	23.42	18 10.254S 23 25.183E	952		26-27.xi.2012	2012-11-26/27	1	Female	Malaise trap	BMSA	BMSA (D) 48388	Kirk-Spriggs AH	PreservedSpecimen	Miombo and Mopane Woodlands
FlyHigh:Rhiniidae:ATC03019:BMSA:Rhyncomya_forcipata		Rhyncomya forcipata Villeneuve, 1927	accepted	Rhyncomya forcipata		Diptera	Rhiniinae	Cosminini	Rhyncomya	forcipata	Villeneuve, 1927	Thomas-Cabianca A	2016	Namibia	Zambezi	Mudumu National Park, Nakatwa	-18.17	23.42	18 10.254S 23 25.183E	952		26-27.xi.2012	2012-11-26/27	1	Female	Malaise trap	BMSA	BMSA (D) 48389	Kirk-Spriggs AH	PreservedSpecimen	Miombo and Mopane Woodlands
FlyHigh:Rhiniidae:ATC03020:BMSA:Rhyncomya_forcipata		Rhyncomya forcipata Villeneuve, 1927	accepted	Rhyncomya forcipata		Diptera	Rhiniinae	Cosminini	Rhyncomya	forcipata	Villeneuve, 1927	Thomas-Cabianca A	2016	Namibia	Zambezi	Mudumu National Park, Nakatwa	-18.17	23.42	18 10.254S 23 25.183E	952		26-27.xi.2012	2012-11-26/27	1	Female	Malaise trap	BMSA	BMSA (D) 48392	Kirk-Spriggs AH	PreservedSpecimen	Miombo and Mopane Woodlands
FlyHigh:Rhiniidae:ATC03021:BMSA:Rhyncomya_forcipata		Rhyncomya forcipata Villeneuve, 1927	accepted	Rhyncomya forcipata		Diptera	Rhiniinae	Cosminini	Rhyncomya	forcipata	Villeneuve, 1927	Thomas-Cabianca A	2016	Namibia	Zambezi	Mutonga village	-17.73	24.54	17 43.747S 24 32.384E	930		20-23.ii.2013	2013-02-20/23	1	Female	Malaise trap	BMSA	BMSA (D) 34913	Kirk-Spriggs AH	PreservedSpecimen	Indigenous sand forest
FlyHigh:Rhiniidae:ATC03022:BMSA:Rhyncomya_pruinosa		Rhyncomya pruinosa Villeneuve, 1922	accepted	Rhyncomya pruinosa		Diptera	Rhiniinae	Cosminini	Rhyncomya	pruinosa	Villeneuve, 1922	Thomas-Cabianca A	2016	Namibia	Zambezi	Mudumu National Park, Nakatwa	-18.17	23.42	18 10.254S 23 25.183E	952		26-27.xi.2012	2012-11-26/27	1	Female	Malaise trap	BMSA	BMSA (D) 48394	Kirk-Spriggs AH	PreservedSpecimen	Miombo and Mopane Woodlands
FlyHigh:Rhiniidae:ATC03023:BMSA:Rhyncomya_pruinosa		Rhyncomya pruinosa Villeneuve, 1922	accepted	Rhyncomya pruinosa		Diptera	Rhiniinae	Cosminini	Rhyncomya	pruinosa	Villeneuve, 1922	Thomas-Cabianca A	2016	Cameroon	Far-North	Mogode-Cha, Mayo-Tsanga Division	10.57	13.61	10 34.111N 13 36.422E	1001		08-10.viii.2013	2013-08-08/10	1	Female	Malaise trap	BMSA	BMSA (D) 50774	Kirk-Spriggs AH	PreservedSpecimen	Degrated savanna forest
FlyHigh:Rhiniidae:ATC03024:BMSA:Rhyncomya_soyauxi		Rhyncomya soyauxi Karsch, 1886	accepted	Rhyncomya soyauxi		Diptera	Rhiniinae	Cosminini	Rhyncomya	soyauxi	Karsch, 1886	Thomas-Cabianca A	2016	Namibia	Zambezi	Kalizo Lodge	-17.55	24.56	17 32.806S 24 33.829E	941		14-17.xi.2012	2012-11-14/17	1	Female	Malaise trap	BMSA	BMSA (D) 43969	Kirk-Spriggs AH	PreservedSpecimen	Open savanna floodplain
FlyHigh:Rhiniidae:ATC03025:BMSA:Rhyncomya_soyauxi		Rhyncomya soyauxi Karsch, 1886	accepted	Rhyncomya soyauxi		Diptera	Rhiniinae	Cosminini	Rhyncomya	soyauxi	Karsch, 1886	Thomas-Cabianca A	2016	Namibia	Zambezi	Mavunje campsite	-17.92	23.32	17 55.141S 23 19.073E	945		22-26.xi.2012	2012-11-22/26	1	Female	Malaise trap	BMSA	BMSA (D) 47653	Kirk-Spriggs AH	PreservedSpecimen	Kwando River floodplain
FlyHigh:Rhiniidae:ATC03026:BMSA:Rhyncomya_soyauxi		Rhyncomya soyauxi Karsch, 1886	accepted	Rhyncomya soyauxi		Diptera	Rhiniinae	Cosminini	Rhyncomya	soyauxi	Karsch, 1886	Thomas-Cabianca A	2016	Namibia	Zambezi	Mavunje campsite	-17.92	23.32	17 55.141S 23 19.073E	945		22-26.xi.2012	2012-11-22/26	1	Female	Malaise trap	BMSA	BMSA (D) 47654	Kirk-Spriggs AH	PreservedSpecimen	Kwando River floodplain
FlyHigh:Rhiniidae:ATC03027:BMSA:Rhyncomya_soyauxi		Rhyncomya soyauxi Karsch, 1886	accepted	Rhyncomya soyauxi		Diptera	Rhiniinae	Cosminini	Rhyncomya	soyauxi	Karsch, 1886	Thomas-Cabianca A	2016	Namibia	Zambezi	Mavunje campsite	-17.92	23.32	17 55.141S 23 19.073E	945		22-26.xi.2012	2012-11-22/26	1	Female	Malaise trap	BMSA	BMSA (D) 47656	Kirk-Spriggs AH	PreservedSpecimen	Kwando River floodplain
FlyHigh:Rhiniidae:ATC03028:BMSA:Rhyncomya_soyauxi		Rhyncomya soyauxi Karsch, 1886	accepted	Rhyncomya soyauxi		Diptera	Rhiniinae	Cosminini	Rhyncomya	soyauxi	Karsch, 1886	Thomas-Cabianca A	2016	Namibia	Zambezi	Mavunje campsite	-17.92	23.32	17 55.141S 23 19.073E	945		22-26.xi.2012	2012-11-22/26	1	Female	Malaise trap	BMSA	BMSA (D) 47662	Kirk-Spriggs AH	PreservedSpecimen	Kwando River floodplain
FlyHigh:Rhiniidae:ATC03029:BMSA:Rhyncomya_soyauxi		Rhyncomya soyauxi Karsch, 1886	accepted	Rhyncomya soyauxi		Diptera	Rhiniinae	Cosminini	Rhyncomya	soyauxi	Karsch, 1886	Thomas-Cabianca A	2016	Namibia	Zambezi	Mavunje campsite	-17.92	23.32	17 55.141S 23 19.073E	945		22-26.xi.2012	2012-11-22/26	1	Female	Malaise trap	BMSA	BMSA (D) 47663	Kirk-Spriggs AH	PreservedSpecimen	Kwando River floodplain
FlyHigh:Rhiniidae:ATC03030:BMSA:Rhyncomya_soyauxi		Rhyncomya soyauxi Karsch, 1886	accepted	Rhyncomya soyauxi		Diptera	Rhiniinae	Cosminini	Rhyncomya	soyauxi	Karsch, 1886	Thomas-Cabianca A	2016	Namibia	Zambezi	Mavunje campsite	-17.92	23.32	17 55.141S 23 19.073E	945		22-26.xi.2012	2012-11-22/26	1	Female	Malaise trap	BMSA	BMSA (D) 47664	Kirk-Spriggs AH	PreservedSpecimen	Kwando River floodplain
FlyHigh:Rhiniidae:ATC03031:BMSA:Rhyncomya_soyauxi		Rhyncomya soyauxi Karsch, 1886	accepted	Rhyncomya soyauxi		Diptera	Rhiniinae	Cosminini	Rhyncomya	soyauxi	Karsch, 1886	Thomas-Cabianca A	2016	Namibia	Zambezi	Mavunje campsite	-17.92	23.32	17 55.141S 23 19.073E	945		22-26.xi.2012	2012-11-22/26	1	Female	Malaise trap	BMSA	BMSA (D) 47665	Kirk-Spriggs AH	PreservedSpecimen	Kwando River floodplain
FlyHigh:Rhiniidae:ATC03032:BMSA:Rhyncomya_soyauxi		Rhyncomya soyauxi Karsch, 1886	accepted	Rhyncomya soyauxi		Diptera	Rhiniinae	Cosminini	Rhyncomya	soyauxi	Karsch, 1886	Thomas-Cabianca A	2016	Namibia	Zambezi	Mavunje campsite	-17.92	23.32	17 55.141S 23 19.073E	945		22-26.xi.2012	2012-11-22/26	1	Female	Malaise trap	BMSA	BMSA (D) 47666	Kirk-Spriggs AH	PreservedSpecimen	Kwando River floodplain
FlyHigh:Rhiniidae:ATC03033:BMSA:Rhyncomya_soyauxi		Rhyncomya soyauxi Karsch, 1886	accepted	Rhyncomya soyauxi		Diptera	Rhiniinae	Cosminini	Rhyncomya	soyauxi	Karsch, 1886	Thomas-Cabianca A	2016	Namibia	Zambezi	Mavunje campsite	-17.92	23.32	17 55.141S 23 19.073E	945		22-26.xi.2012	2012-11-22/26	1	Female	Malaise trap	BMSA	BMSA (D) 47667	Kirk-Spriggs AH	PreservedSpecimen	Kwando River floodplain
FlyHigh:Rhiniidae:ATC03034:BMSA:Rhyncomya_soyauxi		Rhyncomya soyauxi Karsch, 1886	accepted	Rhyncomya soyauxi		Diptera	Rhiniinae	Cosminini	Rhyncomya	soyauxi	Karsch, 1886	Thomas-Cabianca A	2016	Namibia	Zambezi	Mavunje campsite	-17.92	23.32	17 55.141S 23 19.073E	945		22-26.xi.2012	2012-11-22/26	1	Female	Malaise trap	BMSA	BMSA (D) 47669	Kirk-Spriggs AH	PreservedSpecimen	Kwando River floodplain
FlyHigh:Rhiniidae:ATC03035:BMSA:Rhyncomya_soyauxi		Rhyncomya soyauxi Karsch, 1886	accepted	Rhyncomya soyauxi		Diptera	Rhiniinae	Cosminini	Rhyncomya	soyauxi	Karsch, 1886	Thomas-Cabianca A	2016	Namibia	Zambezi	Mavunje campsite	-17.92	23.32	17 55.141S 23 19.073E	945		22-26.xi.2012	2012-11-22/26	1	Female	Malaise trap	BMSA	BMSA (D) 47670	Kirk-Spriggs AH	PreservedSpecimen	Kwando River floodplain
FlyHigh:Rhiniidae:ATC03036:BMSA:Rhyncomya_soyauxi		Rhyncomya soyauxi Karsch, 1886	accepted	Rhyncomya soyauxi		Diptera	Rhiniinae	Cosminini	Rhyncomya	soyauxi	Karsch, 1886	Thomas-Cabianca A	2016	Namibia	Zambezi	Mavunje campsite	-17.92	23.32	17 55.141S 23 19.073E	945		22-26.xi.2012	2012-11-22/26	1	Female	Malaise trap	BMSA	BMSA (D) 47671	Kirk-Spriggs AH	PreservedSpecimen	Kwando River floodplain
FlyHigh:Rhiniidae:ATC03037:BMSA:Rhyncomya_soyauxi		Rhyncomya soyauxi Karsch, 1886	accepted	Rhyncomya soyauxi		Diptera	Rhiniinae	Cosminini	Rhyncomya	soyauxi	Karsch, 1886	Thomas-Cabianca A	2016	Namibia	Zambezi	Mavunje campsite	-17.92	23.32	17 55.141S 23 19.073E	945		22-26.xi.2012	2012-11-22/26	1	Female	Malaise trap	BMSA	BMSA (D) 47672	Kirk-Spriggs AH	PreservedSpecimen	Kwando River floodplain
FlyHigh:Rhiniidae:ATC03038:BMSA:Rhyncomya_soyauxi		Rhyncomya soyauxi Karsch, 1886	accepted	Rhyncomya soyauxi		Diptera	Rhiniinae	Cosminini	Rhyncomya	soyauxi	Karsch, 1886	Thomas-Cabianca A	2016	Namibia	Zambezi	Mavunje campsite	-17.92	23.32	17 55.141S 23 19.073E	945		22-26.xi.2012	2012-11-22/26	1	Female	Malaise trap	BMSA	BMSA (D) 47673	Kirk-Spriggs AH	PreservedSpecimen	Kwando River floodplain
FlyHigh:Rhiniidae:ATC03039:BMSA:Rhyncomya_soyauxi		Rhyncomya soyauxi Karsch, 1886	accepted	Rhyncomya soyauxi		Diptera	Rhiniinae	Cosminini	Rhyncomya	soyauxi	Karsch, 1886	Thomas-Cabianca A	2016	Namibia	Zambezi	Mavunje campsite	-17.92	23.32	17 55.141S 23 19.073E	945		22-26.xi.2012	2012-11-22/26	1	Female	Malaise trap	BMSA	BMSA (D) 47674	Kirk-Spriggs AH	PreservedSpecimen	Kwando River floodplain
FlyHigh:Rhiniidae:ATC03040:BMSA:Rhyncomya_soyauxi		Rhyncomya soyauxi Karsch, 1886	accepted	Rhyncomya soyauxi		Diptera	Rhiniinae	Cosminini	Rhyncomya	soyauxi	Karsch, 1886	Thomas-Cabianca A	2016	Namibia	Zambezi	Mavunje campsite	-17.92	23.32	17 55.141S 23 19.073E	945		22-26.xi.2012	2012-11-22/26	1	Female	Malaise trap	BMSA	BMSA (D) 47675	Kirk-Spriggs AH	PreservedSpecimen	Kwando River floodplain
FlyHigh:Rhiniidae:ATC03041:BMSA:Rhyncomya_soyauxi		Rhyncomya soyauxi Karsch, 1886	accepted	Rhyncomya soyauxi		Diptera	Rhiniinae	Cosminini	Rhyncomya	soyauxi	Karsch, 1886	Thomas-Cabianca A	2016	Namibia	Zambezi	Mavunje campsite	-17.92	23.32	17 55.141S 23 19.073E	945		22-26.xi.2012	2012-11-22/26	1	Female	Malaise trap	BMSA	BMSA (D) 47681	Kirk-Spriggs AH	PreservedSpecimen	Kwando River floodplain
FlyHigh:Rhiniidae:ATC03042:BMSA:Rhyncomya_soyauxi		Rhyncomya soyauxi Karsch, 1886	accepted	Rhyncomya soyauxi		Diptera	Rhiniinae	Cosminini	Rhyncomya	soyauxi	Karsch, 1886	Thomas-Cabianca A	2016	Namibia	Zambezi	Mavunje campsite	-17.92	23.32	17 55.141S 23 19.073E	945		22-26.xi.2012	2012-11-22/26	1	Female	Malaise trap	BMSA	BMSA (D) 47682	Kirk-Spriggs AH	PreservedSpecimen	Kwando River floodplain
FlyHigh:Rhiniidae:ATC03043:BMSA:Rhyncomya_soyauxi		Rhyncomya soyauxi Karsch, 1886	accepted	Rhyncomya soyauxi		Diptera	Rhiniinae	Cosminini	Rhyncomya	soyauxi	Karsch, 1886	Thomas-Cabianca A	2016	Namibia	Zambezi	Mavunje campsite	-17.92	23.32	17 55.141S 23 19.073E	945		22-26.xi.2012	2012-11-22/26	1	Female	Malaise trap	BMSA	BMSA (D) 47683	Kirk-Spriggs AH	PreservedSpecimen	Kwando River floodplain
FlyHigh:Rhiniidae:ATC03044:BMSA:Rhyncomya_soyauxi		Rhyncomya soyauxi Karsch, 1886	accepted	Rhyncomya soyauxi		Diptera	Rhiniinae	Cosminini	Rhyncomya	soyauxi	Karsch, 1886	Thomas-Cabianca A	2016	Namibia	Zambezi	Mavunje campsite	-17.92	23.32	17 55.141S 23 19.073E	945		22-26.xi.2012	2012-11-22/26	1	Female	Malaise trap	BMSA	BMSA (D) 47685	Kirk-Spriggs AH	PreservedSpecimen	Kwando River floodplain
FlyHigh:Rhiniidae:ATC03045:BMSA:Rhyncomya_soyauxi		Rhyncomya soyauxi Karsch, 1886	accepted	Rhyncomya soyauxi		Diptera	Rhiniinae	Cosminini	Rhyncomya	soyauxi	Karsch, 1886	Thomas-Cabianca A	2016	Namibia	Zambezi	Mavunje campsite	-17.92	23.32	17 55.141S 23 19.073E	945		22-26.xi.2012	2012-11-22/26	1	Female	Malaise trap	BMSA	BMSA (D) 47688	Kirk-Spriggs AH	PreservedSpecimen	Kwando River floodplain
FlyHigh:Rhiniidae:ATC03046:BMSA:Rhyncomya_soyauxi		Rhyncomya soyauxi Karsch, 1886	accepted	Rhyncomya soyauxi		Diptera	Rhiniinae	Cosminini	Rhyncomya	soyauxi	Karsch, 1886	Thomas-Cabianca A	2016	Namibia	Zambezi	Mavunje campsite	-17.92	23.32	17 55.141S 23 19.073E	945		22-26.xi.2012	2012-11-22/26	1	Female	Malaise trap	BMSA	BMSA (D) 47690	Kirk-Spriggs AH	PreservedSpecimen	Kwando River floodplain
FlyHigh:Rhiniidae:ATC03047:BMSA:Rhyncomya_soyauxi		Rhyncomya soyauxi Karsch, 1886	accepted	Rhyncomya soyauxi		Diptera	Rhiniinae	Cosminini	Rhyncomya	soyauxi	Karsch, 1886	Thomas-Cabianca A	2016	Namibia	Zambezi	Mavunje campsite	-17.92	23.32	17 55.141S 23 19.073E	945		22-26.xi.2012	2012-11-22/26	1	Female	Malaise trap	BMSA	BMSA (D) 47693	Kirk-Spriggs AH	PreservedSpecimen	Kwando River floodplain
FlyHigh:Rhiniidae:ATC03048:BMSA:Rhyncomya_soyauxi		Rhyncomya soyauxi Karsch, 1886	accepted	Rhyncomya soyauxi		Diptera	Rhiniinae	Cosminini	Rhyncomya	soyauxi	Karsch, 1886	Thomas-Cabianca A	2016	Namibia	Zambezi	Mudumu National Park, Nakatwa	-18.17	23.42	18 10.254S 23 25.183E	952		26-27.xi.2012	2012-11-26/27	1	Female	Malaise trap	BMSA	BMSA (D) 48391	Kirk-Spriggs AH	PreservedSpecimen	Miombo and Mopane Woodlands
FlyHigh:Rhiniidae:ATC03049:BMSA:Rhyncomya_stannocuprea		Rhyncomya stannocuprea Speiser, 1910	accepted	Rhyncomya stannocuprea		Diptera	Rhiniinae	Cosminini	Rhyncomya	stannocuprea	Speiser, 1910	Thomas-Cabianca A	2016	Namibia	Zambezi	Mavunje campsite	-17.92	23.32	17 55.141S 23 19.073E	945		22-26.xi.2012	2012-11-22/26	1	Female	Malaise trap	BMSA	BMSA (D) 47686	Kirk-Spriggs AH	PreservedSpecimen	Kwando River floodplain
FlyHigh:Rhiniidae:ATC03050:BMSA:Rhyncomya_trispina		Rhyncomya trispina Villeneuve, 1929	accepted	Rhyncomya trispina		Diptera	Rhiniinae	Cosminini	Rhyncomya	trispina	Villeneuve, 1929	Rognes K	2013	Botswana		Dibebe, Ngamiland	-18.63	22.05	18 38S 22 03E			09.vii.1993	09-07-1993	1	Female		BMSA	BMSA (D) 00701	Irish J	PreservedSpecimen
FlyHigh:Rhiniidae:ATC03051:BMSA:Rhyncomya_trispina		Rhyncomya trispina Villeneuve, 1929	accepted	Rhyncomya trispina		Diptera	Rhiniinae	Cosminini	Rhyncomya	trispina	Villeneuve, 1929	Rognes K	2013	Botswana		Dibebe, Ngamiland	-18.63	22.05	18 38S 22 03E			09.vii.1993	09-07-1993	1	Male		BMSA	BMSA (D) 00702	Irish J	PreservedSpecimen
FlyHigh:Rhiniidae:ATC03052:BMSA:Rhyncomya_trispina		Rhyncomya trispina Villeneuve, 1929	accepted	Rhyncomya trispina		Diptera	Rhiniinae	Cosminini	Rhyncomya	trispina	Villeneuve, 1929	Rognes K	2013	Botswana		Dibebe, Ngamiland	-18.63	22.05	18 38S 22 03E			09.vii.1993	09-07-1993	1	Male		BMSA	BMSA (D) 00703	Irish J	PreservedSpecimen
FlyHigh:Rhiniidae:ATC03053:BMSA:Rhyncomya_trispina		Rhyncomya trispina Villeneuve, 1929	accepted	Rhyncomya trispina		Diptera	Rhiniinae	Cosminini	Rhyncomya	trispina	Villeneuve, 1929	Rognes K	2013	Botswana		Dibebe, Ngamiland	-18.63	22.05	18 38S 22 03E			09.vii.1993	09-07-1993	1	Female		BMSA	BMSA (D) 00704	Irish J	PreservedSpecimen
FlyHigh:Rhiniidae:ATC03054:BMSA:Rhyncomya_trispina		Rhyncomya trispina Villeneuve, 1929	accepted	Rhyncomya trispina		Diptera	Rhiniinae	Cosminini	Rhyncomya	trispina	Villeneuve, 1929	Thomas-Cabianca A	2016	Namibia	Zambezi	Ndopu village, Bukalo, near	-17.73	24.54	17 43.660S 24 32.106E	900		20-23.ii.2012	2012-02-20/23	1	Male	Malaise trap	BMSA	BMSA (D) 33393	Kirk-Spriggs AH	PreservedSpecimen	Degraded sand forest and cultivated plots
FlyHigh:Rhiniidae:ATC03055:BMSA:Rhyncomya_trispina		Rhyncomya trispina Villeneuve, 1929	accepted	Rhyncomya trispina		Diptera	Rhiniinae	Cosminini	Rhyncomya	trispina	Villeneuve, 1929	Thomas-Cabianca A	2016	Namibia	Zambezi	Ndopu village, Bukalo, near	-17.73	24.54	17 43.660S 24 32.106E	900		20-23.ii.2012	2012-02-20/23	1	Female	Malaise trap	BMSA	BMSA (D) 33397	Kirk-Spriggs AH	PreservedSpecimen	Degraded sand forest and cultivated plots
FlyHigh:Rhiniidae:ATC03056:BMSA:Rhyncomya_trispina		Rhyncomya trispina Villeneuve, 1929	accepted	Rhyncomya trispina		Diptera	Rhiniinae	Cosminini	Rhyncomya	trispina	Villeneuve, 1929	Thomas-Cabianca A	2016	Namibia	Zambezi	Ndopu village, Bukalo, near	-17.73	24.54	17 43.660S 24 32.106E	900		20-23.ii.2012	2012-02-20/23	1	Male	Malaise trap	BMSA	BMSA (D) 33398	Kirk-Spriggs AH	PreservedSpecimen	Degraded sand forest and cultivated plots
FlyHigh:Rhiniidae:ATC03057:BMSA:Rhyncomya_trispina		Rhyncomya trispina Villeneuve, 1929	accepted	Rhyncomya trispina		Diptera	Rhiniinae	Cosminini	Rhyncomya	trispina	Villeneuve, 1929	Thomas-Cabianca A	2016	Namibia	Zambezi	Salambala forest	-17.83	24.60	17 50.066S 24 36.225E	926		18-20.xi.2012	2012-11-18/20	1	Male	Malaise trap	BMSA	BMSA (D) 45276	Kirk-Spriggs AH	PreservedSpecimen	Miombo and Mopane Woodlands
FlyHigh:Rhiniidae:ATC03058:BMSA:Rhyncomya_trispina		Rhyncomya trispina Villeneuve, 1929	accepted	Rhyncomya trispina		Diptera	Rhiniinae	Cosminini	Rhyncomya	trispina	Villeneuve, 1929	Thomas-Cabianca A	2016	Namibia	Zambezi	Mavunje campsite	-17.92	23.32	17 55.141S 23 19.073E	945		22-26.xi.2012	2012-11-22/26	1	Female	Malaise trap	BMSA	BMSA (D) 47689	Kirk-Spriggs AH	PreservedSpecimen	Kwando River floodplain
FlyHigh:Rhiniidae:ATC03059:BMSA:Rhyncomya_trispina		Rhyncomya trispina Villeneuve, 1929	accepted	Rhyncomya trispina		Diptera	Rhiniinae	Cosminini	Rhyncomya	trispina	Villeneuve, 1929	Thomas-Cabianca A	2016	Namibia	Zambezi	Mavunje campsite	-17.92	23.32	17 55.141S 23 19.073E	945		22-26.xi.2012	2012-11-22/26	1	Male	Malaise trap	BMSA	BMSA (D) 47691	Kirk-Spriggs AH	PreservedSpecimen	Kwando River floodplain
FlyHigh:Rhiniidae:ATC03060:BMSA:Rhyncomya_trispina		Rhyncomya trispina Villeneuve, 1929	accepted	Rhyncomya trispina		Diptera	Rhiniinae	Cosminini	Rhyncomya	trispina	Villeneuve, 1929	Thomas-Cabianca A	2016	Namibia	Zambezi	Mudumu National Park, Nakatwa	-18.17	23.42	18 10.254S 23 25.183E	952		26-27.xi.2012	2012-11-26/27	1	Female	Malaise trap	BMSA	BMSA (D) 48393	Kirk-Spriggs AH	PreservedSpecimen	Miombo and Mopane Woodlands
FlyHigh:Rhiniidae:ATC03061:BMSA:Stegosoma_bowdeni		Stegosoma bowdeni Peris, 1951	accepted	Stegosoma bowdeni		Diptera	Rhiniinae	Cosminini	Stegosoma	bowdeni	Peris, 1951	Rognes K	2012	Democratic Republic of the Congo	Oriental	Bomane village	1.27	23.73	01 16.283N 23 43.994E			20-24/05/2010	2010-05-20/24	1	Female	Malaise trap	BMSA	BECE 01315	Kirk-Spriggs AH	PreservedSpecimen	Lowland evergreen secondary forest
FlyHigh:Rhiniidae:ATC03062:BMSA:Stegosoma_bowdeni		Stegosoma bowdeni Peris, 1951	accepted	Stegosoma bowdeni		Diptera	Rhiniinae	Cosminini	Stegosoma	bowdeni	Peris, 1951	Thomas-Cabianca A	2016	Togo	Plateaux	Dzogbegan Monastery	7.24	0.69	07 14.27N 00 41.56E	762		24-25.i.2016	2016-01-24/25	1	Male	Malaise trap	BMSA	BMSA (D) 84383	Kirk-Spriggs AH	PreservedSpecimen	Vegetated stream bed
FlyHigh:Rhiniidae:ATC03063:BMSA:Stegosoma_bowdeni		Stegosoma bowdeni Peris, 1951	accepted	Stegosoma bowdeni		Diptera	Rhiniinae	Cosminini	Stegosoma	bowdeni	Peris, 1951	Thomas-Cabianca A	2016	Togo	Plateaux	Dzogbegan Monastery	7.24	0.69	07 14.27N 00 41.56E	762		24-25.i.2016	2016-01-24/25	1	Male	Malaise trap	BMSA	BMSA (D) 84384	Kirk-Spriggs AH	PreservedSpecimen	Vegetated stream bed
FlyHigh:Rhiniidae:ATC03064:BMSA:Stegosoma_bowdeni		Stegosoma bowdeni Peris, 1951	accepted	Stegosoma bowdeni		Diptera	Rhiniinae	Cosminini	Stegosoma	bowdeni	Peris, 1951	Thomas-Cabianca A	2016	Togo	Plateaux	Dzogbegan Monastery	7.24	0.69	07 14.27N 00 41.56E	762		24-25.i.2016	2016-01-24/25	1	Female	Malaise trap	BMSA	BMSA (D) 84385	Kirk-Spriggs AH	PreservedSpecimen	Vegetated stream bed
FlyHigh:Rhiniidae:ATC03065:BMSA:Stegosoma_bowdeni		Stegosoma bowdeni Peris, 1951	accepted	Stegosoma bowdeni		Diptera	Rhiniinae	Cosminini	Stegosoma	bowdeni	Peris, 1951	Thomas-Cabianca A	2016	Togo	Plateaux	Dzogbegan Monastery	7.24	0.69	07 14.27N 00+A580 41.56E	762		24-25.i.2016	2016-01-24/25	1	Female	Malaise trap	BMSA	BMSA (D) 84402	Kirk-Spriggs AH	PreservedSpecimen	Vegetated stream bed
FlyHigh:Rhiniidae:ATC03066:BMSA:Stegosoma_vinculatum		Stegosoma vinculatum Loew, 1863	accepted	Stegosoma vinculatum		Diptera	Rhiniinae	Cosminini	Stegosoma	vinculatum	Loew, 1863	Thomas-Cabianca A	2016	Namibia	Zambezi	Ndopu village, Bukalo	-17.73	24.54	17 43.660S 24 32.106E	900		20-23.ii.2012	2012-02-20/23	1	Female	Malaise trap	BMSA	BMSA (D) 33381	Kirk-Spriggs AH	PreservedSpecimen	Degraded sand forest and cultivated plots
FlyHigh:Rhiniidae:ATC03067:BMSA:Stegosoma_wellmani		Stegosoma wellmani (Lichtwardt, 1908)	accepted	Stegosoma wellmani		Diptera	Rhiniinae	Cosminini	Stegosoma	wellmani	(Lichtwardt, 1908)	Rognes K	2012	Democratic Republic of the Congo	Oriental	Eyolo forest, ca. 2 km E Lieki	0.70	24.24				25-29.v.2010	2010-05-25/29	1	Female	Malaise trap	BMSA	BECE 02553	Kirk-Spriggs AH	PreservedSpecimen	Lowland evergreen swamp forest
FlyHigh:Rhiniidae:ATC03068:BMSA:Stomorhina_apta		Stomorhina apta Curran, 1931	accepted	Stomorhina apta		Diptera	Rhiniinae	Rhiniini	Stomorhina	apta	Curran, 1931	Rognes K	2012	Burundi	Kayanza	Parc National de la Kibira, Rwegura Sector	-2.92	29.50	02 55.320S 29 30.067E	2237		21-26.xi.2010	2010-11-21/26	1	Female	Malaise trap	BMSA	BMSA (D) 24761	Kirk-Spriggs AH	PreservedSpecimen	Indigenous afromontane forest
FlyHigh:Rhiniidae:ATC03069:BMSA:Stomorhina_apta		Stomorhina apta Curran, 1931	accepted	Stomorhina apta		Diptera	Rhiniinae	Rhiniini	Stomorhina	apta	Curran, 1931	Rognes K	2012	Burundi	Kayanza	Parc National de la Kibira, Rwegura Sector	-2.92	29.50	02 55.320S 29 30.067E	2237		21-26.xi.2010	2010-11-21/26	1	Female	Malaise trap	BMSA	BMSA (D) 24762	Kirk-Spriggs AH	PreservedSpecimen	Indigenous afromontane forest
FlyHigh:Rhiniidae:ATC03070:BMSA:Stomorhina_apta		Stomorhina apta Curran, 1931	accepted	Stomorhina apta		Diptera	Rhiniinae	Rhiniini	Stomorhina	apta	Curran, 1931	Rognes K	2012	Burundi	Kayanza	Parc National de la Kibira, Rwegura Sector	-2.92	29.50	02 55.320S 29 30.067E	2237		21-26.xi.2010	2010-11-21/26	1	Female	Malaise trap	BMSA	BMSA (D) 24763	Kirk-Spriggs AH	PreservedSpecimen	Indigenous afromontane forest
FlyHigh:Rhiniidae:ATC03071:BMSA:Stomorhina_apta		Stomorhina apta Curran, 1931	accepted	Stomorhina apta		Diptera	Rhiniinae	Rhiniini	Stomorhina	apta	Curran, 1931	Rognes K	2012	Burundi	Kayanza	Parc National de la Kibira, Rwegura Sector	-2.92	29.50	02 55.320S 29 30.067E	2237		21-26.xi.2010	2010-11-21/26	1	Female	Malaise trap	BMSA	BMSA (D) 24764	Kirk-Spriggs AH	PreservedSpecimen	Indigenous afromontane forest
FlyHigh:Rhiniidae:ATC03072:BMSA:Stomorhina_chapini		Stomorhina chapini Curran, 1931	accepted	Stomorhina chapini		Diptera	Rhiniinae	Rhiniini	Stomorhina	chapini	Curran, 1931	Rognes K	2012	Democratic Republic of the Congo	Oriental	Likombo forest, 2 km SW Bomane	-1.00	-23.00	01.28349 23.72358			20-22.v.2010	2010-05-20/22	1	Female	Malaise trap	BMSA	BECE 00890	Kirk-Spriggs AH	PreservedSpecimen	Lowland evergreen primary forest (disturbed)
FlyHigh:Rhiniidae:ATC03073:BMSA:Stomorhina_chapini		Stomorhina chapini Curran, 1931	accepted	Stomorhina chapini		Diptera	Rhiniinae	Rhiniini	Stomorhina	chapini	Curran, 1931	Rognes K	2012	Democratic Republic of the Congo	Oriental	Bomane village	1.27	23.73	01 16.283N 23 43.994E			20-24/05/2010	2010-05-20/24	1	Female	Malaise trap	BMSA	BECE 01557	Kirk-Spriggs AH	PreservedSpecimen	Lowland evergreen secondary forest
FlyHigh:Rhiniidae:ATC03074:BMSA:Stomorhina_lunata		Stomorhina lunata (Fabricius, 1805)	accepted	Stomorhina lunata		Diptera	Rhiniinae	Rhiniini	Stomorhina	lunata	(Fabricius, 1805)	Thomas-Cabianca A	2018	Mauritius		Black river, Gorges N.P., Mare Longue	-20.39	57.45	20 23 26S 57 27 09E	619		7-9.xii.2016	2016-12-07/09	1	Male	hand net	BMSA	BMSA (D) 86965	Kirk-Spriggs AH | Muller B	PreservedSpecimen	Montane forest	On flowering tree
FlyHigh:Rhiniidae:ATC03075:BMSA:Stomorhina_malobana		Lowerhinia malobana Lehrer, 2007	Synonym	Stomorhina malobana	New combination established in the accompanying data paper	Diptera	Rhiniinae	Rhiniini	Lowerhinia	malobana	Lehrer, 2007	Thomas-Cabianca A	2019	Malawi	Southern Region	Zomba Plateau, Kuchawe Trout Farm	-15.35	35.30	15 21 14S 35 18 06E	1530		8-11.xi.2016	2016-11-08/11	1	Male	Malaise trap	BMSA	BMSA (D) 90534	Kirk-Spriggs AH | Muller BS	PreservedSpecimen	Stream, montane evergreen forest
FlyHigh:Rhiniidae:ATC03076:BMSA:Stomorhina_malobana		Lowerhinia malobana Lehrer, 2007	Synonym	Stomorhina malobana	New combination established in the accompanying data paper	Diptera	Rhiniinae	Rhiniini	Lowerhinia	malobana	Lehrer, 2007	Thomas-Cabianca A	2019	Malawi	Southern Region	Zomba Plateau, Kuchawe Trout Farm	-15.35	35.30	15 21 14S 35 18 06E	1530		8-11.xi.2016	2016-11-08/11	1	Female	Malaise trap	BMSA	BMSA (D) 90539	Kirk-Spriggs AH | Muller BS	PreservedSpecimen	Stream, montane evergreen forest
FlyHigh:Rhiniidae:ATC03077:BMSA:Stomorhina_malobana		Lowerhinia malobana Lehrer, 2007	Synonym	Stomorhina malobana	New combination established in the accompanying data paper	Diptera	Rhiniinae	Rhiniini	Lowerhinia	malobana	Lehrer, 2007	Thomas-Cabianca A	2019	Malawi	Southern Region	Zomba Plateau, William?s Falls	-15.35	35.30	15 20 51S 35 17 55E	1583		15-19.xi.2016	2016-11-15/19	1	Female	Malaise trap	BMSA	BMSA (D) 91878	Kirk-Spriggs AH | Muller BS	PreservedSpecimen	Stream bed, montane evergreen forest
FlyHigh:Rhiniidae:ATC03078:BMSA:Thoracites_kirkspriggsi		Thoracites kirkspriggsi Kurahashi, 2001	accepted	Thoracites kirkspriggsi		Diptera	Rhiniinae	Cosminini	Thoracites	kirkspriggsi	Kurahashi, 2001	Thomas-Cabianca A	2016	Namibia	Zambezi	Ndopu village, Bukalo, near	-17.73	24.54	17 43.660S 24 32.106E	900		20-23.ii.2012	2012-02-20/23	1	Male	Malaise trap	BMSA	BMSA (D) 33385	Kirk-Spriggs AH	PreservedSpecimen	Degraded sand forest and cultivated plots
FlyHigh:Rhiniidae:ATC03079:BMSA:Thoracites_kirkspriggsi		Thoracites kirkspriggsi Kurahashi, 2001	accepted	Thoracites kirkspriggsi		Diptera	Rhiniinae	Cosminini	Thoracites	kirkspriggsi	Kurahashi, 2001	Thomas-Cabianca A	2016	Namibia	Zambezi	Ndopu village, Bukalo, near	-17.73	24.54	17 43.660S 24 32.106E	900		20-23.ii.2012	2012-02-20/23	1	Male	Malaise trap	BMSA	BMSA (D) 33395	Kirk-Spriggs AH	PreservedSpecimen	Degraded sand forest and cultivated plots
FlyHigh:Rhiniidae:ATC03080:Burundi:Rhyncomya_dasyops		Rhyncomya dasyops Bezzi, 1908	accepted	Rhyncomya dasyops		Diptera	Rhiniinae	Cosminini	Rhyncomya	dasyops	Bezzi, 1908	Thomas-Cabianca A	2017	Burundi		PN Kibira, Secteur Rwegura	-2.92	29.50	02 55S 29 30E	2200		12.v.2011	12-05-2011	1	Female		Personal collection Longin and Sinzinkayo, Burundi		Ndayikeza L	PreservedSpecimen
FlyHigh:Rhiniidae:ATC03081:Burundi:Rhyncomya_dasyops		Rhyncomya dasyops Bezzi, 1908	accepted	Rhyncomya dasyops		Diptera	Rhiniinae	Cosminini	Rhyncomya	dasyops	Bezzi, 1908	Thomas-Cabianca A	2017	Burundi		PN Kibira, Secteur Rwegura	-2.92	29.50	02 55S 29 30E	2200		13.viii.2014	13-08-2014	1	Female		Personal collection Longin and Sinzinkayo, Burundi		Ndayikeza L	PreservedSpecimen
FlyHigh:Rhiniidae:ATC03082:Burundi:Rhyncomya_dasyops		Rhyncomya dasyops Bezzi, 1908	accepted	Rhyncomya dasyops		Diptera	Rhiniinae	Cosminini	Rhyncomya	dasyops	Bezzi, 1908	Thomas-Cabianca A	2017	Burundi		PN Kibira, Secteur Rwegura	-2.92	29.50	02 55S 29 30E	2200		10.x.2014	10-10-2014	1	Female		Personal collection Longin and Sinzinkayo, Burundi		Ndayikeza L	PreservedSpecimen
FlyHigh:Rhiniidae:ATC03083:DMSA:Cosmina_aenea		Cosmina aenea (Fabricius, 1805)	accepted	Cosmina aenea		Diptera	Rhiniinae	Cosminini	Cosmina	aenea	(Fabricius, 1805)	Thomas-Cabianca A	2018	Mozambique		Vila Franca do Save PEA	-21.14	34.57				29.vi-05.vii.1971	1971-06-29/07-05	1	Male		DMSA	DMSA DIP 6235	Farquharson FL	PreservedSpecimen
FlyHigh:Rhiniidae:ATC03084:DMSA:Fainia_albitarsis		Fainia albitarsis (Macquart, 1846)	accepted	Fainia albitarsis		Diptera	Rhiniinae	Rhiniini	Fainia	albitarsis	(Macquart, 1846)	Thomas-Cabianca A	2018	Democratic Republic of the Congo		Ubani Valley Umbombo Dist	-8.37	26.52				iii.1915	1915-03	1	Male		DMSA	DMSA DIP 6260	Yoppin	PreservedSpecimen
FlyHigh:Rhiniidae:ATC03085:DMSA:Isomyia_tristis		Isomyia tristis (Bigot, 1888)	accepted	Isomyia tristis		Diptera	Rhiniinae	Cosminini	Isomyia	tristis	(Bigot, 1888)	Thomas-Cabianca A	2018	Lesotho		Mamamathes Basutoland/ MAMATHES	-29.13	27.85				17.xi.1945	17-11-1945	1	Female		DMSA	DMSA DIP 6271	Bevis L	PreservedSpecimen
FlyHigh:Rhiniidae:ATC03086:DMSA:Rhinia_apicalis		Rhinia apicalis (Wiedemann, 1830)	accepted	Rhinia apicalis		Diptera	Rhiniinae	Rhiniini	Rhinia	apicalis	(Wiedemann, 1830)	Thomas-Cabianca A	2018	Zimbabwe		Bulawayo Zimbabwe	-20.15	28.58				29.iv.1949	29-04-1949	1	Male		DMSA	DMSA DIP 6268	Belvis AL	PreservedSpecimen
FlyHigh:Rhiniidae:ATC03087:DMSA:Rhinia_nigricornis		Rhinia nigricornis (Macquart, 1843)	accepted	Rhinia nigricornis		Diptera	Rhiniinae	Rhiniini	Rhinia	nigricornis	(Macquart, 1843)	Thomas-Cabianca A	2018	Lesotho		Mamamathes Basutoland/ MAMATHES	-29.13	27.85				08-15.iii.1956	1956-03-08/15	1	Male		DMSA	DMSA DIP 6273	Bevis L	PreservedSpecimen
FlyHigh:Rhiniidae:ATC03088:DMSA:Stomorhina_rugosa		Stomorhina rugosa (Bigot, 1888)	accepted	Stomorhina rugosa		Diptera	Rhiniinae	Rhiniini	Stomorhina	rugosa	(Bigot, 1888)	Thomas-Cabianca A	2018	Mozambique		Chicombera PEA	-25.02	33.53				01.vi.1971	01-06-1971	1	Female		DMSA	DMSA DIP 6294	Durban Museum Expedition	PreservedSpecimen
FlyHigh:Rhiniidae:ATC03089:DMSA:Stomorhina_rugosa		Stomorhina rugosa (Bigot, 1888)	accepted	Stomorhina rugosa		Diptera	Rhiniinae	Rhiniini	Stomorhina	rugosa	(Bigot, 1888)	Zumpt F	2018	Swaziland		Lubuli Swaziland	-27.32	28.04				ix.1955	1955-09	1	Male		DMSA	DMSA DIP 6301	Smith W	PreservedSpecimen
FlyHigh:Rhiniidae:ATC03090:ICIPE:Stomorhina_rugosa		Stomorhina rugosa (Bigot, 1888)	accepted	Stomorhina rugosa		Diptera	Rhiniinae	Rhiniini	Stomorhina	rugosa	(Bigot, 1888)	Thomas-Cabianca A	2018	Ethiopia		Awassa	7.02	38.38	07 01.154N 38 22.568E					1	Female		ICIPE	ICIPE 2393		PreservedSpecimen		Ex larva fall Army Worm
FlyHigh:Rhiniidae:ATC03091:Kenya-Personal:Fainia_albitarsis		Fainia albitarsis (Macquart, 1846)	accepted	Fainia albitarsis		Diptera	Rhiniinae	Rhiniini	Fainia	albitarsis	(Macquart, 1846)	Thomas-Cabianca A	2017	Kenya	Nairobi	Kakura Forest	-1.24	36.83	01 14 28.64S 36 49 54.97E+A144	1672		23.xi.2017	23-11-2017	1	Male	general sweeping	Kenya-Personal		PINDIP-Course	PreservedSpecimen	Kenya dry forest
FlyHigh:Rhiniidae:ATC03092:Kenya-Personal:Fainia_albitarsis		Fainia albitarsis (Macquart, 1846)	accepted	Fainia albitarsis		Diptera	Rhiniinae	Rhiniini	Fainia	albitarsis	(Macquart, 1846)	Thomas-Cabianca A	2017	Kenya	Nairobi	Kakura Forest	-1.24	36.83	01 14 28.64S 36 49 54.97E	1672		21-23.xi.2017	2017-11-21/23	1	Female	6 m Malaise trap	Kenya-Personal		PINDIP-Course	PreservedSpecimen	Kenya dry forest
FlyHigh:Rhiniidae:ATC03093:Kenya-Personal:Rhyncomya_soyauxi		Rhyncomya soyauxi Karsch, 1886	accepted	Rhyncomya soyauxi		Diptera	Rhiniinae	Cosminini	Rhyncomya	soyauxi	Karsch, 1886	Thomas-Cabianca A	2017	Kenya	Nairobi	Kakura Forest	-1.24	36.83	01 14 28.64S 36 49 54.97E	1672		23.xi.2017	23-11-2017	2	Male	general sweeping	Kenya-Personal		PINDIP-Course	PreservedSpecimen	Kenya dry forest
FlyHigh:Rhiniidae:ATC03094:Kenya-Personal:Rhyncomya_soyauxi		Rhyncomya soyauxi Karsch, 1886	accepted	Rhyncomya soyauxi		Diptera	Rhiniinae	Cosminini	Rhyncomya	soyauxi	Karsch, 1886	Thomas-Cabianca A	2017	Kenya	Nairobi	Kakura Forest	-1.24	36.83	01 14 28.64S 36 49 54.97E	1672		23.xi.2017	23-11-2017	1	Female	general sweeping	Kenya-Personal		PINDIP-Course	PreservedSpecimen	Kenya dry forest
FlyHigh:Rhiniidae:ATC03095:Kenya-Personal:Rhyncomya_soyauxi		Rhyncomya soyauxi Karsch, 1886	accepted	Rhyncomya soyauxi		Diptera	Rhiniinae	Cosminini	Rhyncomya	soyauxi	Karsch, 1886	Thomas-Cabianca A	2017	Kenya	Nairobi	Kakura Forest	-1.24	36.83	01 14 28.64S 36 49 54.97E	1672		23.xi.2017	23-11-2017	1	Male	general sweeping	Kenya-Personal		PINDIP-Course	PreservedSpecimen	Kenya dry forest
FlyHigh:Rhiniidae:ATC03096:Kenya-Personal:Rhyncomya_soyauxi		Rhyncomya soyauxi Karsch, 1886	accepted	Rhyncomya soyauxi		Diptera	Rhiniinae	Cosminini	Rhyncomya	soyauxi	Karsch, 1886	Thomas-Cabianca A	2017	Kenya	Nairobi	Kakura Forest	-1.24	36.83	01 14 28.64S 36 49 54.97E	1672		21-23.xi.2017	2017-11-21/23	1	Female	migration trap	Kenya-Personal		PINDIP-Course	PreservedSpecimen	Kenya dry forest
FlyHigh:Rhiniidae:ATC03097:MZSUR:Cosmina_aenea		Cosmina aenea (Fabricius, 1805)	accepted	Cosmina aenea		Diptera	Rhiniinae	Cosminini	Cosmina	aenea	(Fabricius, 1805)	Thomas-Cabianca A	2018	Mozambique		Matutine distr. Tinti Gala Lodge			26 38 44.3S 32 50 25.1E			27.i.2008	27-01-2008	1	Male	hand net	MZSUR	MZSUR	Cerretti P | Birtele D | Campanaro A	PreservedSpecimen
FlyHigh:Rhiniidae:ATC03098:MZSUR:Cosmina_aenea		Cosmina aenea (Fabricius, 1805)	accepted	Cosmina aenea		Diptera	Rhiniinae	Cosminini	Cosmina	aenea	(Fabricius, 1805)	Thomas-Cabianca A	2018	Mozambique		Matutine distr. Tinti Gala Lodge			26 38 44.3S 32 50 25.1E			27.i.2008	27-01-2008	1	Female	hand net	MZSUR	MZSUR	Cerretti P | Birtele D | Campanaro A	PreservedSpecimen
FlyHigh:Rhiniidae:ATC03099:MZSUR:Fainia_albitarsis		Fainia albitarsis (Macquart, 1846)	accepted	Fainia albitarsis		Diptera	Rhiniinae	Rhiniini	Fainia	albitarsis	(Macquart, 1846)	Rognes K		Kenya	Coast	N. edge of Arabuko Sokoke Forest			UTM 37 M 607257 9644873	83		28.v.2006	28-05-2006	1	Female	hand net	MZSUR	MZSUR	Avesani D | Carpaneto G | Nardi G | Cerretti P	PreservedSpecimen
FlyHigh:Rhiniidae:ATC03100:MZSUR:Rhinia_coxendix		Rhinia coxendix (Villeneuve, 1915)	accepted	Rhinia coxendix		Diptera	Rhiniinae	Rhiniini	Rhinia	coxendix	(Villeneuve, 1915)	Thomas-Cabianca A	2018	Burundi	Kayanza	Kibira National Park (cloud forest)	-2.89	29.46	02 53 25.9S -29 27 25.4E	2200		30.i.2011	30-01-2011	1	Female		MZSUR	MZSUR	Audisio P | Cerretti P | Mei M | Whitmore D	PreservedSpecimen
FlyHigh:Rhiniidae:ATC03101:MZSUR:Rhyncomya_nana		Rhyncomya nana Peris, 1951	accepted	Rhyncomya nana		Diptera	Rhiniinae	Cosminini	Rhyncomya	nana	Peris, 1951	Thomas-Cabianca A	2018	Mozambique		Matutine distr. Tinti Gala Lodge			26 38 44.3S 32 50 25.1E			27.i.2008	27-01-2008	1	Female	hand net	MZSUR	MZSUR	Cerretti P | Birtele D | Campanaro A	PreservedSpecimen
FlyHigh:Rhiniidae:ATC03102:MZSUR:Rhyncomya_pruinosa		Rhyncomya pruinosa Villeneuve, 1922	accepted	Rhyncomya pruinosa		Diptera	Rhiniinae	Cosminini	Rhyncomya	pruinosa	Villeneuve, 1922	Thomas-Cabianca A	2018	Zambia		Northern prov. 8.6 Km NW Kakumbi, South Luangwa NP			13.06S 31.746E	525		22-26.vi.2016	2016-06-22/26	5	Female	Malaise trap	MZSUR	MZSUR	Borkent CJ | Hauser M | Ndalamei DM	PreservedSpecimen
FlyHigh:Rhiniidae:ATC03103:MZSUR:Rhyncomya_pruinosa		Rhyncomya pruinosa Villeneuve, 1922	accepted	Rhyncomya pruinosa		Diptera	Rhiniinae	Cosminini	Rhyncomya	pruinosa	Villeneuve, 1922	Thomas-Cabianca A	2018	Zambia		Northern prov. 8.6 Km NW Kakumbi, South Luangwa NP			13.06S 31.746E	525		22-26.vi.2016	2016-06-22/26	1	Female	Malaise trap	MZSUR	MZSUR	Borkent CJ | Hauser M | Ndalamei DM	PreservedSpecimen
FlyHigh:Rhiniidae:ATC03104:MZSUR:Rhyncomya_pruinosa		Rhyncomya pruinosa Villeneuve, 1922	accepted	Rhyncomya pruinosa		Diptera	Rhiniinae	Cosminini	Rhyncomya	pruinosa	Villeneuve, 1922	Thomas-Cabianca A	2018	Zambia		Northern prov. 8.6 Km NW Kakumbi, South Luangwa NP			13.06S 31.746E	525		22-26.vi.2016	2016-06-22/26	5	Female	Malaise trap	MZSUR	MZSUR	Borkent CJ | Hauser M | Ndalamei DM	PreservedSpecimen
FlyHigh:Rhiniidae:ATC03105:MZSUR:Rhyncomya_tristis		Rhyncomya tristis (Séguy, 1933)	accepted	Rhyncomya tristis		Diptera	Rhiniinae	Cosminini	Rhyncomya	tristis	(Séguy, 1933)	Thomas-Cabianca A	2018	Mozambique	Sofala	Gorongosa Park, small lake			18 56 39S 34 26 35E	30		19-30.iv.2015	2015-04-19/30	1	Female	Malaise trap	MZSUR	MZSUR	Hauser M | Rung A	PreservedSpecimen
FlyHigh:Rhiniidae:ATC03106:MZSUR:Rhyncomya_tristis		Rhyncomya tristis (Séguy, 1933)	accepted	Rhyncomya tristis		Diptera	Rhiniinae	Cosminini	Rhyncomya	tristis	(Séguy, 1933)	Thomas-Cabianca A	2018	Mozambique		Gorongosa Park, small lake			18 56 39S 34 26 35E	30		19-30.iv.2015	2015-04-19/30	4	Female	Malaise trap	MZSUR	MZSUR	Hauser M | Rung A	PreservedSpecimen
FlyHigh:Rhiniidae:ATC03107:MZSUR:Rhyncomya_tristis		Rhyncomya tristis (Séguy, 1933)	accepted	Rhyncomya tristis		Diptera	Rhiniinae	Cosminini	Rhyncomya	tristis	(Séguy, 1933)	Thomas-Cabianca A	2018	Mozambique		Gorongosa Park, small lake			18 56 39S 34 26 35E	30		19-30.iv.2015	2015-04-19/30	1	Female	Malaise trap	MZSUR	MZSUR	Hauser M | Rung A	PreservedSpecimen
FlyHigh:Rhiniidae:ATC03108:MZSUR:Stomorhina_apta		Stomorhina apta Curran, 1931	accepted	Stomorhina apta		Diptera	Rhiniinae	Rhiniini	Stomorhina	apta	Curran, 1931	Thomas-Cabianca A	2018	Burundi	Kayanza	Kibira National Park (cloud forest)	-2.89	29.46	02 53 25.9S -29 27 25.4E	2200		30.i.2011	30-01-2011	1	Female		MZSUR	MZSUR	Audisio P | Cerretti P | Mei M | Whitmore D	PreservedSpecimen
FlyHigh:Rhiniidae:ATC03109:NHMUK:Cosmina_aenea		Cosmina aenea (Fabricius, 1805)	accepted	Cosmina aenea		Diptera	Rhiniinae	Cosminini	Cosmina	aenea	(Fabricius, 1805)					Togoland, Depia						24.i.1917	24-01-1917	1	Male		NHMUK	NHMUK 010579963	Simpson JJ	PreservedSpecimen			?Ghana or Togo
FlyHigh:Rhiniidae:ATC03110:NHMUK:Cosmina_aenea		Cosmina aenea (Fabricius, 1805)	accepted	Cosmina aenea		Diptera	Rhiniinae	Cosminini	Cosmina	aenea	(Fabricius, 1805)			Ghana		N. Territories, Yapi						iii.1916	1916-03	1	Male		NHMUK	NHMUK 010579970	Simpson JJ	PreservedSpecimen
FlyHigh:Rhiniidae:ATC03111:NHMUK:Cosmina_aenea		Cosmina aenea (Fabricius, 1805)	accepted	Cosmina aenea		Diptera	Rhiniinae	Cosminini	Cosmina	aenea	(Fabricius, 1805)			Tanzania		Zanzibar, Near Mazi Moja						20.viii.-11.ix.1924	1924-08-20/09-11	1	Male		NHMUK	NHMUK 010579978	Snell HJ	PreservedSpecimen
FlyHigh:Rhiniidae:ATC03112:NHMUK:Cosmina_aenea		Cosmina aenea (Fabricius, 1805)	accepted	Cosmina aenea		Diptera	Rhiniinae	Cosminini	Cosmina	aenea	(Fabricius, 1805)	Zumpt F		Tanzania		Zanzibar, Nazi Moja						x-xii.1924	12-10-1924	1	Male		NHMUK	NHMUK 010579975	Snell HJ	PreservedSpecimen
FlyHigh:Rhiniidae:ATC03113:NHMUK:Cosmina_margaritae	holotype of Cosmina margaritae	Cosmina margaritae Peris, 1952	accepted	Cosmina margaritae		Diptera	Rhiniinae	Cosminini	Cosmina	margaritae	Peris, 1952	Peris SV		Malawi		Cholo						1950	1950	1	Male		NHMUK	NHMUK 010579920	Wood RC	PreservedSpecimen
FlyHigh:Rhiniidae:ATC03114:NHMUK:Cosmina_margaritae	paratype of Cosmina margaritae	Cosmina margaritae Peris, 1952	accepted	Cosmina margaritae		Diptera	Rhiniinae	Cosminini	Cosmina	margaritae	Peris, 1952	Peris SV		Malawi		Cholo						1950	1950	1	Female		NHMUK	NHMUK 010579921	Wood RC	PreservedSpecimen
FlyHigh:Rhiniidae:ATC03115:NHMUK:Cosmina_margaritae		Cosmina margaritae Peris, 1952	accepted	Cosmina margaritae		Diptera	Rhiniinae	Cosminini	Cosmina	margaritae	Peris, 1952			Zimbabwe		Chavari R. area, Tsetse fly ops., 7 m E of Kariba						15.ii.1956	15-02-1956	1	Female		NHMUK	NHMUK 010580021	Goodier E	PreservedSpecimen
FlyHigh:Rhiniidae:ATC03116:NHMUK:Cosmina_margaritae		Cosmina margaritae Peris, 1952	accepted	Cosmina margaritae		Diptera	Rhiniinae	Cosminini	Cosmina	margaritae	Peris, 1952			Zimbabwe		Chavari R. area, Tsetse fly ops., 7 m E of Kariba						17.ii.1956	17-02-1956	1	Female		NHMUK	NHMUK 010580022	Goodier E	PreservedSpecimen
FlyHigh:Rhiniidae:ATC03117:NHMUK:Cosmina_margaritae		Cosmina margaritae Peris, 1952	accepted	Cosmina margaritae		Diptera	Rhiniinae	Cosminini	Cosmina	margaritae	Peris, 1952			Zimbabwe		Bindura						i.1928	1928-01	1	Male		NHMUK	NHMUK 010580023	Leeson HS	PreservedSpecimen
FlyHigh:Rhiniidae:ATC03118:NHMUK:Cosmina_undulata		Cosmina undulata Malloch, 1926	accepted	Cosmina undulata		Diptera	Rhiniinae	Cosminini	Cosmina	undulata	Malloch, 1926			Ethiopia		Abyssinia, Busika						05.xi.1911	05-11-1911	1	Female		NHMUK	NHMUK 010579958	Stordy RJ	PreservedSpecimen
FlyHigh:Rhiniidae:ATC03119:NHMUK:Cosmina_undulata		Cosmina undulata Malloch, 1926	accepted	Cosmina undulata		Diptera	Rhiniinae	Cosminini	Cosmina	undulata	Malloch, 1926	Curran CH		Nigeria		Agundele						25.v.1912	25-05-1912	1	Female		NHMUK	NHMUK 010579961	Scott-Macfie Dr JW	PreservedSpecimen
FlyHigh:Rhiniidae:ATC03120:NHMUK:Cosmina_undulata		Cosmina undulata Malloch, 1926	accepted	Cosmina undulata		Diptera	Rhiniinae	Cosminini	Cosmina	undulata	Malloch, 1926			Nigeria		N. Nigeria, Onuti						27.vii.1912	27-07-1912	1	Female		NHMUK	NHMUK 010579959	Scott-Macfie Dr JW	PreservedSpecimen
FlyHigh:Rhiniidae:ATC03121:NHMUK:Cosmina_undulata	holotype of Cosmina undulata	Cosmina undulata Malloch, 1926	accepted	Cosmina undulata		Diptera	Rhiniinae	Cosminini	Cosmina	undulata	Malloch, 1926	Malloch JR		Nigeria		Ibadan						02.viii.1923	02-08-1923	1	Male		NHMUK	NHMUK 010579923	Pomeroy AWJ	PreservedSpecimen
FlyHigh:Rhiniidae:ATC03122:NHMUK:Cosmina_undulata		Cosmina undulata Malloch, 1926	accepted	Cosmina undulata		Diptera	Rhiniinae	Cosminini	Cosmina	undulata	Malloch, 1926	Zumpt F	1960	Eritrea		Dongollo						20.ii.1956	20-02-1956	1	Female		NHMUK	NHMUK 010580026	Greathead DJ	PreservedSpecimen
FlyHigh:Rhiniidae:ATC03123:NHMUK:Cosmina_undulata		Cosmina undulata Malloch, 1926	accepted	Cosmina undulata		Diptera	Rhiniinae	Cosminini	Cosmina	undulata	Malloch, 1926	Crosskey RW	1960	Nigeria		Badegi						5.viii.1960	05-08-1960	1	Female		NHMUK	NHMUK 010579960	Rice	PreservedSpecimen
FlyHigh:Rhiniidae:ATC03124:NHMUK:Cosmina_undulata		Cosmina undulata Malloch, 1926	accepted	Cosmina undulata		Diptera	Rhiniinae	Cosminini	Cosmina	undulata	Malloch, 1926			Cameroon		Buar						10-29.v.1914	1914-05-10/29	1			NHMUK	NHMUK 010580027		PreservedSpecimen
FlyHigh:Rhiniidae:ATC03125:NHMUK:Cosmina_undulata		Cosmina undulata Malloch, 1926	accepted	Cosmina undulata		Diptera	Rhiniinae	Cosminini	Cosmina	undulata	Malloch, 1926	Zumpt F	1957	Malawi		Cholo								1	Female		NHMUK	NHMUK 010580025	Wood RC	PreservedSpecimen
FlyHigh:Rhiniidae:ATC03126:NHMUK:Cosmina_undulata		Cosmina undulata Malloch, 1926	accepted	Cosmina undulata		Diptera	Rhiniinae	Cosminini	Cosmina	undulata	Malloch, 1926			Malawi		Cholo								1	Male		NHMUK	NHMUK 010580028	Wood RC	PreservedSpecimen
FlyHigh:Rhiniidae:ATC03127:NHMUK:Eurhyncomyia_diversicolor		Eurhyncomyia diversicolor (Bigot, 1888)	accepted	Eurhyncomyia diversicolor		Diptera	Rhiniinae	Cosminini	Eurhyncomyia	diversicolor	(Bigot, 1888)			Mozambique		Lourenco Marques [now Maputo]						ix-xii.1913	12-09-1913	1	Male		NHMUK	NHMUK 010579929	Junod HA	PreservedSpecimen
FlyHigh:Rhiniidae:ATC03128:NHMUK:Eurhyncomyia_diversicolor		Eurhyncomyia diversicolor (Bigot, 1888)	accepted	Eurhyncomyia diversicolor		Diptera	Rhiniinae	Cosminini	Eurhyncomyia	diversicolor	(Bigot, 1888)			Mozambique		Lourenco Marques [now Maputo]						ix-xii.1913	12-09-1913	1			NHMUK	NHMUK 010579930	Junod HA	PreservedSpecimen
FlyHigh:Rhiniidae:ATC03129:NHMUK:Eurhyncomyia_diversicolor		Eurhyncomyia diversicolor (Bigot, 1888)	accepted	Eurhyncomyia diversicolor		Diptera	Rhiniinae	Cosminini	Eurhyncomyia	diversicolor	(Bigot, 1888)			Mozambique		Lourenco Marques [now Maputo]						ix-xii.1913	12-09-1913	1	Male		NHMUK	NHMUK 010579931	Junod HA	PreservedSpecimen
FlyHigh:Rhiniidae:ATC03130:NHMUK:Eurhyncomyia_diversicolor		Eurhyncomyia diversicolor (Bigot, 1888)	accepted	Eurhyncomyia diversicolor		Diptera	Rhiniinae	Cosminini	Eurhyncomyia	diversicolor	(Bigot, 1888)			Mozambique		Lourenco Marques [now Maputo]						ix-xii.1913	12-09-1913	1	Male		NHMUK	NHMUK 010579932	Junod HA	PreservedSpecimen
FlyHigh:Rhiniidae:ATC03131:NHMUK:Eurhyncomyia_diversicolor		Eurhyncomyia diversicolor (Bigot, 1888)	accepted	Eurhyncomyia diversicolor		Diptera	Rhiniinae	Cosminini	Eurhyncomyia	diversicolor	(Bigot, 1888)			Mozambique		Lourenco Marques [now Maputo]						ix-xii.1913	12-09-1913	1	Female		NHMUK	NHMUK 010579933	Junod HA	PreservedSpecimen
FlyHigh:Rhiniidae:ATC03132:NHMUK:Eurhyncomyia_diversicolor		Eurhyncomyia diversicolor (Bigot, 1888)	accepted	Eurhyncomyia diversicolor		Diptera	Rhiniinae	Cosminini	Eurhyncomyia	diversicolor	(Bigot, 1888)	Peris SV	1948	Tanzania		Zanzibar						i-ii-1925	02-01-1925	1	Male		NHMUK	NHMUK 010579934	Snell HJ	PreservedSpecimen
FlyHigh:Rhiniidae:ATC03133:NHMUK:Eurhyncomyia_diversicolor		Eurhyncomyia diversicolor (Bigot, 1888)	accepted	Eurhyncomyia diversicolor		Diptera	Rhiniinae	Cosminini	Eurhyncomyia	diversicolor	(Bigot, 1888)			Tanzania		Zanzibar						i-ii-1925	02-01-1925	1	Female		NHMUK	NHMUK 010579936	Snell HJ	PreservedSpecimen
FlyHigh:Rhiniidae:ATC03134:NHMUK:Eurhyncomyia_diversicolor		Eurhyncomyia diversicolor (Bigot, 1888)	accepted	Eurhyncomyia diversicolor		Diptera	Rhiniinae	Cosminini	Eurhyncomyia	diversicolor	(Bigot, 1888)			Tanzania		Zanzibar						i-ii-1925	02-01-1925	1	Female		NHMUK	NHMUK 010579937	Snell HJ	PreservedSpecimen
FlyHigh:Rhiniidae:ATC03135:NHMUK:Eurhyncomyia_diversicolor		Eurhyncomyia diversicolor (Bigot, 1888)	accepted	Eurhyncomyia diversicolor		Diptera	Rhiniinae	Cosminini	Eurhyncomyia	diversicolor	(Bigot, 1888)			Tanzania		Zanzibar						i-ii-1925	02-01-1925	1	Male		NHMUK	NHMUK 010579938	Snell HJ	PreservedSpecimen
FlyHigh:Rhiniidae:ATC03136:NHMUK:Eurhyncomyia_diversicolor		Eurhyncomyia diversicolor (Bigot, 1888)	accepted	Eurhyncomyia diversicolor		Diptera	Rhiniinae	Cosminini	Eurhyncomyia	diversicolor	(Bigot, 1888)			Tanzania		Zanzibar						i-ii-1925	02-01-1925	1	Female		NHMUK	NHMUK 010579939	Snell HJ	PreservedSpecimen
FlyHigh:Rhiniidae:ATC03137:NHMUK:Eurhyncomyia_diversicolor		Eurhyncomyia diversicolor (Bigot, 1888)	accepted	Eurhyncomyia diversicolor		Diptera	Rhiniinae	Cosminini	Eurhyncomyia	diversicolor	(Bigot, 1888)			Tanzania		Zanzibar						i-ii-1925	02-01-1925	1	Female		NHMUK	NHMUK 010579940	Snell HJ	PreservedSpecimen
FlyHigh:Rhiniidae:ATC03138:NHMUK:Eurhyncomyia_diversicolor	lectotype of Rhyncomyia diversicolor designated by Dear and Pont | lectotype of Eurhyncomyia diversicolor	Eurhyncomyia diversicolor (Bigot, 1888)	accepted	Eurhyncomyia diversicolor		Diptera	Rhiniinae	Cosminini	Eurhyncomyia	diversicolor	(Bigot, 1888)			Somalia										1	Male		NHMUK	NHMUK 010579922		PreservedSpecimen
FlyHigh:Rhiniidae:ATC03139:NHMUK:Isomyia_deserti	syntype of Thelychaeta versipellis	Isomyia deserti (Karsch, 1888)	accepted	Isomyia deserti		Diptera	Rhiniinae	Cosminini	Isomyia	deserti	(Karsch, 1888)			Malawi		Mt. Mlanje						20.ix.1913	20-09-1913	1	Male		NHMUK	NHMUK 010579964	Neave SA	PreservedSpecimen
FlyHigh:Rhiniidae:ATC03140:NHMUK:Isomyia_deserti		Isomyia deserti (Karsch, 1888)	accepted	Isomyia deserti		Diptera	Rhiniinae	Cosminini	Isomyia	deserti	(Karsch, 1888)	James	1969	Malawi		Zomba								1	Male		NHMUK	NHMUK 010580064	Stannus HS	PreservedSpecimen
FlyHigh:Rhiniidae:ATC03141:NHMUK:Isomyia_distinguenda		Isomyia distinguenda (Villeneuve, 1917)	accepted	Isomyia distinguenda		Diptera	Rhiniinae	Cosminini	Isomyia	distinguenda	(Villeneuve, 1917)			Kenya		Nyeri						xii.1948	1948-12	1	Male		NHMUK	NHMUK 010580062	van Someren VGL	PreservedSpecimen
FlyHigh:Rhiniidae:ATC03142:NHMUK:Isomyia_dubiosa		Isomyia dubiosa (Villeneuve, 1917)	accepted	Isomyia dubiosa		Diptera	Rhiniinae	Cosminini	Isomyia	dubiosa	(Villeneuve, 1917)			Zimbabwe		Hope Fountain						16.xii.1914	16-12-1914	1	Female		NHMUK	NHMUK 010580050	Jones N	PreservedSpecimen
FlyHigh:Rhiniidae:ATC03143:NHMUK:Isomyia_dubiosa		Isomyia dubiosa (Villeneuve, 1917)	accepted	Isomyia dubiosa		Diptera	Rhiniinae	Cosminini	Isomyia	dubiosa	(Villeneuve, 1917)	Zumpt F	1973	Liberia		Bendu, Robertsport						12.ix.1943	12-09-1943	1	Male		NHMUK	NHMUK 010832115	Snyder FM	PreservedSpecimen
FlyHigh:Rhiniidae:ATC03144:NHMUK:Isomyia_dubiosa		Isomyia dubiosa (Villeneuve, 1917)	accepted	Isomyia dubiosa		Diptera	Rhiniinae	Cosminini	Isomyia	dubiosa	(Villeneuve, 1917)	Zumpt F	1971	Nigeria		Samera						19.ii.1965	19-02-1965	1	Male		NHMUK	NHMUK 010832116		PreservedSpecimen
FlyHigh:Rhiniidae:ATC03145:NHMUK:Isomyia_oculosa		Isomyia oculosa (Villeneuve, 1917)	accepted	Isomyia oculosa		Diptera	Rhiniinae	Cosminini	Isomyia	oculosa	(Villeneuve, 1917)	Zumpt F	1971	Zimbabwe		Makuti, Urunqwe. R.G. Zambesi Escarpment						14.x.1959	14-10-1959	1	Male		NHMUK	NHMUK 010580074	Goodier R	PreservedSpecimen
FlyHigh:Rhiniidae:ATC03146:NHMUK:Isomyia_oculosa		Isomyia oculosa (Villeneuve, 1917)	accepted	Isomyia oculosa		Diptera	Rhiniinae	Cosminini	Isomyia	oculosa	(Villeneuve, 1917)	Zumpt F	1971	Zimbabwe		Makuti, Urunqwe. R.G. Zambesi Escarpment						19.x.1959	19-10-1959	1	Female		NHMUK	NHMUK 010580075	Goodier R	PreservedSpecimen
FlyHigh:Rhiniidae:ATC03147:NHMUK:Isomyia_oculosa		Isomyia oculosa (Villeneuve, 1917)	accepted	Isomyia oculosa		Diptera	Rhiniinae	Cosminini	Isomyia	oculosa	(Villeneuve, 1917)	Malloch JR		Zimbabwe		Salisbury [now Harare]						x.1928	1928-10	1	Male		NHMUK	NHMUK 010580065	RWI	PreservedSpecimen
FlyHigh:Rhiniidae:ATC03148:NHMUK:Isomyia_oculosa	syntype of Thelychaeta oculosa | syntype of Isomyia oculosa	Isomyia oculosa (Villeneuve, 1917)	accepted	Isomyia oculosa		Diptera	Rhiniinae	Cosminini	Isomyia	oculosa	(Villeneuve, 1917)	Wood RC		Zambia		M. Chilanga								1	Male	in house	NHMUK	NHMUK 010580055	RCW	PreservedSpecimen
FlyHigh:Rhiniidae:ATC03149:NHMUK:Isomyia_oculosa	syntype of Thelychaeta oculosa | syntype of Isomyia oculosa	Isomyia oculosa (Villeneuve, 1917)	accepted	Isomyia oculosa		Diptera	Rhiniinae	Cosminini	Isomyia	oculosa	(Villeneuve, 1917)	Wood RC		Zambia		M. Chilanga								1	Female	in house	NHMUK	NHMUK 010580057	RCW	PreservedSpecimen
FlyHigh:Rhiniidae:ATC03150:NHMUK:Isomyia_tristis		Isomyia tristis (Bigot, 1888)	accepted	Isomyia tristis		Diptera	Rhiniinae	Cosminini	Isomyia	tristis	(Bigot, 1888)	Zumpt F	1972	Cameroon		29 mi N Ngaoundéré				1230		30.ix.1966	30-09-1966	1	Male		NHMUK	NHMUK 010832114	Ross ES | Lorenzen K	PreservedSpecimen
FlyHigh:Rhiniidae:ATC03151:NHMUK:Pseudorhyncomyia_braunsi		Pseudorhyncomyia braunsi (Villeneuve, 1920)	accepted	Pseudorhyncomyia braunsi		Diptera	Rhiniinae	Cosminini	Pseudorhyncomyia	braunsi	(Villeneuve, 1920)	Curran CH		Tanzania		Kilossa Road: Kidele						16.viii.22	16-08-1922	1	Female		NHMUK	NHMUK 010579995	Ritchie AH	PreservedSpecimen		On dung beetle soil heap/head
FlyHigh:Rhiniidae:ATC03152:NHMUK:Rhyncomya_botswanae	holotype of Rhyncomya botswanae	Rhyncomya botswanae Zumpt, 1974	accepted	Rhyncomya botswanae		Diptera	Rhiniinae	Cosminini	Rhyncomya	botswanae	Zumpt, 1974	Zumpt F	1973	Botswana		Moremi Reserve	-19.38	23.55	19 23S 23 33E			20.iv.1972	20-04-1972	1	Male		NHMUK	NHMUK 010832201	Brithish Museum Expedition	PreservedSpecimen
FlyHigh:Rhiniidae:ATC03153:NHMUK:Rhyncomya_botswanae	paratype of Rhyncomya botswanae	Rhyncomya botswanae Zumpt, 1974	accepted	Rhyncomya botswanae		Diptera	Rhiniinae	Cosminini	Rhyncomya	botswanae	Zumpt, 1974	Zumpt F	1973	Botswana		Kuke Pan	-20.93	22.42	20 56S 22 25E			14-15.iv.1972	1972-04-14/15	1	Male		NHMUK	NHMUK 010832200	Southern Africa Expedition NHMUK	PreservedSpecimen
FlyHigh:Rhiniidae:ATC03154:NHMUK:Rhyncomya_cassotis		Rhyncomya cassotis (Walker, 1849)	accepted	Rhyncomya cassotis		Diptera	Rhiniinae	Cosminini	Rhyncomya	cassotis	(Walker, 1849)	Zumpt F	1973	Angola		Nova Lisboa						5-7.iii.1972	1972-03-05/07	1	Male		NHMUK	NHMUK 010832171	Southern Africa Expedition NHMUK	PreservedSpecimen
FlyHigh:Rhiniidae:ATC03155:NHMUK:Rhyncomya_cassotis	holotype of Tachina cassotis | holotype of Rhyncomya cassotis	Rhyncomya cassotis (Walker, 1849)	accepted	Rhyncomya cassotis		Diptera	Rhiniinae	Cosminini	Rhyncomya	cassotis	(Walker, 1849)	Walker		Sierra Leone										1	Female		NHMUK	NHMUK 010832158	Morgan DT	PreservedSpecimen
FlyHigh:Rhiniidae:ATC03156:NHMUK:Rhyncomya_forcipata	syntype of Rhyncomyia forcipata | syntype of Rhyncomya forcipata	Rhyncomya forcipata Villeneuve, 1927	accepted	Rhyncomya forcipata		Diptera	Rhiniinae	Cosminini	Rhyncomya	forcipata	Villeneuve, 1927			Zambia		Mid-Luangara Koller						28.viii.1910	28-08-1910	1	Male		NHMUK	NHMUK 010832190	Neave SA	PreservedSpecimen
FlyHigh:Rhiniidae:ATC03157:NHMUK:Rhyncomya_forcipata		Rhyncomya forcipata Villeneuve, 1927	accepted	Rhyncomya forcipata		Diptera	Rhiniinae	Cosminini	Rhyncomya	forcipata	Villeneuve, 1927	Curran CH		Malawi		Dowa								1	Female		NHMUK	NHMUK 010832176	Dawey JB Dr	PreservedSpecimen
FlyHigh:Rhiniidae:ATC03158:NHMUK:Rhyncomya_interclusa		Rhyncomya interclusa Villeneuve, 1920	accepted	Rhyncomya interclusa		Diptera	Rhiniinae	Cosminini	Rhyncomya	interclusa	Villeneuve, 1920	Zumpt F	1973	Angola		R. Giraul, 10 mls NE Mocamedes						27-29.ii.1972	1972-02-27/29	1	Female		NHMUK	NHMUK 010832195	Southern Africa Expedition NHMUK	PreservedSpecimen
FlyHigh:Rhiniidae:ATC03159:NHMUK:Rhyncomya_interclusa		Rhyncomya interclusa Villeneuve, 1920	accepted	Rhyncomya interclusa		Diptera	Rhiniinae	Cosminini	Rhyncomya	interclusa	Villeneuve, 1920	Zumpt F	1973	Angola		R. Giraul, 10 mls NE Mocamedes						27-29.ii.1972	1972-02-27/29	1	Female		NHMUK	NHMUK 010832196	Southern Africa Expedition NHMUK	PreservedSpecimen
FlyHigh:Rhiniidae:ATC03160:NHMUK:Rhyncomya_interclusa		Rhyncomya interclusa Villeneuve, 1920	accepted	Rhyncomya interclusa		Diptera	Rhiniinae	Cosminini	Rhyncomya	interclusa	Villeneuve, 1920	Zumpt F	1973	Angola		R. Giraul, 10 mls NE Mocamedes						27-29.ii.1972	1972-02-27/29	1	Male		NHMUK	NHMUK 010832197	Southern Africa Expedition NHMUK	PreservedSpecimen
FlyHigh:Rhiniidae:ATC03161:NHMUK:Rhyncomya_interclusa		Rhyncomya interclusa Villeneuve, 1920	accepted	Rhyncomya interclusa		Diptera	Rhiniinae	Cosminini	Rhyncomya	interclusa	Villeneuve, 1920	Zumpt F	1973	Botswana		Kuke Pan	-20.93	22.42	20 56S 22 25E			14-15.iv.1972	1972-04-14/15	1	Male		NHMUK	NHMUK 010832198	Southern Africa Expedition NHMUK	PreservedSpecimen
FlyHigh:Rhiniidae:ATC03162:NHMUK:Rhyncomya_peraequa		Rhyncomya peraequa Villeneuve, 1929	accepted	Rhyncomya peraequa		Diptera	Rhiniinae	Cosminini	Rhyncomya	peraequa	Villeneuve, 1929	Zumpt F	2018	Kenya	Nairobi	Nairobi				1676		v.1939	1939-05	1	Male		NHMUK	NHMUK 010832332		PreservedSpecimen
FlyHigh:Rhiniidae:ATC03163:NHMUK:Rhyncomya_trispina	holotype of Rhyncomya trispina	Rhyncomya trispina Villeneuve, 1929	accepted	Rhyncomya trispina		Diptera	Rhiniinae	Cosminini	Rhyncomya	trispina	Villeneuve, 1929	Villeneuve		Zimbabwe		Bulawayo						25.ix.1923	25-09-1923	1	Male		NHMUK	NHMUK 010832199	Stevenson R	PreservedSpecimen
FlyHigh:Rhiniidae:ATC03164:NMSA:Cosmina_aenea		Cosmina aenea (Fabricius, 1805)	accepted	Cosmina aenea		Diptera	Rhiniinae	Cosminini	Cosmina	aenea	(Fabricius, 1805)	Zumpt F	1953	Liberia		Bendu, Robertsport						04.iv.1943	04-04-1943	1	Female		NMSA	NMSA DIP 061532	Snyder FM	PreservedSpecimen
FlyHigh:Rhiniidae:ATC03165:NMSA:Cosmina_aenea		Cosmina aenea (Fabricius, 1805)	accepted	Cosmina aenea		Diptera	Rhiniinae	Cosminini	Cosmina	aenea	(Fabricius, 1805)	Zumpt F	1953	Liberia		Bendu, Robertsport						27.iv.1943	27-04-1943	1	Male		NMSA	NMSA DIP 061533	Snyder FM	PreservedSpecimen
FlyHigh:Rhiniidae:ATC03166:NMSA:Cosmina_aenea		Cosmina aenea (Fabricius, 1805)	accepted	Cosmina aenea		Diptera	Rhiniinae	Cosminini	Cosmina	aenea	(Fabricius, 1805)	Zumpt F	1982	Mozambique		Ponta do Oure						25.i.1957	25-01-1957	1	Male		NMSA	NMSA DIP 061534	Dias T	PreservedSpecimen
FlyHigh:Rhiniidae:ATC03167:NMSA:Cosmina_aenea		Cosmina aenea (Fabricius, 1805)	accepted	Cosmina aenea		Diptera	Rhiniinae	Cosminini	Cosmina	aenea	(Fabricius, 1805)	Zumpt F	1971	Ivory Coast		Mare Ponteres						08.i.1971	08-01-1971	1	Male		NMSA	NMSA DIP 061529	Lachaise D	PreservedSpecimen
FlyHigh:Rhiniidae:ATC03168:NMSA:Cosmina_aenea		Cosmina aenea (Fabricius, 1805)	accepted	Cosmina aenea		Diptera	Rhiniinae	Cosminini	Cosmina	aenea	(Fabricius, 1805)	Thomas-Cabianca A	2018	Malawi		2 Km of Kasungu						26.ii.1987	26-02-1987	1	Female		NMSA	NMSA DIP 084110	Londt JGH | Londt A	PreservedSpecimen	Acacia woodland		Road to National Park
FlyHigh:Rhiniidae:ATC03169:NMSA:Cosmina_aenea		Cosmina aenea (Fabricius, 1805)	accepted	Cosmina aenea		Diptera	Rhiniinae	Cosminini	Cosmina	aenea	(Fabricius, 1805)	Thomas-Cabianca A	2018	Kenya	Nakuru	Hell's Gate National Park	-0.95	36.32	00 57S 36 19E	1900		26.xi.1992	26-11-1992	1	Female		NMSA	NMSA DIP 084103	Whittington AE | Londt JGH	PreservedSpecimen	Ngorowa Gorge, stream
FlyHigh:Rhiniidae:ATC03170:NMSA:Cosmina_aenea		Cosmina aenea (Fabricius, 1805)	accepted	Cosmina aenea		Diptera	Rhiniinae	Cosminini	Cosmina	aenea	(Fabricius, 1805)	Thomas-Cabianca A	2018	Kenya	Machakos	40 km SE of Nairobi	-1.47	37.05	01 28S 37 03E			29.xi.1992	29-11-1992	1	Male		NMSA	NMSA DIP 084112	Whittington AE | Londt JGH	PreservedSpecimen	Lukenya cliffs, bushveld
FlyHigh:Rhiniidae:ATC03171:NMSA:Cosmina_aenea		Cosmina aenea (Fabricius, 1805)	accepted	Cosmina aenea		Diptera	Rhiniinae	Cosminini	Cosmina	aenea	(Fabricius, 1805)	Zumpt F	1953	Nigeria		Olokemeji Ibadan								1	Male		NMSA	NMSA DIP 061530	Bridwell	PreservedSpecimen
FlyHigh:Rhiniidae:ATC03172:NMSA:Cosmina_fuscipennis		Cosmina fuscipennis Robineau-Desvoidy, 1830	accepted	Cosmina fuscipennis		Diptera	Rhiniinae	Cosminini	Cosmina	fuscipennis	Robineau-Desvoidy, 1830	Zumpt F	1961	Madagascar		Ranomafana						12.ix.1953	12-09-1953	1	Male		NMSA	NMSA DIP 018926	Keiser F	PreservedSpecimen
FlyHigh:Rhiniidae:ATC03173:NMSA:Cosmina_fuscipennis		Cosmina fuscipennis Robineau-Desvoidy, 1830	accepted	Cosmina fuscipennis		Diptera	Rhiniinae	Cosminini	Cosmina	fuscipennis	Robineau-Desvoidy, 1830	Zumpt F	1952	Mozambique		Maputo	-14.83	40.72	14 50S 40 43E | 1440DC			iv.1951	1951-04	1	Female		NMSA	NMSA DIP 018935	Zumpt F	PreservedSpecimen
FlyHigh:Rhiniidae:ATC03174:NMSA:Cosmina_fuscipennis		Cosmina fuscipennis Robineau-Desvoidy, 1830	accepted	Cosmina fuscipennis		Diptera	Rhiniinae	Cosminini	Cosmina	fuscipennis	Robineau-Desvoidy, 1830	Zumpt F	1956	Botswana		Kanye						i.1956	1956-01	1	Female		NMSA	NMSA DIP 018923	Zumpt F	PreservedSpecimen
FlyHigh:Rhiniidae:ATC03175:NMSA:Cosmina_fuscipennis		Cosmina fuscipennis Robineau-Desvoidy, 1830	accepted	Cosmina fuscipennis		Diptera	Rhiniinae	Cosminini	Cosmina	fuscipennis	Robineau-Desvoidy, 1830	Zumpt F	1961	Madagascar		Beloha, district Ambovombe				175		20-21.x.1957	1957-10-20/21	1	Male		NMSA	NMSA DIP 075676	Stuckenberg BR	PreservedSpecimen
FlyHigh:Rhiniidae:ATC03176:NMSA:Cosmina_gracilis		Cosmina gracilis Curran, 1927	accepted	Cosmina gracilis		Diptera	Rhiniinae	Cosminini	Cosmina	gracilis	Curran, 1927	Zumpt F	1953	Botswana		Metsimaklaba						7-12.iii.1930	1930-03-07/12	1	Female		NMSA	NMSA DIP 018902	Vernay-Lang Kalahari Expedition (NMSA)	PreservedSpecimen
FlyHigh:Rhiniidae:ATC03177:NMSA:Cosmina_gracilis		Cosmina gracilis Curran, 1927	accepted	Cosmina gracilis		Diptera	Rhiniinae	Cosminini	Cosmina	gracilis	Curran, 1927	Zumpt F	1956	Botswana		Tsessebe						i.1956	1956-01	1	Male		NMSA	NMSA DIP 018922	Zumpt F	PreservedSpecimen
FlyHigh:Rhiniidae:ATC03178:NMSA:Cosmina_gracilis		Cosmina gracilis Curran, 1927	accepted	Cosmina gracilis		Diptera	Rhiniinae	Cosminini	Cosmina	gracilis	Curran, 1927	Zumpt F	1980	Namibia		Gobabis						ii-iii.1971	03-02-1971	1	Female		NMSA	NMSA DIP 018914		PreservedSpecimen
FlyHigh:Rhiniidae:ATC03179:NMSA:Cosmina_margaritae		Cosmina margaritae Peris, 1952	accepted	Cosmina margaritae		Diptera	Rhiniinae	Cosminini	Cosmina	margaritae	Peris, 1952	Zumpt F	1956	Zimbabwe		Victoria Falls			1825DD			24.i.1926	24-01-1926	1	Male		NMSA	NMSA DIP 018920		PreservedSpecimen
FlyHigh:Rhiniidae:ATC03180:NMSA:Cosmina_margaritae		Cosmina margaritae Peris, 1952	accepted	Cosmina margaritae		Diptera	Rhiniinae	Cosminini	Cosmina	margaritae	Peris, 1952	Zumpt F	1956	Tanzania		Songea				1100		28.iv-02.v.1936	1936-04-28/1936-05-02	1	Female		NMSA	NMSA DIP 061548	Zerny	PreservedSpecimen
FlyHigh:Rhiniidae:ATC03181:NMSA:Cosmina_undulata		Cosmina undulata Malloch, 1926	accepted	Cosmina undulata		Diptera	Rhiniinae	Cosminini	Cosmina	undulata	Malloch, 1926	Zumpt F	1966	Cameroon		Uamgebiet [Uam District], Bosum						01-10/06/1914	1914-06-01/10	1	Male		NMSA	NMSA DIP 061564	Tessmann S	PreservedSpecimen
FlyHigh:Rhiniidae:ATC03182:NMSA:Cosmina_undulata		Cosmina undulata Malloch, 1926	accepted	Cosmina undulata		Diptera	Rhiniinae	Cosminini	Cosmina	undulata	Malloch, 1926	Zumpt F	1973	Botswana		Moremi Reserve	-19.38	23.55	19 23S 23 33E			18-20.iv.1972	1972-04-18/20	1	Female		NMSA	NMSA DIP 018975	South Africa expedition (NHMUK)	PreservedSpecimen
FlyHigh:Rhiniidae:ATC03183:NMSA:Eurhyncomyia_diversicolor		Eurhyncomyia diversicolor (Bigot, 1888)	accepted	Eurhyncomyia diversicolor		Diptera	Rhiniinae	Cosminini	Eurhyncomyia	diversicolor	(Bigot, 1888)	Zumpt F	1957	Mozambique		Lourenco Marques [now Maputo]						06.xi.1956	06-11-1956	1	Male		NMSA	NMSA DIP 018951	Paterson H	PreservedSpecimen
FlyHigh:Rhiniidae:ATC03184:NMSA:Eurhyncomyia_diversicolor		Eurhyncomyia diversicolor (Bigot, 1888)	accepted	Eurhyncomyia diversicolor		Diptera	Rhiniinae	Cosminini	Eurhyncomyia	diversicolor	(Bigot, 1888)	Thomas-Cabianca A	2018	Namibia		60 Km S. Aus.			2716B			01.ix.1983	01-09-1983	1	Female		NMSA	NMSA DIP 074994	Londt JGH | Stuckenberg BR	PreservedSpecimen	Broken veld at base of small hill
FlyHigh:Rhiniidae:ATC03185:NMSA:Eurhyncomyia_diversicolor		Eurhyncomyia diversicolor (Bigot, 1888)	accepted	Eurhyncomyia diversicolor		Diptera	Rhiniinae	Cosminini	Eurhyncomyia	diversicolor	(Bigot, 1888)	Zumpt F	1955	Mozambique		Maputo						vi.1914	1914-06	1	Male		NMSA	NMSA DIP 018957	Breijar DrHG	PreservedSpecimen
FlyHigh:Rhiniidae:ATC03186:NMSA:Fainia_elongata		Fainia elongata (Bezzi, 1908)	accepted	Fainia elongata		Diptera	Rhiniinae	Rhiniini	Fainia	elongata	(Bezzi, 1908)	Zumpt F	1969	Zimbabwe		Bomponi, Vumba						28.vii.1965	28-07-1965	1	Female		NMSA	NMSA DIP 019870	Cookson DM	PreservedSpecimen
FlyHigh:Rhiniidae:ATC03187:NMSA:Isomyia_darwini		Isomyia darwini (Curran, 1938)	accepted	Isomyia darwini		Diptera	Rhiniinae	Cosminini	Isomyia	darwini	(Curran, 1938)	Zumpt F	1957	Botswana		Tsessebe						i.1956	1956-01	1	Male		NMSA	NMSA DIP 019852	Zumpt F	PreservedSpecimen
FlyHigh:Rhiniidae:ATC03188:NMSA:Isomyia_deserti		Isomyia deserti (Karsch, 1888)	accepted	Isomyia deserti		Diptera	Rhiniinae	Cosminini	Isomyia	deserti	(Karsch, 1888)	Zumpt F	1969	Zimbabwe		Chirundu						20.viii.1965	20-08-1965	1	Female		NMSA	NMSA DIP 019892	Borthwick K	PreservedSpecimen
FlyHigh:Rhiniidae:ATC03189:NMSA:Isomyia_deserti		Isomyia deserti (Karsch, 1888)	accepted	Isomyia deserti		Diptera	Rhiniinae	Cosminini	Isomyia	deserti	(Karsch, 1888)	Zumpt F	1953	Zimbabwe		Marandella						iv.1939	1939-04	1	Female		NMSA	NMSA DIP 061582	Departmen Agricultural South Rhodesia	PreservedSpecimen		At flowers
FlyHigh:Rhiniidae:ATC03190:NMSA:Isomyia_dubiosa		Isomyia dubiosa (Villeneuve, 1917)	accepted	Isomyia dubiosa		Diptera	Rhiniinae	Cosminini	Isomyia	dubiosa	(Villeneuve, 1917)	Zumpt F	1971	Ivory Coast		Lamto, Piége				10		25.xi.1970	25-11-1970	1	Male		NMSA	NMSA DIP 061586	Lachaise D	PreservedSpecimen
FlyHigh:Rhiniidae:ATC03191:NMSA:Isomyia_eos	paratype of Isomyia eos	Isomyia eos Zumpt, 1958	accepted	Isomyia eos		Diptera	Rhiniinae	Cosminini	Isomyia	eos	Zumpt, 1958	Zumpt F	1956	Zimbabwe		Grampirks, Inyamadzi River, Melsetter District						03.vi.1939	05-06-1939	1	Male		NMSA	NMSA DIP 019909	Departmen Agricultural South Rhodesia	PreservedSpecimen
FlyHigh:Rhiniidae:ATC03192:NMSA:Isomyia_longicauda		Isomyia longicauda (Villeneuve, 1917)	accepted	Isomyia longicauda		Diptera	Rhiniinae	Cosminini	Isomyia	longicauda	(Villeneuve, 1917)	Zumpt F	2018	Zimbabwe		Vumba, Umtali District						iii.1931	1931-03	1	Female		NMSA	NMSA DIP 084167	Sheppard PA	PreservedSpecimen
FlyHigh:Rhiniidae:ATC03193:NMSA:Isomyia_longicauda		Isomyia longicauda (Villeneuve, 1917)	accepted	Isomyia longicauda		Diptera	Rhiniinae	Cosminini	Isomyia	longicauda	(Villeneuve, 1917)	Zumpt F	1953	Tanzania		Matengo-Hochland, WSW. v. Songea, Ugano				15	1700	01-10.xii.1935	1935-12-01/10	1	Female		NMSA	NMSA DIP 061608	Zerny	PreservedSpecimen
FlyHigh:Rhiniidae:ATC03194:NMSA:Isomyia_longicauda		Isomyia longicauda (Villeneuve, 1917)	accepted	Isomyia longicauda		Diptera	Rhiniinae	Cosminini	Isomyia	longicauda	(Villeneuve, 1917)	Thomas-Cabianca A	2018	Malawi		Viphya Mtns. Chikangawa			1133Dd	1700		05-08.xi.1980	1980-11-05/08	1	Male		NMSA	NMSA DIP 084168	Stuckenberg BR | Londt JGH	PreservedSpecimen	Forest edge and grassland
FlyHigh:Rhiniidae:ATC03195:NMSA:Isomyia_longicauda		Isomyia longicauda (Villeneuve, 1917)	accepted	Isomyia longicauda		Diptera	Rhiniinae	Cosminini	Isomyia	longicauda	(Villeneuve, 1917)	Thomas-Cabianca A	2018	Malawi		Viphya Mtns. Chikangawa			1133Dd	1700		05-08.xi.1980	1980-11-05/08	1	Male		NMSA	NMSA DIP 084170	Stuckenberg BR | Londt JGH	PreservedSpecimen	Forest edge and grassland
FlyHigh:Rhiniidae:ATC03196:NMSA:Isomyia_tristis		Isomyia tristis (Bigot, 1888)	accepted	Isomyia tristis		Diptera	Rhiniinae	Cosminini	Isomyia	tristis	(Bigot, 1888)	Zumpt F	1961	Mozambique		Gorongoza Mountain, Manica-Sofalia District				840		ix.1957	1957-09	1	Male		NMSA	NMSA DIP 019773	Stuckenberg BR	PreservedSpecimen	Gallery forest
FlyHigh:Rhiniidae:ATC03197:NMSA:Isomyia_tristis		Isomyia tristis (Bigot, 1888)	accepted	Isomyia tristis		Diptera	Rhiniinae	Cosminini	Isomyia	tristis	(Bigot, 1888)	Zumpt F	1961	Mozambique		Gorongoza Mountain, Manica-Sofalia District				840		ix.1957	1957-09	1	Male		NMSA	NMSA DIP 083730	Stuckenberg BR	PreservedSpecimen	Gallery forest
FlyHigh:Rhiniidae:ATC03198:NMSA:Isomyia_tristis		Isomyia tristis (Bigot, 1888)	accepted	Isomyia tristis		Diptera	Rhiniinae	Cosminini	Isomyia	tristis	(Bigot, 1888)	Zumpt F	1964	Lesotho		Bushmans Pass Maloti Mountains Maseru District			29 19S 27 30E | 29 25 35S 27 51 03E	2125	2250	08-14/01/1963	1963-01-08/14	1	Female		NMSA	NMSA DIP 019771	Stuckenberg BR | Stuckenberg P	PreservedSpecimen
FlyHigh:Rhiniidae:ATC03199:NMSA:Isomyia_tristis		Isomyia tristis (Bigot, 1888)	accepted	Isomyia tristis		Diptera	Rhiniinae	Cosminini	Isomyia	tristis	(Bigot, 1888)	Zumpt F	2018	Angola		Pexeira de Sousa [or Texeria]						ii.1965	1965-02	1	Female		NMSA	NMSA DIP 083886	Green CAA	PreservedSpecimen
FlyHigh:Rhiniidae:ATC03200:NMSA:Pseudorhyncomyia_braunsi		Pseudorhyncomyia braunsi (Villeneuve, 1920)	accepted	Pseudorhyncomyia braunsi		Diptera	Rhiniinae	Cosminini	Pseudorhyncomyia	braunsi	(Villeneuve, 1920)	Zumpt F	1974	Tanzania		Serengeti National Park, Seronera						23.ix.1969	23-09-1969	1	Female		NMSA	NMSA DIP 019836	Irwin ME | Ross ES	PreservedSpecimen
FlyHigh:Rhiniidae:ATC03201:NMSA:Rhinia_apicalis		Rhinia apicalis (Wiedemann, 1830)	accepted	Rhinia apicalis		Diptera	Rhiniinae	Rhiniini	Rhinia	apicalis	(Wiedemann, 1830)	Zumpt F	1979	Namibia		Oshikango, Ovamboland						vii.1948	1948-07	1	Female		NMSA	NMSA DIP 083491	Koch	PreservedSpecimen
FlyHigh:Rhiniidae:ATC03202:NMSA:Rhinia_apicalis		Rhinia apicalis (Wiedemann, 1830)	accepted	Rhinia apicalis		Diptera	Rhiniinae	Rhiniini	Rhinia	apicalis	(Wiedemann, 1830)	Zumpt F	1979	Namibia		Oshikango, Ovamboland						vii.1948	1948-07	1	Female		NMSA	NMSA DIP 020050	Koch	PreservedSpecimen
FlyHigh:Rhiniidae:ATC03203:NMSA:Rhinia_coxendix		Rhinia coxendix (Villeneuve, 1915)	accepted	Rhinia coxendix		Diptera	Rhiniinae	Rhiniini	Rhinia	coxendix	(Villeneuve, 1915)	Zumpt F	1973	Angola		Duque de Bragnca Falls						11-12.iii.1972	1972-03-11/12	1	Male		NMSA	NMSA DIP 061653	South Africa expedition (NHMUK)	PreservedSpecimen
FlyHigh:Rhiniidae:ATC03204:NMSA:Rhinia_nigricornis		Rhinia nigricornis (Macquart, 1843)	accepted	Rhinia nigricornis		Diptera	Rhiniinae	Rhiniini	Rhinia	nigricornis	(Macquart, 1843)	Zumpt F	1973	Botswana		Maun						21.iv.1972	21-04-1972	1	Male		NMSA	NMSA DIP 061646	South Africa expedition (NHMUK)	PreservedSpecimen
FlyHigh:Rhiniidae:ATC03205:NMSA:Rhinia_nigricornis		Rhinia nigricornis (Macquart, 1843)	accepted	Rhinia nigricornis		Diptera	Rhiniinae	Rhiniini	Rhinia	nigricornis	(Macquart, 1843)	Zumpt F	1973	Botswana		Kuke Pan						14-15.iv.1972	1972-04-14/15	1	Male		NMSA	NMSA DIP 020029	South Africa expedition (NHMUK)	PreservedSpecimen
FlyHigh:Rhiniidae:ATC03206:NMSA:Rhinia_nigricornis		Rhinia nigricornis (Macquart, 1843)	accepted	Rhinia nigricornis		Diptera	Rhiniinae	Rhiniini	Rhinia	nigricornis	(Macquart, 1843)	Zumpt F	1973	Botswana		Kuke Pan						14-15.iv.1972	1972-04-14/15	1	Male		NMSA	NMSA DIP 061647	South Africa expedition (NHMUK)	PreservedSpecimen
FlyHigh:Rhiniidae:ATC03207:NMSA:Rhyncomya_botswanae		Rhyncomya botswanae Zumpt, 1974	accepted	Rhyncomya botswanae		Diptera	Rhiniinae	Cosminini	Rhyncomya	botswanae	Zumpt, 1974	Zumpt F	1973	Botswana		Moremi Reserve	-19.38	23.55	19 23S 23 33E			18-20.iv.1972	1972-04-18/20	1	Male		NMSA	NMSA DIP 020075	South Africa expedition (NHMUK)	PreservedSpecimen
FlyHigh:Rhiniidae:ATC03208:NMSA:Rhyncomya_buccalis		Rhyncomya buccalis Villeneuve, 1927	accepted	Rhyncomya buccalis		Diptera	Rhiniinae	Cosminini	Rhyncomya	buccalis	Villeneuve, 1927	Thomas-Cabianca A	2016	Malawi		Nyika National Park			2531CC	2607		02.iii.1987	02-03-1987	1	Male		NMSA	NMSA DIP 074989	Londt JGH | Londt A	PreservedSpecimen	Grassveld
FlyHigh:Rhiniidae:ATC03209:NMSA:Rhyncomya_buccalis		Rhyncomya buccalis Villeneuve, 1927	accepted	Rhyncomya buccalis		Diptera	Rhiniinae	Cosminini	Rhyncomya	buccalis	Villeneuve, 1927	Zumpt F	1956	Tanzania		Matengo-Hochland, WSW. v. Songea, Ugano				15	1700	11-20.xii.1935	1935-12-11/20	1	Male		NMSA	NMSA DIP 061659	Zerny	PreservedSpecimen
FlyHigh:Rhiniidae:ATC03210:NMSA:Rhyncomya_buccalis		Rhyncomya buccalis Villeneuve, 1927	accepted	Rhyncomya buccalis		Diptera	Rhiniinae	Cosminini	Rhyncomya	buccalis	Villeneuve, 1927	Zumpt F	1956	Tanzania		Matengo-Hochland, WSW. v. Songea, Ugano				15	1700	11-20.xii.1935	1935-12-11/20	1	Female		NMSA	NMSA DIP 061660	Zerny	PreservedSpecimen
FlyHigh:Rhiniidae:ATC03211:NMSA:Rhyncomya_buccalis		Rhyncomya buccalis Villeneuve, 1927	accepted	Rhyncomya buccalis		Diptera	Rhiniinae	Cosminini	Rhyncomya	buccalis	Villeneuve, 1927	Zumpt F	1956	Tanzania		Matengo-Hochland, WSW. v. Songea, Ugano				15	1700	21-31.xii.1935	1935-12-21/31	1	Female		NMSA	NMSA DIP 061656	Zerny	PreservedSpecimen
FlyHigh:Rhiniidae:ATC03212:NMSA:Rhyncomya_buccalis		Rhyncomya buccalis Villeneuve, 1927	accepted	Rhyncomya buccalis		Diptera	Rhiniinae	Cosminini	Rhyncomya	buccalis	Villeneuve, 1927	Zumpt F	1956	Tanzania		Matengo-Hochland, WSW. v. Songea, Ugano				15	1700	01-10/01/1936	1936-01-01/10	1	Female		NMSA	NMSA DIP 061657	Zerny	PreservedSpecimen
FlyHigh:Rhiniidae:ATC03213:NMSA:Rhyncomya_buccalis		Rhyncomya buccalis Villeneuve, 1927	accepted	Rhyncomya buccalis		Diptera	Rhiniinae	Cosminini	Rhyncomya	buccalis	Villeneuve, 1927	Zumpt F	1956	Tanzania		Matengo-Hochland, WSW. v. Songea, Ugano				15	1700	01-10/01/1936	1936-01-01/10	1	Male		NMSA	NMSA DIP 061658	Zerny	PreservedSpecimen
FlyHigh:Rhiniidae:ATC03214:NMSA:Rhyncomya_buccalis		Rhyncomya buccalis Villeneuve, 1927	accepted	Rhyncomya buccalis		Diptera	Rhiniinae	Cosminini	Rhyncomya	buccalis	Villeneuve, 1927	Thomas-Cabianca A	2016	Zambia		Kasanka Nat. Game Res. Lake Wasa, Camp	-12.50	30.25	12 30S 30 15E			16-20.xii.1989	1989-12-16/20	1	Male	Malaise trap	NMSA	NMSA DIP 074991	Reavell PE	PreservedSpecimen
FlyHigh:Rhiniidae:ATC03215:NMSA:Rhyncomya_buccalis		Rhyncomya buccalis Villeneuve, 1927	accepted	Rhyncomya buccalis		Diptera	Rhiniinae	Cosminini	Rhyncomya	buccalis	Villeneuve, 1927	Thomas-Cabianca A	2016	Zambia		Kasanka Nat. Game Res. Lake Wasa area	-12.50	30.25	12 30S 30 15E			16-22.xii.1989	1989-12-16/22	1	Male		NMSA	NMSA DIP 074990	Reavell PE	PreservedSpecimen
FlyHigh:Rhiniidae:ATC03216:NMSA:Rhyncomya_buccalis		Rhyncomya buccalis Villeneuve, 1927	accepted	Rhyncomya buccalis		Diptera	Rhiniinae	Cosminini	Rhyncomya	buccalis	Villeneuve, 1927	Thomas-Cabianca A	2016	Zambia		Kasanka Nat. Game Res. Lake Wasa, Camp	-12.50	30.25	12 30S 30 15E			16-22.xii.1989	1989-12-16/22	1	Male	hand net	NMSA	NMSA DIP 074992	Reavell PE	PreservedSpecimen
FlyHigh:Rhiniidae:ATC03217:NMSA:Rhyncomya_cassotis		Rhyncomya cassotis (Walker, 1849)	accepted	Rhyncomya cassotis		Diptera	Rhiniinae	Cosminini	Rhyncomya	cassotis	(Walker, 1849)	Thomas-Cabianca A	2016	Uganda		Kigezibukorwe						31.i.1958	31-01-1958	1	Male		NMSA	NMSA DIP 075046	Bowden J	PreservedSpecimen
FlyHigh:Rhiniidae:ATC03218:NMSA:Rhyncomya_cassotis		Rhyncomya cassotis (Walker, 1849)	accepted	Rhyncomya cassotis		Diptera	Rhiniinae	Cosminini	Rhyncomya	cassotis	(Walker, 1849)	Thomas-Cabianca A	2018	Kenya		Machakos, 5 Km south of Machako	-1.55	37.27	01 33S 37 16E	1650		29.xi.1992	29-11-1992	1	Male		NMSA	NMSA DIP 084188	Londt JGH | Whittington AE	PreservedSpecimen	Rocks and river margin
FlyHigh:Rhiniidae:ATC03219:NMSA:Rhyncomya_cassotis		Rhyncomya cassotis (Walker, 1849)	accepted	Rhyncomya cassotis		Diptera	Rhiniinae	Cosminini	Rhyncomya	cassotis	(Walker, 1849)	Zumpt F	1969	Zimbabwe		Victoria Falls National Park						03-06.iv.1968	1968-04-03/06	1	Male	Malaise trap	NMSA	NMSA DIP 020093	Spangler P	PreservedSpecimen
FlyHigh:Rhiniidae:ATC03220:NMSA:Rhyncomya_cassotis		Rhyncomya cassotis (Walker, 1849)	accepted	Rhyncomya cassotis		Diptera	Rhiniinae	Cosminini	Rhyncomya	cassotis	(Walker, 1849)	Thomas-Cabianca A	2016	Swaziland		[Panata Ranch] 13 km N of Ngogolo	-26.15	31.63	26 09S 31 38E	300		22-24.iv.1991	1991-04-22/24	1	Male		NMSA	NMSA DIP 075044	Londt JGH | Schoeman L	PreservedSpecimen	Panata Ranch, bushveld
FlyHigh:Rhiniidae:ATC03221:NMSA:Rhyncomya_dasyops		Rhyncomya dasyops Bezzi, 1908	accepted	Rhyncomya dasyops		Diptera	Rhiniinae	Cosminini	Rhyncomya	dasyops	Bezzi, 1908	Zumpt F	1955	Mozambique			-19.78	20.58	19 47S 20 35E			24.xi.1952	24-11-1952	1	Male		NMSA	NMSA DIP 061665	Handley CO	PreservedSpecimen
FlyHigh:Rhiniidae:ATC03222:NMSA:Rhyncomya_dasyops		Rhyncomya dasyops Bezzi, 1908	accepted	Rhyncomya dasyops		Diptera	Rhiniinae	Cosminini	Rhyncomya	dasyops	Bezzi, 1908	Zumpt F	1956	Nigeria		Olokemeji Ibadan								1	Male		NMSA	NMSA DIP 061666	Bridwell	PreservedSpecimen
FlyHigh:Rhiniidae:ATC03223:NMSA:Rhyncomya_forcipata		Rhyncomya forcipata Villeneuve, 1927	accepted	Rhyncomya forcipata		Diptera	Rhiniinae	Cosminini	Rhyncomya	forcipata	Villeneuve, 1927	Zumpt F	1964	Namibia		Rundu						03.iii.1959	03-03-1959	1	Male		NMSA	NMSA DIP 020072		PreservedSpecimen
FlyHigh:Rhiniidae:ATC03224:NMSA:Rhyncomya_forcipata		Rhyncomya forcipata Villeneuve, 1927	accepted	Rhyncomya forcipata		Diptera	Rhiniinae	Cosminini	Rhyncomya	forcipata	Villeneuve, 1927	Zumpt F	1973	Namibia		Tsumeb						17.ii.1972	17-02-1972	1	Male		NMSA	NMSA DIP 020069	South Africa expedition (NHMUK)	PreservedSpecimen
FlyHigh:Rhiniidae:ATC03225:NMSA:Rhyncomya_forcipata		Rhyncomya forcipata Villeneuve, 1927	accepted	Rhyncomya forcipata		Diptera	Rhiniinae	Cosminini	Rhyncomya	forcipata	Villeneuve, 1927	Zumpt F	1973	Namibia		Tsumeb						17.ii.1972	17-02-1972	1	Female		NMSA	NMSA DIP 061668	South Africa expedition (NHMUK)	PreservedSpecimen
FlyHigh:Rhiniidae:ATC03226:NMSA:Rhyncomya_forcipata		Rhyncomya forcipata Villeneuve, 1927	accepted	Rhyncomya forcipata		Diptera	Rhiniinae	Cosminini	Rhyncomya	forcipata	Villeneuve, 1927	Zumpt F	1973	Botswana		10 mi NE of Ghanzi						14.iv.1972	14-04-1972	1	Male		NMSA	NMSA DIP 020066	South Africa expedition (NHMUK)	PreservedSpecimen
FlyHigh:Rhiniidae:ATC03227:NMSA:Rhyncomya_forcipata		Rhyncomya forcipata Villeneuve, 1927	accepted	Rhyncomya forcipata		Diptera	Rhiniinae	Cosminini	Rhyncomya	forcipata	Villeneuve, 1927	Thomas-Cabianca A	2016	Botswana		Serowe						07.ix.1983	07-09-1983	1	Male	Malaise trap	NMSA	NMSA DIP 075034	Forchhammer P	PreservedSpecimen
FlyHigh:Rhiniidae:ATC03228:NMSA:Rhyncomya_forcipata		Rhyncomya forcipata Villeneuve, 1927	accepted	Rhyncomya forcipata		Diptera	Rhiniinae	Cosminini	Rhyncomya	forcipata	Villeneuve, 1927	Thomas-Cabianca A	2016	Botswana		Serowe						08.ix.1983	08-09-1983	1	Female	Malaise trap	NMSA	NMSA DIP 075035	Forchhammer P	PreservedSpecimen
FlyHigh:Rhiniidae:ATC03229:NMSA:Rhyncomya_forcipata		Rhyncomya forcipata Villeneuve, 1927	accepted	Rhyncomya forcipata		Diptera	Rhiniinae	Cosminini	Rhyncomya	forcipata	Villeneuve, 1927	Thomas-Cabianca A	2018	Gambia		9 km SW Banjul, Abuco Nature Reserve						23.ii.1985	23-02-1985	1	Male		NMSA	NMSA DIP 084140	Barkemeyer	PreservedSpecimen
FlyHigh:Rhiniidae:ATC03230:NMSA:Rhyncomya_forcipata		Rhyncomya forcipata Villeneuve, 1927	accepted	Rhyncomya forcipata		Diptera	Rhiniinae	Cosminini	Rhyncomya	forcipata	Villeneuve, 1927	Thomas-Cabianca A	2018	Botswana		Farmers Brigade 5 Km SE of Serowe Hillside N slope			2226BD			24.ix.1985	24-09-1985	1	Female	Malaise trap	NMSA	NMSA DIP 084139	Forchhammer P	PreservedSpecimen
FlyHigh:Rhiniidae:ATC03231:NMSA:Rhyncomya_forcipata		Rhyncomya forcipata Villeneuve, 1927	accepted	Rhyncomya forcipata		Diptera	Rhiniinae	Cosminini	Rhyncomya	forcipata	Villeneuve, 1927	Thomas-Cabianca A	2018	Kenya		Machakos, 5 Km south of Machako	-1.55	37.27	01 33S 37 16E	1650		29.xi.1992	29-11-1992	1	Male		NMSA	NMSA DIP 084145	Londt JGH | Whittington AE	PreservedSpecimen	Rocks and river margin
FlyHigh:Rhiniidae:ATC03232:NMSA:Rhyncomya_forcipata		Rhyncomya forcipata Villeneuve, 1927	accepted	Rhyncomya forcipata		Diptera	Rhiniinae	Cosminini	Rhyncomya	forcipata	Villeneuve, 1927	Zumpt F	1955	Mozambique		Massangena						v.1951	1951-05	1	Female		NMSA	NMSA DIP 020067	Zumpt F	PreservedSpecimen
FlyHigh:Rhiniidae:ATC03233:NMSA:Rhyncomya_forcipata		Rhyncomya forcipata Villeneuve, 1927	accepted	Rhyncomya forcipata		Diptera	Rhiniinae	Cosminini	Rhyncomya	forcipata	Villeneuve, 1927	Zumpt F	1955	Mozambique		Massangena						v.1951	1951-05	1	Male		NMSA	NMSA DIP 061670	Zumpt F	PreservedSpecimen
FlyHigh:Rhiniidae:ATC03234:NMSA:Rhyncomya_forcipata		Rhyncomya forcipata Villeneuve, 1927	accepted	Rhyncomya forcipata		Diptera	Rhiniinae	Cosminini	Rhyncomya	forcipata	Villeneuve, 1927	Zumpt F	1955	Mozambique		Massangena						v.1951	1951-05	1	Male		NMSA	NMSA DIP 061671	Zumpt F	PreservedSpecimen
FlyHigh:Rhiniidae:ATC03235:NMSA:Rhyncomya_forcipata		Rhyncomya forcipata Villeneuve, 1927	accepted	Rhyncomya forcipata		Diptera	Rhiniinae	Cosminini	Rhyncomya	forcipata	Villeneuve, 1927	Zumpt F	1955	Mozambique		Massangena						v.1951	1951-05	1	Female		NMSA	NMSA DIP 061672	Zumpt F	PreservedSpecimen
FlyHigh:Rhiniidae:ATC03236:NMSA:Rhyncomya_forcipata		Rhyncomya forcipata Villeneuve, 1927	accepted	Rhyncomya forcipata		Diptera	Rhiniinae	Cosminini	Rhyncomya	forcipata	Villeneuve, 1927	Zumpt F	1952	Mozambique		Massangena						v.1951	1951-05	1			NMSA	NMSA DIP 061673	Zumpt F	PreservedSpecimen
FlyHigh:Rhiniidae:ATC03237:NMSA:Rhyncomya_forcipata		Rhyncomya forcipata Villeneuve, 1927	accepted	Rhyncomya forcipata		Diptera	Rhiniinae	Cosminini	Rhyncomya	forcipata	Villeneuve, 1927	Zumpt F	1961	Botswana		Mahalapye						iv.1960	1960-04	1	Male		NMSA	NMSA DIP 019948	Schofield T	PreservedSpecimen
FlyHigh:Rhiniidae:ATC03238:NMSA:Rhyncomya_forcipata		Rhyncomya forcipata Villeneuve, 1927	accepted	Rhyncomya forcipata		Diptera	Rhiniinae	Cosminini	Rhyncomya	forcipata	Villeneuve, 1927	Zumpt F	1961	Botswana		Mahalapye						iv.1960	1960-04	1	Female		NMSA	NMSA DIP 074974	Schofield T	PreservedSpecimen
FlyHigh:Rhiniidae:ATC03239:NMSA:Rhyncomya_forcipata		Rhyncomya forcipata Villeneuve, 1927	accepted	Rhyncomya forcipata		Diptera	Rhiniinae	Cosminini	Rhyncomya	forcipata	Villeneuve, 1927	Zumpt F	1961	Botswana		Mahalapye						iv.1960	1960-04	1	Female		NMSA	NMSA DIP 074975	Schofield T	PreservedSpecimen
FlyHigh:Rhiniidae:ATC03240:NMSA:Rhyncomya_forcipata		Rhyncomya forcipata Villeneuve, 1927	accepted	Rhyncomya forcipata		Diptera	Rhiniinae	Cosminini	Rhyncomya	forcipata	Villeneuve, 1927	Zumpt F	1961	Botswana		Mahalapye						iv.1960	1960-04	1	Female		NMSA	NMSA DIP 074976	Schofield T	PreservedSpecimen
FlyHigh:Rhiniidae:ATC03241:NMSA:Rhyncomya_forcipata		Rhyncomya forcipata Villeneuve, 1927	accepted	Rhyncomya forcipata		Diptera	Rhiniinae	Cosminini	Rhyncomya	forcipata	Villeneuve, 1927	Thomas-Cabianca A	2018	Namibia	Zambezi	Katima Mulilo						20-28.x.1970	1970-10-20/28	1	Female		NMSA	NMSA DIP 084142	Strydom A	PreservedSpecimen
FlyHigh:Rhiniidae:ATC03242:NMSA:Rhyncomya_forcipata		Rhyncomya forcipata Villeneuve, 1927	accepted	Rhyncomya forcipata		Diptera	Rhiniinae	Cosminini	Rhyncomya	forcipata	Villeneuve, 1927	Zumpt F	1973	Botswana		18 mi NE of Kalkfontein						12-13.iv.1972	1972-04-12/13	1	Female		NMSA	NMSA DIP 020071	South Africa expedition (NHMUK)	PreservedSpecimen
FlyHigh:Rhiniidae:ATC03243:NMSA:Rhyncomya_forcipata		Rhyncomya forcipata Villeneuve, 1927	accepted	Rhyncomya forcipata		Diptera	Rhiniinae	Cosminini	Rhyncomya	forcipata	Villeneuve, 1927	Zumpt F	1973	Botswana		Lake Ngami, 12 mi NE of Sehithwa						16-17.iv.1972	1972-04-16/17	1	Female		NMSA	NMSA DIP 020068	South Africa expedition (NHMUK)	PreservedSpecimen
FlyHigh:Rhiniidae:ATC03244:NMSA:Rhyncomya_forcipata		Rhyncomya forcipata Villeneuve, 1927	accepted	Rhyncomya forcipata		Diptera	Rhiniinae	Cosminini	Rhyncomya	forcipata	Villeneuve, 1927	Zumpt F	1973	Botswana		Lake Ngami, 12 mi NE of Sehithwa						16-17.iv.1972	1972-04-16/17	1	Male		NMSA	NMSA DIP 061669	South Africa expedition (NHMUK)	PreservedSpecimen
FlyHigh:Rhiniidae:ATC03245:NMSA:Rhyncomya_forcipata		Rhyncomya forcipata Villeneuve, 1927	accepted	Rhyncomya forcipata		Diptera	Rhiniinae	Cosminini	Rhyncomya	forcipata	Villeneuve, 1927	Zumpt F	1973	Botswana		Ootsi						ix.1973	1973-09	1	Male		NMSA	NMSA DIP 020030	Reed J	PreservedSpecimen
FlyHigh:Rhiniidae:ATC03246:NMSA:Rhyncomya_forcipata		Rhyncomya forcipata Villeneuve, 1927	accepted	Rhyncomya forcipata		Diptera	Rhiniinae	Cosminini	Rhyncomya	forcipata	Villeneuve, 1927	Zumpt F	1973	Botswana		Ootsi						ix.1973	1973-09	1	Male		NMSA	NMSA DIP 074979	Reed J	PreservedSpecimen
FlyHigh:Rhiniidae:ATC03247:NMSA:Rhyncomya_forcipata		Rhyncomya forcipata Villeneuve, 1927	accepted	Rhyncomya forcipata		Diptera	Rhiniinae	Cosminini	Rhyncomya	forcipata	Villeneuve, 1927	Zumpt F	1973	Botswana		Ootsi						ix.1973	1973-09	1	Male		NMSA	NMSA DIP 074980	Reed J	PreservedSpecimen
FlyHigh:Rhiniidae:ATC03248:NMSA:Rhyncomya_forcipata		Rhyncomya forcipata Villeneuve, 1927	accepted	Rhyncomya forcipata		Diptera	Rhiniinae	Cosminini	Rhyncomya	forcipata	Villeneuve, 1927	Thomas-Cabianca A	2018	Zambia		Chisamba nr Lusaka	-14.97	28.25	14 58S 28 15E			14-24.xii.1989	1989-12-14/24	1	Female	ex malaise trap	NMSA	NMSA DIP 084148	Reavell PE	PreservedSpecimen
FlyHigh:Rhiniidae:ATC03249:NMSA:Rhyncomya_inflata		Rhyncomya inflata (Robineau-Desvoidy, 1830)	accepted	Rhyncomya inflata		Diptera	Rhiniinae	Cosminini	Rhyncomya	inflata	(Robineau-Desvoidy, 1830)	Zumpt F	1956	Mozambique		Maputo						vi.1914	1914-06	1	Male		NMSA	NMSA DIP 019959	Breijar DrHG	PreservedSpecimen
FlyHigh:Rhiniidae:ATC03250:NMSA:Rhyncomya_nana		Rhyncomya nana Peris, 1951	accepted	Rhyncomya nana		Diptera	Rhiniinae	Cosminini	Rhyncomya	nana	Peris, 1951	Zumpt F	1953	Mozambique		Maputo						vi.1914	1914-06	1	Male		NMSA	NMSA DIP 020004	Breijar DrHG	PreservedSpecimen
FlyHigh:Rhiniidae:ATC03251:NMSA:Rhyncomya_peraequa		Rhyncomya peraequa Villeneuve, 1929	accepted	Rhyncomya peraequa		Diptera	Rhiniinae	Cosminini	Rhyncomya	peraequa	Villeneuve, 1929	Zumpt F	1973	Angola		Tundavala, 9 mi NW of Sa da Bandeira						23.ii.1972	23-02-1972	1	Female		NMSA	NMSA DIP 061690	South Africa expedition (NHMUK)	PreservedSpecimen
FlyHigh:Rhiniidae:ATC03252:NMSA:Rhyncomya_peraequa		Rhyncomya peraequa Villeneuve, 1929	accepted	Rhyncomya peraequa		Diptera	Rhiniinae	Cosminini	Rhyncomya	peraequa	Villeneuve, 1929	Zumpt F	1973	Angola		Tundavala, 9 mi NW of Sa da Bandeira						05.iii.1972	05-03-1972	1	Female		NMSA	NMSA DIP 019969	South Africa expedition (NHMUK)	PreservedSpecimen
FlyHigh:Rhiniidae:ATC03253:NMSA:Rhyncomya_peraequa		Rhyncomya peraequa Villeneuve, 1929	accepted	Rhyncomya peraequa		Diptera	Rhiniinae	Cosminini	Rhyncomya	peraequa	Villeneuve, 1929	Zumpt F	1973	Angola		Tundavala, 9 mi NW of Sa da Bandeira						05.iii.1972	05-03-1972	1	Female		NMSA	NMSA DIP 061691	South Africa expedition (NHMUK)	PreservedSpecimen
FlyHigh:Rhiniidae:ATC03254:NMSA:Rhyncomya_peraequa		Rhyncomya peraequa Villeneuve, 1929	accepted	Rhyncomya peraequa		Diptera	Rhiniinae	Cosminini	Rhyncomya	peraequa	Villeneuve, 1929	Zumpt F	1973	Angola		Tundavala, 8-10 mi NW of Sa da Bandeira						21-29.iii.1972	1972-03-21/29	1	Male		NMSA	NMSA DIP 061692	South Africa expedition (NHMUK)	PreservedSpecimen
FlyHigh:Rhiniidae:ATC03255:NMSA:Rhyncomya_peraequa		Rhyncomya peraequa Villeneuve, 1929	accepted	Rhyncomya peraequa		Diptera	Rhiniinae	Cosminini	Rhyncomya	peraequa	Villeneuve, 1929	Zumpt F	1973	Angola		Tundavala, 8-10 mi NW of Sa da Bandeira						29-09.iii.1972	1972-03-29/09	1	Male		NMSA	NMSA DIP 019998	South Africa expedition (NHMUK)	PreservedSpecimen
FlyHigh:Rhiniidae:ATC03256:NMSA:Rhyncomya_pruinosa		Rhyncomya pruinosa Villeneuve, 1922	accepted	Rhyncomya pruinosa		Diptera	Rhiniinae	Cosminini	Rhyncomya	pruinosa	Villeneuve, 1922	Thomas-Cabianca A	2018	Zimbabwe		Hillside Bulawayo						03.v.1922	03-05-1922	1	Female		NMSA	NMSA DIP 084176	Stevenson R	PreservedSpecimen
FlyHigh:Rhiniidae:ATC03257:NMSA:Rhyncomya_pruinosa		Rhyncomya pruinosa Villeneuve, 1922	accepted	Rhyncomya pruinosa		Diptera	Rhiniinae	Cosminini	Rhyncomya	pruinosa	Villeneuve, 1922	Zumpt F	1957	Zimbabwe		Victoria Falls			1825DD			11.ix.1957	11-09-1957	1	Male		NMSA	NMSA DIP 019975		PreservedSpecimen
FlyHigh:Rhiniidae:ATC03258:NMSA:Rhyncomya_pruinosa		Rhyncomya pruinosa Villeneuve, 1922	accepted	Rhyncomya pruinosa		Diptera	Rhiniinae	Cosminini	Rhyncomya	pruinosa	Villeneuve, 1922	Zumpt F	1973	Angola		Rio Longa, 4 mi S of Lussusso						08.iii.1972	08-03-1972	1	Male		NMSA	NMSA DIP 019968	South Africa expedition (NHMUK)	PreservedSpecimen
FlyHigh:Rhiniidae:ATC03259:NMSA:Rhyncomya_pruinosa		Rhyncomya pruinosa Villeneuve, 1922	accepted	Rhyncomya pruinosa		Diptera	Rhiniinae	Cosminini	Rhyncomya	pruinosa	Villeneuve, 1922	Zumpt F	1973	Namibia		Rietfontein, 23 mi SW of Grootfontein						03.iv.1972	03-04-1972	1	Male		NMSA	NMSA DIP 019976	South Africa expedition (NHMUK)	PreservedSpecimen
FlyHigh:Rhiniidae:ATC03260:NMSA:Rhyncomya_pruinosa		Rhyncomya pruinosa Villeneuve, 1922	accepted	Rhyncomya pruinosa		Diptera	Rhiniinae	Cosminini	Rhyncomya	pruinosa	Villeneuve, 1922	Thomas-Cabianca A	2016	Botswana		Serowe						01.xi.1983	01-11-1983	1	Female	Malaise trap	NMSA	NMSA DIP 074996	Forchhammer P	PreservedSpecimen
FlyHigh:Rhiniidae:ATC03261:NMSA:Rhyncomya_pruinosa		Rhyncomya pruinosa Villeneuve, 1922	accepted	Rhyncomya pruinosa		Diptera	Rhiniinae	Cosminini	Rhyncomya	pruinosa	Villeneuve, 1922	Thomas-Cabianca A	2018	Botswana		Farmers Brigade 5 Km SE of Serowe Hillside N slope			SE2226BD			08.ii.1984	08-02-1984	1	Female	Malaise trap	NMSA	NMSA DIP 084177	Forchhammer P	PreservedSpecimen
FlyHigh:Rhiniidae:ATC03262:NMSA:Rhyncomya_pruinosa		Rhyncomya pruinosa Villeneuve, 1922	accepted	Rhyncomya pruinosa		Diptera	Rhiniinae	Cosminini	Rhyncomya	pruinosa	Villeneuve, 1922	Thomas-Cabianca A	2018	Gambia		9 km SW Banjul, Abuco Nature Reserve						23.ii.1985	23-02-1985	1	Male		NMSA	NMSA DIP 084178	Barkemeyer	PreservedSpecimen
FlyHigh:Rhiniidae:ATC03263:NMSA:Rhyncomya_pruinosa		Rhyncomya pruinosa Villeneuve, 1922	accepted	Rhyncomya pruinosa		Diptera	Rhiniinae	Cosminini	Rhyncomya	pruinosa	Villeneuve, 1922	Thomas-Cabianca A	2016	Botswana		Serowe						04.xi.1983	04-11-1986	1	Female	Malaise trap	NMSA	NMSA DIP 074997	Forchhammer P	PreservedSpecimen
FlyHigh:Rhiniidae:ATC03264:NMSA:Rhyncomya_pruinosa		Rhyncomya pruinosa Villeneuve, 1922	accepted	Rhyncomya pruinosa		Diptera	Rhiniinae	Cosminini	Rhyncomya	pruinosa	Villeneuve, 1922	Thomas-Cabianca A	2016	Zimbabwe		Hillside Bulawyo						?03-08.x.1922	1922-10	1	Male		NMSA	NMSA DIP 075000	Stevenson R	PreservedSpecimen		possibly 3-8 October 1922
FlyHigh:Rhiniidae:ATC03265:NMSA:Rhyncomya_pruinosa		Rhyncomya pruinosa Villeneuve, 1922	accepted	Rhyncomya pruinosa		Diptera	Rhiniinae	Cosminini	Rhyncomya	pruinosa	Villeneuve, 1922	Zumpt F	1951	Zambia		Ndola						xii.1950	1950-12	1	Male		NMSA	NMSA DIP 019973		PreservedSpecimen
FlyHigh:Rhiniidae:ATC03266:NMSA:Rhyncomya_pruinosa		Rhyncomya pruinosa Villeneuve, 1922	accepted	Rhyncomya pruinosa		Diptera	Rhiniinae	Cosminini	Rhyncomya	pruinosa	Villeneuve, 1922	Zumpt F	1974	Mozambique		Chicualacuala						i.1951	1951-01	1	Female		NMSA	NMSA DIP 061696	Zumpt F	PreservedSpecimen
FlyHigh:Rhiniidae:ATC03267:NMSA:Rhyncomya_pruinosa		Rhyncomya pruinosa Villeneuve, 1922	accepted	Rhyncomya pruinosa		Diptera	Rhiniinae	Cosminini	Rhyncomya	pruinosa	Villeneuve, 1922	Zumpt F	1974	Mozambique		Chicualacuala						i.1951	1951-01	1	Female		NMSA	NMSA DIP 061697	Zumpt F	PreservedSpecimen
FlyHigh:Rhiniidae:ATC03268:NMSA:Rhyncomya_pruinosa		Rhyncomya pruinosa Villeneuve, 1922	accepted	Rhyncomya pruinosa		Diptera	Rhiniinae	Cosminini	Rhyncomya	pruinosa	Villeneuve, 1922	Zumpt F	1974	Mozambique		Chicualacuala						v.1951	1951-05	1	Female		NMSA	NMSA DIP 019988	Zumpt F	PreservedSpecimen
FlyHigh:Rhiniidae:ATC03269:NMSA:Rhyncomya_pruinosa		Rhyncomya pruinosa Villeneuve, 1922	accepted	Rhyncomya pruinosa		Diptera	Rhiniinae	Cosminini	Rhyncomya	pruinosa	Villeneuve, 1922	Zumpt F	1973	Botswana		Ootsi						ix.1973	1973-09	1	Male		NMSA	NMSA DIP 019978	Reed J	PreservedSpecimen
FlyHigh:Rhiniidae:ATC03270:NMSA:Rhyncomya_soyauxi		Rhyncomya soyauxi Karsch, 1886	accepted	Rhyncomya soyauxi		Diptera	Rhiniinae	Cosminini	Rhyncomya	soyauxi	Karsch, 1886	Zumpt F	1972	Kenya		Karen				1768		21.xii.1969	21-12-1969	1	Female		NMSA	NMSA DIP 019533	Ross ES | Irwin ME	PreservedSpecimen
FlyHigh:Rhiniidae:ATC03271:NMSA:Rhyncomya_soyauxi		Rhyncomya soyauxi Karsch, 1886	accepted	Rhyncomya soyauxi		Diptera	Rhiniinae	Cosminini	Rhyncomya	soyauxi	Karsch, 1886	Thomas-Cabianca A	2018	Kenya		Kikuyu, Muguga				2073		04.v.1970	04-05-1970	1	Male		NMSA	NMSA DIP 084235		PreservedSpecimen
FlyHigh:Rhiniidae:ATC03272:NMSA:Rhyncomya_soyauxi		Rhyncomya soyauxi Karsch, 1886	accepted	Rhyncomya soyauxi		Diptera	Rhiniinae	Cosminini	Rhyncomya	soyauxi	Karsch, 1886	Thomas-Cabianca A	2018	Kenya		Kikuyu, Muguga				2073		23.v.1970	23-05-1970	1	Male		NMSA	NMSA DIP 084233		PreservedSpecimen
FlyHigh:Rhiniidae:ATC03273:NMSA:Rhyncomya_soyauxi		Rhyncomya soyauxi Karsch, 1886	accepted	Rhyncomya soyauxi		Diptera	Rhiniinae	Cosminini	Rhyncomya	soyauxi	Karsch, 1886	Thomas-Cabianca A	2018	Kenya		Kikuyu, Muguga				2073		23.v.1970	23-05-1970	1	Male		NMSA	NMSA DIP 084234		PreservedSpecimen
FlyHigh:Rhiniidae:ATC03274:NMSA:Rhyncomya_soyauxi		Rhyncomya soyauxi Karsch, 1886	accepted	Rhyncomya soyauxi		Diptera	Rhiniinae	Cosminini	Rhyncomya	soyauxi	Karsch, 1886	Thomas-Cabianca A	2018	Botswana		Serowe						03.ix.1983	03-09-1983	1	Female	Malaise trap	NMSA	NMSA DIP 084208	Forchhammer P	PreservedSpecimen
FlyHigh:Rhiniidae:ATC03275:NMSA:Rhyncomya_soyauxi		Rhyncomya soyauxi Karsch, 1886	accepted	Rhyncomya soyauxi		Diptera	Rhiniinae	Cosminini	Rhyncomya	soyauxi	Karsch, 1886	Zumpt F	1973	Angola		Nova Lisboa						05-07.iii.1972	1972-03-05/07	1	Male		NMSA	NMSA DIP 061699	South Africa expedition (NHMUK)	PreservedSpecimen
FlyHigh:Rhiniidae:ATC03276:NMSA:Rhyncomya_soyauxi		Rhyncomya soyauxi Karsch, 1886	accepted	Rhyncomya soyauxi		Diptera	Rhiniinae	Cosminini	Rhyncomya	soyauxi	Karsch, 1886	Thomas-Cabianca A	2018	Botswana		Xugana Island	-19.07	23.05	19 04S 23 03E			22-26.xi.1979	1979-11-22/26	1	Male	ex malaise trap	NMSA	NMSA DIP 084255	Lamoral	PreservedSpecimen
FlyHigh:Rhiniidae:ATC03277:NMSA:Rhyncomya_soyauxi		Rhyncomya soyauxi Karsch, 1886	accepted	Rhyncomya soyauxi		Diptera	Rhiniinae	Cosminini	Rhyncomya	soyauxi	Karsch, 1886	Thomas-Cabianca A	2018	Botswana		Xugana Island	-19.07	23.05	19 04S 23 03E			22-26.xi.1979	1979-11-22/26	1	Female	ex malaise trap	NMSA	NMSA DIP 084256	Lamoral	PreservedSpecimen
FlyHigh:Rhiniidae:ATC03278:NMSA:Rhyncomya_soyauxi		Rhyncomya soyauxi Karsch, 1886	accepted	Rhyncomya soyauxi		Diptera	Rhiniinae	Cosminini	Rhyncomya	soyauxi	Karsch, 1886	Thomas-Cabianca A	2018	Botswana		Xugana Island	-19.07	23.05	19 04S 23 03E			22-26.xi.1979	1979-11-22/26	1	Female	ex malaise trap	NMSA	NMSA DIP 084257	Lamoral	PreservedSpecimen
FlyHigh:Rhiniidae:ATC03279:NMSA:Rhyncomya_soyauxi		Rhyncomya soyauxi Karsch, 1886	accepted	Rhyncomya soyauxi		Diptera	Rhiniinae	Cosminini	Rhyncomya	soyauxi	Karsch, 1886	Thomas-Cabianca A	2018	Botswana		Xugana Island	-19.07	23.05	19 04S 23 03E			22-26.xi.1979	1979-11-22/26	1	Female	ex malaise trap	NMSA	NMSA DIP 084258	Lamoral	PreservedSpecimen
FlyHigh:Rhiniidae:ATC03280:NMSA:Rhyncomya_soyauxi		Rhyncomya soyauxi Karsch, 1886	accepted	Rhyncomya soyauxi		Diptera	Rhiniinae	Cosminini	Rhyncomya	soyauxi	Karsch, 1886	Thomas-Cabianca A	2018	Malawi		Viphya Mtns. Chikangawa			1133Dd	1700		05-08.xi.1980	1980-11-05/08	1	Male		NMSA	NMSA DIP 084228	Stuckenberg BR | Londt JGH	PreservedSpecimen	Forest edge and grassland
FlyHigh:Rhiniidae:ATC03281:NMSA:Rhyncomya_soyauxi		Rhyncomya soyauxi Karsch, 1886	accepted	Rhyncomya soyauxi		Diptera	Rhiniinae	Cosminini	Rhyncomya	soyauxi	Karsch, 1886	Thomas-Cabianca A	2018	Malawi		Viphia, Chikangawa			SE1133DD			27.ii-01.iii.1987	1987-02-27/03-01	1	Female		NMSA	NMSA DIP 084231	Londt JGH | Londt A	PreservedSpecimen	Grassland and forest margins
FlyHigh:Rhiniidae:ATC03282:NMSA:Rhyncomya_stannocuprea		Rhyncomya stannocuprea Speiser, 1910	accepted	Rhyncomya stannocuprea		Diptera	Rhiniinae	Cosminini	Rhyncomya	stannocuprea	Speiser, 1910	Thomas-Cabianca A	2018	Malawi		Viphya Mtns. Chikangawa			1133Dd	1700		05-08.xi.1980	1980-11-05/08	1	Male		NMSA	NMSA DIP 084134	Stuckenberg BR | Londt JGH	PreservedSpecimen	Forest edge and grassland
FlyHigh:Rhiniidae:ATC03283:NMSA:Rhyncomya_trispina		Rhyncomya trispina Villeneuve, 1929	accepted	Rhyncomya trispina		Diptera	Rhiniinae	Cosminini	Rhyncomya	trispina	Villeneuve, 1929	Thomas-Cabianca A	2016	Namibia		Waterberg Nat. Park, Entrance. Road 2512	-20.53	17.33	20 32S 17 20E			20.iii.1984	20-03-1984	1	Male		NMSA	NMSA DIP 075003	Stuckenberg BR | Londt JGH	PreservedSpecimen	Acacia thornveld
FlyHigh:Rhiniidae:ATC03284:NMSA:Rhyncomya_trispina		Rhyncomya trispina Villeneuve, 1929	accepted	Rhyncomya trispina		Diptera	Rhiniinae	Cosminini	Rhyncomya	trispina	Villeneuve, 1929	Zumpt F	1953	Mozambique		Massangena						v.1951	1951-05	1	Female		NMSA	NMSA DIP 019510	Zumpt F	PreservedSpecimen
FlyHigh:Rhiniidae:ATC03285:NMSA:Rhyncomya_trispina		Rhyncomya trispina Villeneuve, 1929	accepted	Rhyncomya trispina		Diptera	Rhiniinae	Cosminini	Rhyncomya	trispina	Villeneuve, 1929	Zumpt F	1953	Mozambique		Massangena						v.1951	1951-05	1	Female		NMSA	NMSA DIP 061703	Zumpt F	PreservedSpecimen
FlyHigh:Rhiniidae:ATC03286:NMSA:Rhyncomya_trispina		Rhyncomya trispina Villeneuve, 1929	accepted	Rhyncomya trispina		Diptera	Rhiniinae	Cosminini	Rhyncomya	trispina	Villeneuve, 1929	Zumpt F	1953	Mozambique		Massangena						v.1951	1951-05	1	Male		NMSA	NMSA DIP 061704	Zumpt F	PreservedSpecimen
FlyHigh:Rhiniidae:ATC03287:NMSA:Rhyncomya_trispina		Rhyncomya trispina Villeneuve, 1929	accepted	Rhyncomya trispina		Diptera	Rhiniinae	Cosminini	Rhyncomya	trispina	Villeneuve, 1929	Zumpt F	1953	Mozambique		Massangena						v.1951	1951-05	1	Male		NMSA	NMSA DIP 061705	Zumpt F	PreservedSpecimen
FlyHigh:Rhiniidae:ATC03288:NMSA:Rhyncomya_trispina		Rhyncomya trispina Villeneuve, 1929	accepted	Rhyncomya trispina		Diptera	Rhiniinae	Cosminini	Rhyncomya	trispina	Villeneuve, 1929	Zumpt F	1953	Mozambique		Massangena						v.1951	1951-05	1	Male		NMSA	NMSA DIP 061706	Zumpt F	PreservedSpecimen
FlyHigh:Rhiniidae:ATC03289:NMSA:Rhyncomya_trispina		Rhyncomya trispina Villeneuve, 1929	accepted	Rhyncomya trispina		Diptera	Rhiniinae	Cosminini	Rhyncomya	trispina	Villeneuve, 1929	Zumpt F	1973	Botswana		Ootsi						ix.1973	1973-09	1	Male		NMSA	NMSA DIP 019529	Reed J	PreservedSpecimen
FlyHigh:Rhiniidae:ATC03290:NMSA:Rhyncomya_trispina		Rhyncomya trispina Villeneuve, 1929	accepted	Rhyncomya trispina		Diptera	Rhiniinae	Cosminini	Rhyncomya	trispina	Villeneuve, 1929	Zumpt F	1973	Botswana		Ootsi						ix.1973	1973-09	1	Male		NMSA	NMSA DIP 074981	Reed J	PreservedSpecimen
FlyHigh:Rhiniidae:ATC03291:NMSA:Rhyncomya_tristis		Rhyncomya tristis (Séguy, 1933)	accepted	Rhyncomya tristis		Diptera	Rhiniinae	Cosminini	Rhyncomya	tristis	(Séguy, 1933)	Zumpt F	1961	Zambia		District Livingstone, Victoria Falls						x.1957	1957-10	1	Male		NMSA	NMSA DIP 019506	Stuckenberg BR	PreservedSpecimen
FlyHigh:Rhiniidae:ATC03292:NMSA:Rhyncomya_tristis		Rhyncomya tristis (Séguy, 1933)	accepted	Rhyncomya tristis		Diptera	Rhiniinae	Cosminini	Rhyncomya	tristis	(Séguy, 1933)	Zumpt F	1973	Botswana		Kuke Pan						14-15.iv.1972	1972-04-14/15	1	Female		NMSA	NMSA DIP 019505	South Africa expedition (NHMUK)	PreservedSpecimen
FlyHigh:Rhiniidae:ATC03293:NMSA:Rhyncomya_tristis		Rhyncomya tristis (Séguy, 1933)	accepted	Rhyncomya tristis		Diptera	Rhiniinae	Cosminini	Rhyncomya	tristis	(Séguy, 1933)	Zumpt F	1973	Botswana		Kuke Pan						14-15.iv.1972	1972-04-14/15	1	Female		NMSA	NMSA DIP 061711	South Africa expedition (NHMUK)	PreservedSpecimen
FlyHigh:Rhiniidae:ATC03294:NMSA:Rhyncomya_tristis		Rhyncomya tristis (Séguy, 1933)	accepted	Rhyncomya tristis		Diptera	Rhiniinae	Cosminini	Rhyncomya	tristis	(Séguy, 1933)	Zumpt F	1975	Botswana		Ootsi						ix.1973	1973-09	1	Male		NMSA	NMSA DIP 061707	Reed J	PreservedSpecimen
FlyHigh:Rhiniidae:ATC03295:NMSA:Stegosoma_bowdeni	presumably rank as Paratypes acording to Zumpt	Stegosoma bowdeni Peris, 1951	accepted	Stegosoma bowdeni		Diptera	Rhiniinae	Cosminini	Stegosoma	bowdeni	Peris, 1951	Peris SV	1948	Ghana		Ashanti, Mampong						12.iv.1947	12-04-1947	5	Female		NMSA	NMSA DIP 019516	Bowden J	PreservedSpecimen		Ovipositing in opened mound of macrotermes
FlyHigh:Rhiniidae:ATC03296:NMSA:Stegosoma_bowdeni		Stegosoma bowdeni Peris, 1951	accepted	Stegosoma bowdeni		Diptera	Rhiniinae	Cosminini	Stegosoma	bowdeni	Peris, 1951	Zumpt F	1953	Kenya		Busnia, Uganda Border						17.ii.1948	17-02-1948	1	Male		NMSA	NMSA DIP 061714	Weber NA	PreservedSpecimen
FlyHigh:Rhiniidae:ATC03297:NMSA:Stegosoma_vinculatum		Stegosoma vinculatum Loew, 1863	accepted	Stegosoma vinculatum		Diptera	Rhiniinae	Cosminini	Stegosoma	vinculatum	Loew, 1863	Zumpt F	2016	Mozambique		Maputo						vi.1914	1914-06	1	Male		NMSA	NMSA DIP 075012	Breijar DrHG	PreservedSpecimen
FlyHigh:Rhiniidae:ATC03298:NMSA:Stegosoma_vinculatum		Stegosoma vinculatum Loew, 1863	accepted	Stegosoma vinculatum		Diptera	Rhiniinae	Cosminini	Stegosoma	vinculatum	Loew, 1863	Zumpt F	2016	Namibia		Abaohaus						vi.1942	1942-06	1	Male		NMSA	NMSA DIP 075011	Meyer G	PreservedSpecimen
FlyHigh:Rhiniidae:ATC03299:NMSA:Stegosoma_wellmani		Stegosoma wellmani (Lichtwardt, 1908)	accepted	Stegosoma wellmani		Diptera	Rhiniinae	Cosminini	Stegosoma	wellmani	(Lichtwardt, 1908)	Zumpt F	1953	Liberia		Bendu, Robertsport						20.iii.1943	20-03-1943	1	Female		NMSA	NMSA DIP 061725	Snyder FM	PreservedSpecimen
FlyHigh:Rhiniidae:ATC03300:NMSA:Stegosoma_wellmani		Stegosoma wellmani (Lichtwardt, 1908)	accepted	Stegosoma wellmani		Diptera	Rhiniinae	Cosminini	Stegosoma	wellmani	(Lichtwardt, 1908)	Thomas-Cabianca A	2018	Ghana		Ashanti, Mampong						12.iv.1947	12-04-1947	3	Female		NMSA	NMSA DIP 019569	Bowden J	PreservedSpecimen		Ovipositing in opened mound of macrotermes
FlyHigh:Rhiniidae:ATC03301:NMSA:Stegosoma_wellmani		Stegosoma wellmani (Lichtwardt, 1908)	accepted	Stegosoma wellmani		Diptera	Rhiniinae	Cosminini	Stegosoma	wellmani	(Lichtwardt, 1908)	Zumpt F		Kenya		Busnia, Uganda Border						17.ii.1948	17-02-1948	1	Female		NMSA	NMSA DIP 061720	Weber NA	PreservedSpecimen		At microtermites nest
FlyHigh:Rhiniidae:ATC03302:NMSA:Stegosoma_wellmani		Stegosoma wellmani (Lichtwardt, 1908)	accepted	Stegosoma wellmani		Diptera	Rhiniinae	Cosminini	Stegosoma	wellmani	(Lichtwardt, 1908)			Kenya		Busnia, Uganda Border						17.ii.1948	17-02-1948	1	Female		NMSA	NMSA DIP 061721	Weber NA	PreservedSpecimen		At microtermites nest
FlyHigh:Rhiniidae:ATC03303:NMSA:Stegosoma_wellmani		Stegosoma wellmani (Lichtwardt, 1908)	accepted	Stegosoma wellmani		Diptera	Rhiniinae	Cosminini	Stegosoma	wellmani	(Lichtwardt, 1908)	Zumpt F	1972	Angola		4 mi SW of Quilenda				900		31.v.1958	31-05-1958	1	Male		NMSA	NMSA DIP 061724	Ross ES | Leech RE	PreservedSpecimen
FlyHigh:Rhiniidae:ATC03304:NMSA:Stegosoma_wellmani		Stegosoma wellmani (Lichtwardt, 1908)	accepted	Stegosoma wellmani		Diptera	Rhiniinae	Cosminini	Stegosoma	wellmani	(Lichtwardt, 1908)	Zumpt F		Uganda		Ruwensori Range, Mpanga Forest				1219		xii.1934-i.1935	1934-12/1935-01	1	Female		NMSA	NMSA DIP 061719	Edwards FW	PreservedSpecimen
FlyHigh:Rhiniidae:ATC03305:NMSA:Stegosoma_wellmani		Stegosoma wellmani (Lichtwardt, 1908)	accepted	Stegosoma wellmani		Diptera	Rhiniinae	Cosminini	Stegosoma	wellmani	(Lichtwardt, 1908)			Central African Republic		La Maboké						11-14.xi.1967	1967-11-11/14	1	Female		NMSA	NMSA DIP 061722	Tsacas L	PreservedSpecimen
FlyHigh:Rhiniidae:ATC03306:NMSA:Stomorhina_cribrata		Stomorhina cribrata (Bigot, 1874)	accepted	Stomorhina cribrata		Diptera	Rhiniinae	Rhiniini	Stomorhina	cribrata	(Bigot, 1874)	Thomas-Cabianca A	2018	Zimbabwe		Victoria Falls			1825DD			30.viii.1920	30-08-1920	1	Male		NMSA	NMSA DIP 019459	Irving H	PreservedSpecimen
FlyHigh:Rhiniidae:ATC03307:NMSA:Stomorhina_cribrata		Stomorhina cribrata (Bigot, 1874)	accepted	Stomorhina cribrata		Diptera	Rhiniinae	Rhiniini	Stomorhina	cribrata	(Bigot, 1874)	Thomas-Cabianca A	2018	Gambia		River Gambia Nordufer [North bank], 1-2 Km W Georgetown						27.ii.1985	27-02-1985	1	Male		NMSA	NMSA DIP 084409	Barkemeyer	PreservedSpecimen
FlyHigh:Rhiniidae:ATC03308:NMSA:Stomorhina_guttata		Stomorhina guttata Villeneuve, 1914	accepted	Stomorhina guttata		Diptera	Rhiniinae	Rhiniini	Stomorhina	guttata	Villeneuve, 1914	Zumpt F	1973	Namibia		Regenstein, 15 mi SSW of Windhoek						08.ii.1972	08-02-1972	1	Male		NMSA	NMSA DIP 019427	South Africa expedition (NHMUK)	PreservedSpecimen
FlyHigh:Rhiniidae:ATC03309:NMSA:Stomorhina_rugosa		Stomorhina rugosa (Bigot, 1888)	accepted	Stomorhina rugosa		Diptera	Rhiniinae	Rhiniini	Stomorhina	rugosa	(Bigot, 1888)	Thomas-Cabianca A	2018	Kenya	Nairobi	Nairobi, Karura State forest, 5 km NE city	-1.25	36.88	01 15S 36 53E	1700		19.xi.1992	19-11-1992	1	Male		NMSA	NMSA	Londt JGH | Whittington	PreservedSpecimen	indigenous forest/edges
FlyHigh:Rhiniidae:ATC03310:NMSA:Stomorhina_rugosa		Stomorhina rugosa (Bigot, 1888)	accepted	Stomorhina rugosa		Diptera	Rhiniinae	Rhiniini	Stomorhina	rugosa	(Bigot, 1888)	Thomas-Cabianca A	2018	Kenya		Nakuru, Hells Gate National Park			00 57S 36 19E	1900		26.xi.1992	26-11-1992	1	Female		NMSA	NMSA DIP 084381	Whittington AE | Londt JGH	PreservedSpecimen	Ngorowa Gorge, stream
FlyHigh:Rhiniidae:ATC03311:NMSA:Stomorhina_rugosa		Stomorhina rugosa (Bigot, 1888)	accepted	Stomorhina rugosa		Diptera	Rhiniinae	Rhiniini	Stomorhina	rugosa	(Bigot, 1888)	Zumpt F	1961	Mozambique		Marromeu Lower Zambesi River						xi.1957	1957-11	1	Female		NMSA	NMSA DIP 019711	Usher PJ	PreservedSpecimen
FlyHigh:Rhiniidae:ATC03312:NMSA:Thoracites_nigeriensis		Thoracites nigeriensis Zumpt, 1972	accepted	Thoracites nigeriensis		Diptera	Rhiniinae	Cosminini	Thoracites	nigeriensis	Zumpt, 1972	Zumpt F	1980	Botswana		42 mi W of Kalkfontein						11-12.iv.1972	1972-04-11/12	1	Male		NMSA	NMSA DIP 019684	South Africa expedition (NHMUK)	PreservedSpecimen
FlyHigh:Rhiniidae:ATC03313:NMSA:Zumba_antennalis	holotype of Rhyncomyia antennalis | holotype of Zumba antennalis	Zumba antennalis (Villeneuve, 1929)	accepted	Zumba antennalis		Diptera	Rhiniinae	Cosminini	Zumba	antennalis	(Villeneuve, 1929)	Zumpt F	1976	Namibia		Namibian Desert, Welwitschia "Forest" near Gobabeb						03.x.1967	03-10-1967	1	Male		NMSA	NMSA DIP 019837	Ross ES | Stephen AR	PreservedSpecimen
FlyHigh:Rhiniidae:ATC03314:Personal collection Longin and Sinzinkayo:Isomyia_deserti		Isomyia deserti (Karsch, 1888)	accepted	Isomyia deserti		Diptera	Rhiniinae	Cosminini	Isomyia	deserti	(Karsch, 1888)	Thomas-Cabianca A	2017	Burundi		PN Kibira, Secteur Muremera	-3.15	30.40	3 09S 30 24E	1467		18.v.2011	18-05-2011	1	Female		Personal collection Longin and Sinzinkayo		Masabo O	PreservedSpecimen
FlyHigh:Rhiniidae:ATC03315:Personal collection Longin and Sinzinkayo:Isomyia_deserti		Isomyia deserti (Karsch, 1888)	accepted	Isomyia deserti		Diptera	Rhiniinae	Cosminini	Isomyia	deserti	(Karsch, 1888)	Thomas-Cabianca A	2017	Burundi		PN Kibira, Secteur Rwegura	-2.92	29.50	2 55S 29 30E	2200		13.viii.2014	13-08-2014	2	Male		Personal collection Longin and Sinzinkayo		Ndayikeza L	PreservedSpecimen
FlyHigh:Rhiniidae:ATC03316:Personal collection Longin and Sinzinkayo:Isomyia_deserti		Isomyia deserti (Karsch, 1888)	accepted	Isomyia deserti		Diptera	Rhiniinae	Cosminini	Isomyia	deserti	(Karsch, 1888)	Thomas-Cabianca A	2017	Burundi		PN Kibira, Secteur Rwegura	-2.92	29.50	2 55S 29 30E	2200		13.viii.2014	13-08-2014	1	Female		Personal collection Longin and Sinzinkayo		Ndayikeza L	PreservedSpecimen
FlyHigh:Rhiniidae:ATC03317:Personal collection Longin and Sinzinkayo:Isomyia_deserti		Isomyia deserti (Karsch, 1888)	accepted	Isomyia deserti		Diptera	Rhiniinae	Cosminini	Isomyia	deserti	(Karsch, 1888)	Thomas-Cabianca A	2017	Burundi		PN Kibira, Sectour Teza	-3.25	29.55	3 15S 29 33E	1956		30.v.2015	30-05-2015	5	Male		Personal collection Longin and Sinzinkayo		Ndayikeza L	PreservedSpecimen
FlyHigh:Rhiniidae:ATC03318:RMCA:Cosmina_aenea		Cosmina aenea (Fabricius, 1805)	accepted	Cosmina aenea		Diptera	Rhiniinae	Cosminini	Cosmina	aenea	(Fabricius, 1805)	Villeneuve		Democratic Republic of the Congo		Kabare						viii.1914	1914-08	1	Female		RMCA	RMCA	Bequaert Dr	PreservedSpecimen
FlyHigh:Rhiniidae:ATC03319:RMCA:Cosmina_aenea		Cosmina aenea (Fabricius, 1805)	accepted	Cosmina aenea		Diptera	Rhiniinae	Cosminini	Cosmina	aenea	(Fabricius, 1805)	Villeneuve		Democratic Republic of the Congo		Mayumbe Lemba						1-10.xii.1915	1915-12-01/10	1	Female		RMCA	RMCA	Mayné R	PreservedSpecimen
FlyHigh:Rhiniidae:ATC03320:RMCA:Cosmina_fuscipennis		Cosmina fuscipennis Robineau-Desvoidy, 1830	accepted	Cosmina fuscipennis		Diptera	Rhiniinae	Cosminini	Cosmina	fuscipennis	Robineau-Desvoidy, 1830	Zumpt F	1968	Madagascar		Ambodivoangy						vii.1961	1961-07	1	Female		RMCA	RMCA	Vadon J	PreservedSpecimen
FlyHigh:Rhiniidae:ATC03321:RMCA:Cosmina_margaritae		Cosmina margaritae Peris, 1952	accepted	Cosmina margaritae		Diptera	Rhiniinae	Cosminini	Cosmina	margaritae	Peris, 1952	Zumpt F	1956	Democratic Republic of the Congo		Kwango: Popokabaka						ii.1952	1952-02	1	Female		RMCA	RMCA	Pierquin L	PreservedSpecimen
FlyHigh:Rhiniidae:ATC03322:RMCA:Cosmina_margaritae		Cosmina margaritae Peris, 1952	accepted	Cosmina margaritae		Diptera	Rhiniinae	Cosminini	Cosmina	margaritae	Peris, 1952	Zumpt F	1956	Democratic Republic of the Congo		Kwango: Popokabaka						ii.1952	1952-02	1	Female		RMCA	RMCA	Pierquin L	PreservedSpecimen
FlyHigh:Rhiniidae:ATC03323:RMCA:Cosmina_margaritae		Cosmina margaritae Peris, 1952	accepted	Cosmina margaritae		Diptera	Rhiniinae	Cosminini	Cosmina	margaritae	Peris, 1952	Zumpt F	1956	Democratic Republic of the Congo		Kwango: Popokabaka						ii.1952	1952-02	1	Female		RMCA	RMCA	Pierquin L	PreservedSpecimen
FlyHigh:Rhiniidae:ATC03324:RMCA:Cosmina_margaritae		Cosmina margaritae Peris, 1952	accepted	Cosmina margaritae		Diptera	Rhiniinae	Cosminini	Cosmina	margaritae	Peris, 1952	Zumpt F	1956	Democratic Republic of the Congo		Kwango: Popokabaka						ii.1952	1952-02	1	Female		RMCA	RMCA	Pierquin L	PreservedSpecimen
FlyHigh:Rhiniidae:ATC03325:RMCA:Cosmina_margaritae		Cosmina margaritae Peris, 1952	accepted	Cosmina margaritae		Diptera	Rhiniinae	Cosminini	Cosmina	margaritae	Peris, 1952	Zumpt F	1968	Democratic Republic of the Congo		Kimwenza						i-iv.1956	04-01-1956	1	Female		RMCA	RMCA	van Eyen RP	PreservedSpecimen
FlyHigh:Rhiniidae:ATC03326:RMCA:Cosmina_undulata		Cosmina undulata Malloch, 1926	accepted	Cosmina undulata		Diptera	Rhiniinae	Cosminini	Cosmina	undulata	Malloch, 1926	Zumpt F	1955	Democratic Republic of the Congo		Kikwit						.1920	1920	1	Female		RMCA	RMCA	Vanderijst P	PreservedSpecimen
FlyHigh:Rhiniidae:ATC03327:RMCA:Cosmina_undulata		Cosmina undulata Malloch, 1926	accepted	Cosmina undulata		Diptera	Rhiniinae	Cosminini	Cosmina	undulata	Malloch, 1926	Zumpt F	1955	Democratic Republic of the Congo		Sankuru: Kondue								1	Female		RMCA	RMCA		PreservedSpecimen
FlyHigh:Rhiniidae:ATC03328:RMCA:Rhyncomya_buccalis	holotype of Rhyncomya buccalis	Rhyncomya buccalis Villeneuve, 1927	accepted	Rhyncomya buccalis		Diptera	Rhiniinae	Cosminini	Rhyncomya	buccalis	Villeneuve, 1927	Villeneuve		Democratic Republic of the Congo		Mufungwa						18.xii.1911	18-12-1911	1	Male		RMCA	RMCA ENT 000012158		PreservedSpecimen
FlyHigh:Rhiniidae:ATC03329:RMCA:Rhyncomya_cassotis		Rhyncomya cassotis (Walker, 1849)	accepted	Rhyncomya cassotis		Diptera	Rhiniinae	Cosminini	Rhyncomya	cassotis	(Walker, 1849)	Villeneuve		Democratic Republic of the Congo		da Lemba						i.ii.1913	02-01-1913	1	Male		RMCA	RMCA	Mayné R	PreservedSpecimen
FlyHigh:Rhiniidae:ATC03330:RMCA:Rhyncomya_cassotis		Rhyncomya cassotis (Walker, 1849)	accepted	Rhyncomya cassotis		Diptera	Rhiniinae	Cosminini	Rhyncomya	cassotis	(Walker, 1849)			Democratic Republic of the Congo		da Lemba						i.ii.1913	02-01-1913	1	Male		RMCA	RMCA	Mayné R	PreservedSpecimen
FlyHigh:Rhiniidae:ATC03331:RMCA:Rhyncomya_cassotis		Rhyncomya cassotis (Walker, 1849)	accepted	Rhyncomya cassotis		Diptera	Rhiniinae	Cosminini	Rhyncomya	cassotis	(Walker, 1849)	Villeneuve		Democratic Republic of the Congo		da Lemba						i.ii.1913	02-01-1913	1	Male		RMCA	RMCA	Mayné R	PreservedSpecimen
FlyHigh:Rhiniidae:ATC03332:RMCA:Rhyncomya_cassotis		Rhyncomya cassotis (Walker, 1849)	accepted	Rhyncomya cassotis		Diptera	Rhiniinae	Cosminini	Rhyncomya	cassotis	(Walker, 1849)	Villeneuve		Democratic Republic of the Congo		Nyangwe						iv.v.1918	05-04-1918	1	Male		RMCA	RMCA	Mayné R	PreservedSpecimen
FlyHigh:Rhiniidae:ATC03333:RMCA:Rhyncomya_dasyops		Rhyncomya dasyops Bezzi, 1908	accepted	Rhyncomya dasyops		Diptera	Rhiniinae	Cosminini	Rhyncomya	dasyops	Bezzi, 1908	Villeneuve		Democratic Republic of the Congo		Banana						14.ix.1913	14-09-1913	1	Female		RMCA	RMCA	Bequaert Dr	PreservedSpecimen
FlyHigh:Rhiniidae:ATC03334:RMCA:Rhyncomya_dasyops		Rhyncomya dasyops Bezzi, 1908	accepted	Rhyncomya dasyops		Diptera	Rhiniinae	Cosminini	Rhyncomya	dasyops	Bezzi, 1908	Curran CH		Democratic Republic of the Congo		Bomokondi						26.xi.1925	26-11-1925	1	Female		RMCA	RMCA	Prince-Léopold SAR	PreservedSpecimen
FlyHigh:Rhiniidae:ATC03335:RMCA:Rhyncomya_dasyops		Rhyncomya dasyops Bezzi, 1908	accepted	Rhyncomya dasyops		Diptera	Rhiniinae	Cosminini	Rhyncomya	dasyops	Bezzi, 1908			Democratic Republic of the Congo		Elisabethville						27.iv.1930	27-04-1930	1	Female		RMCA	RMCA	Bequaert M Dr	PreservedSpecimen
FlyHigh:Rhiniidae:ATC03336:RMCA:Rhyncomya_dasyops		Rhyncomya dasyops Bezzi, 1908	accepted	Rhyncomya dasyops		Diptera	Rhiniinae	Cosminini	Rhyncomya	dasyops	Bezzi, 1908	Curran CH		Democratic Republic of the Congo		Banana						ix.1915	1915-09	1	Female		RMCA	RMCA	Lang &Chapin	PreservedSpecimen
FlyHigh:Rhiniidae:ATC03337:RMCA:Rhyncomya_dasyops		Rhyncomya dasyops Bezzi, 1908	accepted	Rhyncomya dasyops		Diptera	Rhiniinae	Cosminini	Rhyncomya	dasyops	Bezzi, 1908			Democratic Republic of the Congo		Moyen Kwilu, Leverville								1	Female		RMCA	RMCA	Vanderijst P	PreservedSpecimen
FlyHigh:Rhiniidae:ATC03338:RMCA:Rhyncomya_inflata	holotype of Beria inflata | holotype of Rhyncomya inflata	Rhyncomya inflata (Robineau-Desvoidy, 1830)	accepted	Rhyncomya inflata		Diptera	Rhiniinae	Cosminini	Rhyncomya	inflata	(Robineau-Desvoidy, 1830)	Villeneuve		Democratic Republic of the Congo		Kashobwe						27.i.1912	27-01-1912	1	Male		RMCA	RMCA ENT 000012157		PreservedSpecimen
FlyHigh:Rhiniidae:ATC03339:RMCA:Rhyncomya_messoria	holotype of Rhyncomya messoria	Rhyncomya messoria Villeneuve, 1927	accepted	Rhyncomya messoria		Diptera	Rhiniinae	Cosminini	Rhyncomya	messoria	Villeneuve, 1927	Villeneuve		Democratic Republic of the Congo		Kilwa						28.xii.1911	28-12-1911	1	Male		RMCA	RMCA ENT 000012156	Bequaert J Dr	PreservedSpecimen
FlyHigh:Rhiniidae:ATC03340:RMCA:Rhyncomya_messoria		Rhyncomya messoria Villeneuve, 1927	accepted	Rhyncomya messoria		Diptera	Rhiniinae	Cosminini	Rhyncomya	messoria	Villeneuve, 1927			Democratic Republic of the Congo		Elisabethville						23.vi.1929	23-06-1929	1	Female		RMCA	RMCA	Bequaert M Dr	PreservedSpecimen
FlyHigh:Rhiniidae:ATC03341:RMCA:Rhyncomya_messoria		Rhyncomya messoria Villeneuve, 1927	accepted	Rhyncomya messoria		Diptera	Rhiniinae	Cosminini	Rhyncomya	messoria	Villeneuve, 1927	Villeneuve		Democratic Republic of the Congo		Katanga: Elisabethville						i.xii.1929	01-12-1929	1	Male		RMCA	RMCA	Kimilolo R	PreservedSpecimen
FlyHigh:Rhiniidae:ATC03342:RMCA:Rhyncomya_soyauxi		Rhyncomya soyauxi Karsch, 1886	accepted	Rhyncomya soyauxi		Diptera	Rhiniinae	Cosminini	Rhyncomya	soyauxi	Karsch, 1886	Zumpt F	1964	Rwanda		Astrida						17.i.1955	17-01-1955	1	Male		RMCA	RMCA		PreservedSpecimen
FlyHigh:Rhiniidae:ATC03343:RMCA:Rhyncomya_soyauxi		Rhyncomya soyauxi Karsch, 1886	accepted	Rhyncomya soyauxi		Diptera	Rhiniinae	Cosminini	Rhyncomya	soyauxi	Karsch, 1886	Zumpt F	1968	Democratic Republic of the Congo		Elisabethville						xi.1956	1956-11	1	Male	at light	RMCA	RMCA	Seydel Ch	PreservedSpecimen
FlyHigh:Rhiniidae:ATC03344:RMCA:Rhyncomya_soyauxi		Rhyncomya soyauxi Karsch, 1886	accepted	Rhyncomya soyauxi		Diptera	Rhiniinae	Cosminini	Rhyncomya	soyauxi	Karsch, 1886	Zumpt F	1957	Zimbabwe		Victoria Falls						vii.1957	1957-07	1	Female		RMCA	RMCA		PreservedSpecimen
FlyHigh:Rhiniidae:ATC03345:RMCA:Rhyncomya_trispina		Rhyncomya trispina Villeneuve, 1929	accepted	Rhyncomya trispina		Diptera	Rhiniinae	Cosminini	Rhyncomya	trispina	Villeneuve, 1929	Villeneuve		Democratic Republic of the Congo		Sankisia						24.viii.1911	24-08-1911	1	Male		RMCA	RMCA	Bequaert J	PreservedSpecimen
FlyHigh:Rhiniidae:ATC03346:SAMC:Cosmina_aenea		Cosmina aenea (Fabricius, 1805)	accepted	Cosmina aenea		Diptera	Rhiniinae	Cosminini	Cosmina	aenea	(Fabricius, 1805)	Villeneuve		Zimbabwe	Harare	Salisbury [now Harare]	-17.83	31.03						1	Male		SAMC	SAMC DIP A011115	Dodds D	PreservedSpecimen
FlyHigh:Rhiniidae:ATC03347:SAMC:Cosmina_aenea		Cosmina aenea (Fabricius, 1805)	accepted	Cosmina aenea		Diptera	Rhiniinae	Cosminini	Cosmina	aenea	(Fabricius, 1805)	Villeneuve		Zimbabwe	Harare	Salisbury [now Harare]	-17.83	31.03						1	Male		SAMC	SAMC DIP A015174	Dodds D	PreservedSpecimen
FlyHigh:Rhiniidae:ATC03348:SAMC:Cosmina_aenea		Cosmina aenea (Fabricius, 1805)	accepted	Cosmina aenea		Diptera	Rhiniinae	Cosminini	Cosmina	aenea	(Fabricius, 1805)	Zumpt F	1956	Zimbabwe	Harare	Salisbury [now Harare]	-17.83	31.03						1	Male		SAMC	SAMC DIP A015174	Dodds D	PreservedSpecimen
FlyHigh:Rhiniidae:ATC03349:SAMC:Cosmina_aenea		Cosmina aenea (Fabricius, 1805)	accepted	Cosmina aenea		Diptera	Rhiniinae	Cosminini	Cosmina	aenea	(Fabricius, 1805)	Zumpt F	1956	Zimbabwe	Harare	Salisbury [now Harare]	-17.83	31.03						1	Male		SAMC	SAMC DIP A015175	Dodds D	PreservedSpecimen
FlyHigh:Rhiniidae:ATC03350:SAMC:Cosmina_aenea		Cosmina aenea (Fabricius, 1805)	accepted	Cosmina aenea		Diptera	Rhiniinae	Cosminini	Cosmina	aenea	(Fabricius, 1805)			Zimbabwe	Harare	Salisbury [now Harare]	-17.83	31.03						1	Female		SAMC	SAMC DIP A015176	Dodds D	PreservedSpecimen
FlyHigh:Rhiniidae:ATC03351:SAMC:Cosmina_aenea		Cosmina aenea (Fabricius, 1805)	accepted	Cosmina aenea		Diptera	Rhiniinae	Cosminini	Cosmina	aenea	(Fabricius, 1805)			Zimbabwe	Harare	Salisbury [now Harare]	-17.83	31.03						1	Female		SAMC	SAMC DIP A015177	Dodds D	PreservedSpecimen
FlyHigh:Rhiniidae:ATC03352:SAMC:Cosmina_gracilis		Cosmina gracilis Curran, 1927	accepted	Cosmina gracilis		Diptera	Rhiniinae	Cosminini	Cosmina	gracilis	Curran, 1927	Zumpt F	1956	Mozambique		Masiene, P.E.Afr.	-25.05	33.80				xii.1923	1923-12	1	Male		SAMC	SAMC DIP A011125	Lawrence RF	PreservedSpecimen
FlyHigh:Rhiniidae:ATC03353:SAMC:Cosmina_gracilis		Cosmina gracilis Curran, 1927	accepted	Cosmina gracilis		Diptera	Rhiniinae	Cosminini	Cosmina	gracilis	Curran, 1927	Zumpt F	1956	Mozambique		Masiene, P.E.Afr.	-25.05	33.80				xii.1923	1923-12	1	Female		SAMC	SAMC DIP A015182	Lawrence RF	PreservedSpecimen
FlyHigh:Rhiniidae:ATC03354:SAMC:Cosmina_gracilis		Cosmina gracilis Curran, 1927	accepted	Cosmina gracilis		Diptera	Rhiniinae	Cosminini	Cosmina	gracilis	Curran, 1927	Zumpt F	1956	Mozambique		Nyaka, P.E.Afr	-23.86	35.35				ii.1924	1924-02	1	Male		SAMC	SAMC DIP A011123	Lawrence RF	PreservedSpecimen
FlyHigh:Rhiniidae:ATC03355:SAMC:Cosmina_gracilis		Cosmina gracilis Curran, 1927	accepted	Cosmina gracilis		Diptera	Rhiniinae	Cosminini	Cosmina	gracilis	Curran, 1927	Zumpt F	1956	Namibia		Kamanyab, S.W.A	-19.88	14.88				vi.1925	1925-06	1	Male		SAMC	SAMC DIP A011124	Museum Expedition (SAMC)	PreservedSpecimen
FlyHigh:Rhiniidae:ATC03356:SAMC:Cosmina_margaritae		Cosmina margaritae Peris, 1952	accepted	Cosmina margaritae		Diptera	Rhiniinae	Cosminini	Cosmina	margaritae	Peris, 1952			Zimbabwe	Harare	Salisbury [now Harare]	-17.83	31.03						1	Female		SAMC	SAMC DIP A015179	Dodds D	PreservedSpecimen
FlyHigh:Rhiniidae:ATC03357:SAMC:Cosmina_margaritae		Cosmina margaritae Peris, 1952	accepted	Cosmina margaritae		Diptera	Rhiniinae	Cosminini	Cosmina	margaritae	Peris, 1952			Zimbabwe	Harare	Salisbury [now Harare]	-17.83	31.03						1	Female		SAMC	SAMC DIP A015180	Dodds D	PreservedSpecimen
FlyHigh:Rhiniidae:ATC03358:SAMC:Cosmina_margaritae		Cosmina margaritae Peris, 1952	accepted	Cosmina margaritae		Diptera	Rhiniinae	Cosminini	Cosmina	margaritae	Peris, 1952			Zimbabwe	Harare	Salisbury [now Harare]	-17.83	31.03						1	Female		SAMC	SAMC DIP A015181	Dodds D	PreservedSpecimen
FlyHigh:Rhiniidae:ATC03359:SAMC:Fainia_elongata		Fainia elongata (Bezzi, 1908)	accepted	Fainia elongata		Diptera	Rhiniinae	Rhiniini	Fainia	elongata	(Bezzi, 1908)	Thomas-Cabianca A	2018	Central African Republic	Sangha-Mbaéré	Parc National de Dzanga-Ndoki, Mabéa Bai, 21,4 Km 53º NE Bayanga	3.03	16.41	03 02.01N 16 24.57E	510		03-04.v.2001	2001-05-03/04	1	Male	Malaise trap	SAMC	SAMC DIP	van Noort S	PreservedSpecimen	Lowland rainforest, marsh clearing
FlyHigh:Rhiniidae:ATC03360:SAMC:Fainia_elongata		Fainia elongata (Bezzi, 1908)	accepted	Fainia elongata		Diptera	Rhiniinae	Rhiniini	Fainia	elongata	(Bezzi, 1908)	Thomas-Cabianca A	2018	Central African Republic	Sangha-Mbaéré	Parc National de Dzanga-Ndoki, Mabéa Bai, 21,4 Km 53º NE Bayanga	3.03	16.41	03 02.01N 16 24.57E	510		03-04.v.2001	2001-05-03/04	1	Male	Malaise trap	SAMC	SAMC DIP	van Noort S	PreservedSpecimen	Lowland rainforest, marsh clearing
FlyHigh:Rhiniidae:ATC03361:SAMC:Fainia_elongata		Fainia elongata (Bezzi, 1908)	accepted	Fainia elongata		Diptera	Rhiniinae	Rhiniini	Fainia	elongata	(Bezzi, 1908)	Thomas-Cabianca A	2018	Central African Republic	Sangha-Mbaéré	Parc National de Dzanga-Ndoki, Mabéa Bai, 21,4 Km 53º NE Bayanga	3.03	16.41	03 02.01N 16 24.57E	510		03-04.v.2001	2001-05-03/04	1	Male	Malaise trap	SAMC	SAMC DIP	van Noort S	PreservedSpecimen	Lowland rainforest, marsh clearing
FlyHigh:Rhiniidae:ATC03362:SAMC:Fainia_elongata		Fainia elongata (Bezzi, 1908)	accepted	Fainia elongata		Diptera	Rhiniinae	Rhiniini	Fainia	elongata	(Bezzi, 1908)	Thomas-Cabianca A	2018	Central African Republic	Sangha-Mbaéré	Parc National de Dzanga-Ndoki, Mabéa Bai, 21,4 Km 53º NE Bayanga	2.03	16.41	03 02.01N 16 24.57E	510		03-04.v.2001	2001-05-03/04	1	Male	Malaise trap	SAMC	SAMC DIP	van Noort S	PreservedSpecimen	Lowland rainforest, marsh clearing
FlyHigh:Rhiniidae:ATC03363:SAMC:Fainia_elongata		Fainia elongata (Bezzi, 1908)	accepted	Fainia elongata		Diptera	Rhiniinae	Rhiniini	Fainia	elongata	(Bezzi, 1908)	Thomas-Cabianca A	2018	Central African Republic	Sangha-Mbaéré	Parc National de Dzanga-Ndoki, Mabéa Bai, 21.4 Km 53º NE Bayanga	3.03	16.41	03 02.01N 16 24.57E	510		05-06.v.2001	2001-05-05/06	1	Male	Malaise trap	SAMC	SAMC DIP	van Noort S	PreservedSpecimen	Lowland rainforest, marsh clearing
FlyHigh:Rhiniidae:ATC03364:SAMC:Fainia_elongata		Fainia elongata (Bezzi, 1908)	accepted	Fainia elongata		Diptera	Rhiniinae	Rhiniini	Fainia	elongata	(Bezzi, 1908)	Thomas-Cabianca A	2018	Central African Republic	Sangha-Mbaéré	Parc National de Dzanga-Ndoki, 38,6Km 173º S Lidjombo	2.36	16.15	02 21.60N 16 09.20E	350		21-22.v.2001	2001-05-21/22	1	Male	Malaise trap	SAMC	SAMC DIP	van Noort S	PreservedSpecimen	Lowland rainforest
FlyHigh:Rhiniidae:ATC03365:SAMC:Fainia_elongata		Fainia elongata (Bezzi, 1908)	accepted	Fainia elongata		Diptera	Rhiniinae	Rhiniini	Fainia	elongata	(Bezzi, 1908)	Thomas-Cabianca A	2018	Central African Republic	Sangha-Mbaéré	Parc National de Dzanga-Ndoki, 38,6Km 173º S Lidjombo	2.36	16.15	02 21.60N 16 09.20E	350		23-24.v.2001	2001-05-23/24	1	Male	Malaise trap	SAMC	SAMC DIP	van Noort S	PreservedSpecimen	Lowland rainforest
FlyHigh:Rhiniidae:ATC03366:SAMC:Fainia_elongata		Fainia elongata (Bezzi, 1908)	accepted	Fainia elongata		Diptera	Rhiniinae	Rhiniini	Fainia	elongata	(Bezzi, 1908)	Thomas-Cabianca A	2018	Central African Republic	Sangha-Mbaéré	Parc National de Dzanga-Ndoki, 38,6Km 173º S Lidjombo	2.36	16.15	02 21.60N 16 09.20E	350		23-24.v.2001	2001-05-23/24	1	Male	Malaise trap	SAMC	SAMC DIP	van Noort S	PreservedSpecimen	Lowland rainforest
FlyHigh:Rhiniidae:ATC03367:SAMC:Isomyia_distinguenda		Isomyia distinguenda (Villeneuve, 1917)	accepted	Isomyia distinguenda		Diptera	Rhiniinae	Cosminini	Isomyia	distinguenda	(Villeneuve, 1917)	Peris SV	1951	Zimbabwe		Salisbury [now Harare]	-17.83	31.03						1	Female		SAMC	SAMC DIP A011141	Dodds D	PreservedSpecimen
FlyHigh:Rhiniidae:ATC03368:SAMC:Isomyia_oculosa	paratype of Thelychaeta oculosa | paratype of Isomyia oculosa	Isomyia oculosa (Villeneuve, 1917)	accepted	Isomyia oculosa		Diptera	Rhiniinae	Cosminini	Isomyia	oculosa	(Villeneuve, 1917)	Villeneuve		Zimbabwe								10.ix.1910	10-09-1910	1	Male		SAMC	SAMC DIP A011149	Chubb EC	PreservedSpecimen		Caught in house
FlyHigh:Rhiniidae:ATC03369:SAMC:Isomyia_tristis		Isomyia tristis (Bigot, 1888)	accepted	Isomyia tristis		Diptera	Rhiniinae	Cosminini	Isomyia	tristis	(Bigot, 1888)	Zumpt F		Lesotho		Maseru, Basuto L.	-29.32	27.50				1914	1914	1	Female		SAMC	SAMC DIP A011162	Dieterlen	PreservedSpecimen
FlyHigh:Rhiniidae:ATC03370:SAMC:Rhinia_apicalis		Rhinia apicalis (Wiedemann, 1830)	accepted	Rhinia apicalis		Diptera	Rhiniinae	Rhiniini	Rhinia	apicalis	(Wiedemann, 1830)	Zumpt F		Namibia		Kaoko, Otavi	-18.30	13.65				iii.1926	1926-03	1	Female		SAMC	SAMC DIP A011167	Museum Expedition (SAMC)	PreservedSpecimen
FlyHigh:Rhiniidae:ATC03371:SAMC:Rhinia_apicalis		Rhinia apicalis (Wiedemann, 1830)	accepted	Rhinia apicalis		Diptera	Rhiniinae	Rhiniini	Rhinia	apicalis	(Wiedemann, 1830)	Zumpt F		Namibia		Kaoko, Otavi	-18.30	13.65				iii.1926	1926-03	1	Female		SAMC	SAMC DIP A015207	Museum Expedition (SAMC)	PreservedSpecimen
FlyHigh:Rhiniidae:ATC03372:SAMC:Rhyncomya_dasyops		Rhyncomya dasyops Bezzi, 1908	accepted	Rhyncomya dasyops		Diptera	Rhiniinae	Cosminini	Rhyncomya	dasyops	Bezzi, 1908	Villeneuve		Zimbabwe		Salisbury [now Harare]	-17.83	31.03						1	Male		SAMC	SAMC DIP A011188	Dodds D	PreservedSpecimen
FlyHigh:Rhiniidae:ATC03373:SAMC:Rhyncomya_dasyops		Rhyncomya dasyops Bezzi, 1908	accepted	Rhyncomya dasyops		Diptera	Rhiniinae	Cosminini	Rhyncomya	dasyops	Bezzi, 1908	Villeneuve		Zimbabwe		Salisbury [now Harare]	-17.83	31.03						1	Male		SAMC	SAMC DIP A015126	Dodds D	PreservedSpecimen
FlyHigh:Rhiniidae:ATC03374:SAMC:Rhyncomya_dasyops		Rhyncomya dasyops Bezzi, 1908	accepted	Rhyncomya dasyops		Diptera	Rhiniinae	Cosminini	Rhyncomya	dasyops	Bezzi, 1908			Zimbabwe		Salisbury [now Harare]	-17.83	31.03						1	Male		SAMC	SAMC DIP A015127	Dodds D	PreservedSpecimen
FlyHigh:Rhiniidae:ATC03375:SAMC:Rhyncomya_dasyops		Rhyncomya dasyops Bezzi, 1908	accepted	Rhyncomya dasyops		Diptera	Rhiniinae	Cosminini	Rhyncomya	dasyops	Bezzi, 1908			Zimbabwe		Salisbury [now Harare]	-17.83	31.03						1	Male		SAMC	SAMC DIP A015128	Dodds D	PreservedSpecimen
FlyHigh:Rhiniidae:ATC03376:SAMC:Rhyncomya_dasyops		Rhyncomya dasyops Bezzi, 1908	accepted	Rhyncomya dasyops		Diptera	Rhiniinae	Cosminini	Rhyncomya	dasyops	Bezzi, 1908			Zimbabwe		Salisbury [now Harare]	-17.83	31.03						1	Female		SAMC	SAMC DIP A015129	Dodds D	PreservedSpecimen
FlyHigh:Rhiniidae:ATC03377:SAMC:Rhyncomya_dasyops		Rhyncomya dasyops Bezzi, 1908	accepted	Rhyncomya dasyops		Diptera	Rhiniinae	Cosminini	Rhyncomya	dasyops	Bezzi, 1908			Zimbabwe		Salisbury [now Harare]	-17.83	31.03						1	Female		SAMC	SAMC DIP A015130	Dodds D	PreservedSpecimen
FlyHigh:Rhiniidae:ATC03378:SAMC:Rhyncomya_dasyops		Rhyncomya dasyops Bezzi, 1908	accepted	Rhyncomya dasyops		Diptera	Rhiniinae	Cosminini	Rhyncomya	dasyops	Bezzi, 1908			Zimbabwe		Salisbury [now Harare]	-17.83	31.03						1	Female		SAMC	SAMC DIP A015131	Dodds D	PreservedSpecimen
FlyHigh:Rhiniidae:ATC03379:SAMC:Rhyncomya_dasyops		Rhyncomya dasyops Bezzi, 1908	accepted	Rhyncomya dasyops		Diptera	Rhiniinae	Cosminini	Rhyncomya	dasyops	Bezzi, 1908			Zimbabwe		Salisbury [now Harare]	-17.83	31.03						1	Female		SAMC	SAMC DIP A015132	Dodds D	PreservedSpecimen
FlyHigh:Rhiniidae:ATC03380:SAMC:Rhyncomya_dasyops		Rhyncomya dasyops Bezzi, 1908	accepted	Rhyncomya dasyops		Diptera	Rhiniinae	Cosminini	Rhyncomya	dasyops	Bezzi, 1908			Zimbabwe		Salisbury [now Harare]	-17.83	31.03						1	Female		SAMC	SAMC DIP A015133	Dodds D	PreservedSpecimen
FlyHigh:Rhiniidae:ATC03381:SAMC:Rhyncomya_forcipata		Rhyncomya forcipata Villeneuve, 1927	accepted	Rhyncomya forcipata		Diptera	Rhiniinae	Cosminini	Rhyncomya	forcipata	Villeneuve, 1927	Zumpt F		Namibia		Otjituo S.W. Protect.	-19.83	18.83				i.1920	1920-01	1	Female		SAMC	SAMC DIP A011230	Tucker RW	PreservedSpecimen
FlyHigh:Rhiniidae:ATC03382:SAMC:Stomorhina_guttata		Stomorhina guttata Villeneuve, 1914	accepted	Stomorhina guttata		Diptera	Rhiniinae	Rhiniini	Stomorhina	guttata	Villeneuve, 1914	Zumpt F		Lesotho		Maseru, Basuto L.	-29.32	27.50				1914	1914	1	Male		SAMC	SAMC DIP A011269	Dieterlen	PreservedSpecimen
FlyHigh:Rhiniidae:ATC03383:SAMC:Stomorhina_guttata		Stomorhina guttata Villeneuve, 1914	accepted	Stomorhina guttata		Diptera	Rhiniinae	Rhiniini	Stomorhina	guttata	Villeneuve, 1914	Zumpt F	1956	Namibia		Gt. Karas Mountains						xi.1936	1936-11	1	Male		SAMC	SAMC DIP A011268	Museum Expedition (SAMC)	PreservedSpecimen
FlyHigh:Rhiniidae:ATC03384:SAMC:Stomorhina_guttata		Stomorhina guttata Villeneuve, 1914	accepted	Stomorhina guttata		Diptera	Rhiniinae	Rhiniini	Stomorhina	guttata	Villeneuve, 1914	Villeneuve		Lesotho		Maseru, Basuto L.	-29.32	27.50						1	Male		SAMC	SAMC DIP A011263	Dieterlen	PreservedSpecimen
FlyHigh:Rhiniidae:ATC03385:SAMC:Stomorhina_guttata		Stomorhina guttata Villeneuve, 1914	accepted	Stomorhina guttata		Diptera	Rhiniinae	Rhiniini	Stomorhina	guttata	Villeneuve, 1914			Lesotho		Maseru, Basuto L.	-29.32	27.50						1	Female		SAMC	SAMC DIP A015213	Dieterlen	PreservedSpecimen
FlyHigh:Rhiniidae:ATC03386:SAMC:Stomorhina_lunata		Stomorhina lunata (Fabricius, 1805)	accepted	Stomorhina lunata		Diptera	Rhiniinae	Rhiniini	Stomorhina	lunata	(Fabricius, 1805)	Villeneuve		Lesotho		Maseru, Basuto L.	-29.32	27.50						1	Female		SAMC	SAMC DIP A011276	Dieterlen	PreservedSpecimen
FlyHigh:Rhiniidae:ATC03387:SAMC:Stomorhina_lunata		Stomorhina lunata (Fabricius, 1805)	accepted	Stomorhina lunata		Diptera	Rhiniinae	Rhiniini	Stomorhina	lunata	(Fabricius, 1805)	Villeneuve		Lesotho		Maseru, Basuto L.	-29.32	27.50						2	Female		SAMC	SAMC DIP A015167	Dieterlen	PreservedSpecimen
FlyHigh:Rhiniidae:ATC03388:SAMC:Stomorhina_rugosa		Stomorhina rugosa (Bigot, 1888)	accepted	Stomorhina rugosa		Diptera	Rhiniinae	Rhiniini	Stomorhina	rugosa	(Bigot, 1888)	Villeneuve		Zimbabwe		Salisbury [now Harare]	-17.83	31.03				vi.1913	1913-06	1	Male		SAMC	SAMC DIP A011280		PreservedSpecimen
FlyHigh:Rhiniidae:ATC03389:SAMC:Stomorhina_rugosa		Stomorhina rugosa (Bigot, 1888)	accepted	Stomorhina rugosa		Diptera	Rhiniinae	Rhiniini	Stomorhina	rugosa	(Bigot, 1888)			Zimbabwe		Salisbury [now Harare]	-17.83	31.03						1	Male		SAMC	SAMC DIP A011256	Dodds D	PreservedSpecimen
FlyHigh:Rhiniidae:ATC03390:SAMC:Stomorhina_rugosa		Stomorhina rugosa (Bigot, 1888)	accepted	Stomorhina rugosa		Diptera	Rhiniinae	Rhiniini	Stomorhina	rugosa	(Bigot, 1888)			Zimbabwe		Salisbury [now Harare]								1	Female		SAMC	SAMC DIP A015232	Dodds D	PreservedSpecimen
FlyHigh:Rhiniidae:ATC03391:SAMC:Stomorhina_rugosa		Stomorhina rugosa (Bigot, 1888)	accepted	Stomorhina rugosa		Diptera	Rhiniinae	Rhiniini	Stomorhina	rugosa	(Bigot, 1888)			Zimbabwe		Bindura, Rhodesia	-17.38	31.38						1	Female		SAMC	SAMC DIP A011255		PreservedSpecimen
FlyHigh:Rhiniidae:ATC03392:SAMC:Zumba_antennalis	lectotype of Rhyncomyia antennalis | lectotype of Zumba antennalis designated by Zumpt F	Zumba antennalis (Villeneuve, 1929)	accepted	Zumba antennalis		Diptera	Rhiniinae	Cosminini	Zumba	antennalis	(Villeneuve, 1929)	Zumpt F	1956	Namibia		Mafa	-17.63	16.13				ii.1923	1923-02	1	Male		SAMC	SAMC DIP A011283	Museum Expedition (SAMC)	PreservedSpecimen
FlyHigh:Rhiniidae:ATC03393:SAMC:Zumba_antennalis		Zumba antennalis (Villeneuve, 1929)	accepted	Zumba antennalis		Diptera	Rhiniinae	Cosminini	Zumba	antennalis	(Villeneuve, 1929)	Zumpt F		Namibia		Mafa	-17.63	16.13				ii.1923	1923-02	1	Female		SAMC	SAMC DIP A015172	Museum Expedition (SAMC)	PreservedSpecimen
FlyHigh:Rhiniidae:ATC03394:SAMC:Zumba_antennalis		Zumba antennalis (Villeneuve, 1929)	accepted	Zumba antennalis		Diptera	Rhiniinae	Cosminini	Zumba	antennalis	(Villeneuve, 1929)	Zumpt F	1956	Namibia		Warmbad, Kaokoveld, S.W.A.	-19.22	13.88				ii.1925	1925-02	1	Male		SAMC	SAMC DIP A011284	Museum Expedition (SAMC)	PreservedSpecimen
FlyHigh:Rhiniidae:ATC03395:SAMC:Zumba_antennalis		Zumba antennalis (Villeneuve, 1929)	accepted	Zumba antennalis		Diptera	Rhiniinae	Cosminini	Zumba	antennalis	(Villeneuve, 1929)	Zumpt F	1956	Namibia		Zesfontein, S.W.A.	-19.13	13.62				ii.1925	1925-02	1	Male		SAMC	SAMC DIP A011285	Museum Expedition (SAMC)	PreservedSpecimen
FlyHigh:Rhiniidae:ATC03396:SAMC:Zumba_antennalis		Zumba antennalis (Villeneuve, 1929)	accepted	Zumba antennalis		Diptera	Rhiniinae	Cosminini	Zumba	antennalis	(Villeneuve, 1929)	Zumpt F	1956	Namibia		Warmbad, Kaokoveld, S.W.A.	-19.22	13.88				ii.1925	1925-02	1	Male		SAMC	SAMC DIP A015173	Museum Expedition (SAMC)	PreservedSpecimen
FlyHigh:Rhiniidae:ATC03397:SANC:Isomyia_oculosa		Isomyia oculosa (Villeneuve, 1917)	accepted	Isomyia oculosa		Diptera	Rhiniinae	Cosminini	Isomyia	oculosa	(Villeneuve, 1917)	Zumpt F		Zimbabwe	Manicaland	Umtali [now Mutare]						i.1918	1918-01	1	Male		SANC	SANC DIP 00353	Janse AJT	PreservedSpecimen
FlyHigh:Rhiniidae:ATC03398:SANC:Rhyncomya_forcipata		Rhyncomya forcipata Villeneuve, 1927	accepted	Rhyncomya forcipata		Diptera	Rhiniinae	Cosminini	Rhyncomya	forcipata	Villeneuve, 1927	Zumpt F	2018	Namibia								ii.1978	1978-02	1	Female		SANC	SANC	Kok C | van Tonder SJ	PreservedSpecimen
FlyHigh:Rhiniidae:ATC03399:SANC:Rhyncomya_hessei		Rhyncomya hessei Zumpt, 1958	accepted	Rhyncomya hessei		Diptera	Rhiniinae	Cosminini	Rhyncomya	hessei	Zumpt, 1958	Thomas-Cabianca A	2018	Namibia		near Vogelfederberg, Namibia Desert						31.x.1986	31-10-1986	1	Female		SANC	SANC	Kleinjan CJ	PreservedSpecimen			Gravel Plains '86 Site 4, Asclepias D-190
FlyHigh:Rhiniidae:ATC03400:SANC:Zumba_antennalis		Zumba antennalis (Villeneuve, 1929)	accepted	Zumba antennalis		Diptera	Rhiniinae	Cosminini	Zumba	antennalis	(Villeneuve, 1929)	Thomas-Cabianca A	2018	Namibia								19.iii.1986	19-03-1986	1	Female		SANC	SANC	Kleinjan CJ	PreservedSpecimen
FlyHigh:Rhiniidae:ATC03401:SANC:Zumba_antennalis		Zumba antennalis (Villeneuve, 1929)	accepted	Zumba antennalis		Diptera	Rhiniinae	Cosminini	Zumba	antennalis	(Villeneuve, 1929)	Thomas-Cabianca A	2018	Namibia								02.ix.1986	02-09-1986	1	Male		SANC	SANC	Kleinjan CJ	PreservedSpecimen
FlyHigh:Rhiniidae:ATC03402:SANC:Zumba_antennalis		Zumba antennalis (Villeneuve, 1929)	accepted	Zumba antennalis		Diptera	Rhiniinae	Cosminini	Zumba	antennalis	(Villeneuve, 1929)	Thomas-Cabianca A	2018	Namibia								31.x.1986	31-10-1986	1	Female		SANC	SANC	Kleinjan CJ	PreservedSpecimen
FlyHigh:Rhiniidae:ATC03403:SANC:Zumba_antennalis		Zumba antennalis (Villeneuve, 1929)	accepted	Zumba antennalis		Diptera	Rhiniinae	Cosminini	Zumba	antennalis	(Villeneuve, 1929)	Thomas-Cabianca A	2018	Namibia								31.x.1986	31-10-1986	1	Male		SANC	SANC	Kleinjan CJ	PreservedSpecimen
FlyHigh:Rhiniidae:ATC03404:UCME:Cosmina_aenea		Cosmina aenea (Fabricius, 1805)	accepted	Cosmina aenea		Diptera	Rhiniinae	Cosminini	Cosmina	aenea	(Fabricius, 1805)	Peris SV	1954	Ghana		Wenchi (Brong-Ahafo)						28.vii.1952	28-07-1952	1	Male		UCME	UCME 35985	Bowden J	PreservedSpecimen
FlyHigh:Rhiniidae:ATC03405:UCME:Cosmina_aenea		Cosmina aenea (Fabricius, 1805)	accepted	Cosmina aenea		Diptera	Rhiniinae	Cosminini	Cosmina	aenea	(Fabricius, 1805)	Peris SV	1954	Ghana		Wenchi (Brong-Ahafo)						28.vii.1952	28-07-1952	1	Male		UCME	UCME 35986	Bowden J	PreservedSpecimen
FlyHigh:Rhiniidae:ATC03406:UCME:Cosmina_aenea		Cosmina aenea (Fabricius, 1805)	accepted	Cosmina aenea		Diptera	Rhiniinae	Cosminini	Cosmina	aenea	(Fabricius, 1805)			Ghana		Wenchi (Brong-Ahafo)						28.vii.1952	28-07-1952	1	Male		UCME	UCME 35987	Bowden J	PreservedSpecimen
FlyHigh:Rhiniidae:ATC03407:UCME:Isomyia_distinguenda		Isomyia distinguenda (Villeneuve, 1917)	accepted	Isomyia distinguenda		Diptera	Rhiniinae	Cosminini	Isomyia	distinguenda	(Villeneuve, 1917)			Mozambique	Maputo	Maputo						13.x.1950	13-10-1950	1	Female		UCME	UCME 33095	Diaz	PreservedSpecimen
FlyHigh:Rhiniidae:ATC03408:UCME:Isomyia_dubiosa		Isomyia dubiosa (Villeneuve, 1917)	accepted	Isomyia dubiosa		Diptera	Rhiniinae	Cosminini	Isomyia	dubiosa	(Villeneuve, 1917)	Zumpt F		Democratic Republic of the Congo		Ituri (Tshopo)	29.83	31.03				.1937	1937	1	Female		UCME	UCME 33091	Belot R	PreservedSpecimen
FlyHigh:Rhiniidae:ATC03409:UCME:Isomyia_dubiosa		Isomyia dubiosa (Villeneuve, 1917)	accepted	Isomyia dubiosa		Diptera	Rhiniinae	Cosminini	Isomyia	dubiosa	(Villeneuve, 1917)	Peris SV	1952	Democratic Republic of the Congo		Moma (Equateur)	24.18	29.00				vi.1925	1925-06	1	Male		UCME	UCME 33090	Ghesquière J	PreservedSpecimen
FlyHigh:Rhiniidae:ATC03410:UCME:Isomyia_dubiosa		Isomyia dubiosa (Villeneuve, 1917)	accepted	Isomyia dubiosa		Diptera	Rhiniinae	Cosminini	Isomyia	dubiosa	(Villeneuve, 1917)	Zumpt F		Kenya	Nairobi	Nairobi			-26.203792S 28.049599E			vii.1945	1945-07	1	Female		UCME	UCME 33089	Patrizi S	PreservedSpecimen
FlyHigh:Rhiniidae:ATC03411:UCME:Isomyia_dubiosa		Isomyia dubiosa (Villeneuve, 1917)	accepted	Isomyia dubiosa		Diptera	Rhiniinae	Cosminini	Isomyia	dubiosa	(Villeneuve, 1917)	Peris SV	1950	Equatorial Guinea		Bioko (Bioko)	3.61	8.75	-26.203792S 28.049599E					1	Female		UCME	UCME 33088	Basilio A	PreservedSpecimen
FlyHigh:Rhiniidae:ATC03412:UCME:Isomyia_eos		Isomyia eos Zumpt, 1958	accepted	Isomyia eos		Diptera	Rhiniinae	Cosminini	Isomyia	eos	Zumpt, 1958			Democratic Republic of the Congo		Amadi [Niangara]	3.57	26.80				09.xii.1913	09-12-1913	1	Female		UCME	UCME 33092	Hamer D	PreservedSpecimen
FlyHigh:Rhiniidae:ATC03413:UCME:Isomyia_tristis		Isomyia tristis (Bigot, 1888)	accepted	Isomyia tristis		Diptera	Rhiniinae	Cosminini	Isomyia	tristis	(Bigot, 1888)	Peris SV	1952	Democratic Republic of the Congo		Likasi (Katanga)	-10.98	26.75				.1948	1948	1	Female		UCME	UCME 33087	Adelaide RMM	PreservedSpecimen
FlyHigh:Rhiniidae:ATC03414:UCME:Rhyncomya_pruinosa		Rhyncomya pruinosa Villeneuve, 1922	accepted	Rhyncomya pruinosa		Diptera	Rhiniinae	Cosminini	Rhyncomya	pruinosa	Villeneuve, 1922			Mauritania		Ouadio	16.25	-13.40	-26.203792S 28.049599E			31.iii.1951	31-03-1951	1	Female		UCME	UCME 33103	Roman E	PreservedSpecimen
FlyHigh:Rhiniidae:ATC03415:UCME:Rhyncomya_pruinosa		Rhyncomya pruinosa Villeneuve, 1922	accepted	Rhyncomya pruinosa		Diptera	Rhiniinae	Cosminini	Rhyncomya	pruinosa	Villeneuve, 1922	Zumpt F		Kenya		Chicualacuala	22.09	31.68				v.1951	1951-05	1	Female		UCME	UCME 33104	Zumpt F	PreservedSpecimen
FlyHigh:Rhiniidae:ATC03416:UCME:Rhyncomya_soyauxi		Rhyncomya soyauxi Karsch, 1886	accepted	Rhyncomya soyauxi		Diptera	Rhiniinae	Cosminini	Rhyncomya	soyauxi	Karsch, 1886	Zumpt F		Kenya	Nairobi	Nairobi	-1.29	36.82	-29.82841S 31.033113E			i.1945	1945-01	1	Female		UCME	UCME 33101	Patrizi S	PreservedSpecimen
FlyHigh:Rhiniidae:ATC03417:UCME:Rhyncomya_stannocuprea		Rhyncomya stannocuprea Speiser, 1910	accepted	Rhyncomya stannocuprea		Diptera	Rhiniinae	Cosminini	Rhyncomya	stannocuprea	Speiser, 1910	Zumpt F		Kenya	Uasin Gishu	Eldoret (Uasin Gishu)			-29.82841S 31.033113E			1951	1951	1	Female		UCME	UCME 33099	Patrizi S	PreservedSpecimen
FlyHigh:Rhiniidae:ATC03418:UCME:Stegosoma_wellmani		Stegosoma wellmani (Lichtwardt, 1908)	accepted	Stegosoma wellmani		Diptera	Rhiniinae	Cosminini	Stegosoma	wellmani	(Lichtwardt, 1908)			Kenya	Uasin Gishu	Eldoret			-29.82841S 31.033113E			07.viii.1944	07-08-1944	1	Male		UCME	UCME 36622	Patrizi S	PreservedSpecimen
FlyHigh:Rhiniidae:ATC03419:UCME:Stomorhina_rugosa		Stomorhina rugosa (Bigot, 1888)	accepted	Stomorhina rugosa		Diptera	Rhiniinae	Rhiniini	Stomorhina	rugosa	(Bigot, 1888)			Kenya	Uasin Gishu	Eldoret (Uasin Gishu)						07.viii.1944	07-08-1944	1	Female		UCME	UCME 36644	Patrizi S	PreservedSpecimen
FlyHigh:Rhiniidae:ATC03420:USNM-SM:Rhyncomya_cassotis		Rhyncomya cassotis (Walker, 1849)	accepted	Rhyncomya cassotis		Diptera	Rhiniinae	Cosminini	Rhyncomya	cassotis	(Walker, 1849)			Zimbabwe		MatoposNat'l.Pk.						1-2.iv.1968	1968-04-01/02	1	Male	Malaise trap	USNM-SM	USNM SM 1457905	Spangler P	PreservedSpecimen
FlyHigh:Rhiniidae:ATC03421:USNM-SM:Rhyncomya_cassotis		Rhyncomya cassotis (Walker, 1849)	accepted	Rhyncomya cassotis		Diptera	Rhiniinae	Cosminini	Rhyncomya	cassotis	(Walker, 1849)	Woodley	1983	Zimbabwe		Victoria Falls, National Park						3-6.iv.1968	1968-04-03/06	1	Male	Malaise trap	USNM-SM	USNM SM 1457906	Spangler P	PreservedSpecimen
FlyHigh:Rhiniidae:ATC03422:USNM-SM:Rhyncomya_forcipata		Rhyncomya forcipata Villeneuve, 1927	accepted	Rhyncomya forcipata		Diptera	Rhiniinae	Cosminini	Rhyncomya	forcipata	Villeneuve, 1927	Woodley	1983	Nigeria		Samaru, Zaria						2.ii.1978	02-02-1978	1	Male		USNM-SM	USNM SM 1457953	Davis D | Davis M	PreservedSpecimen
FlyHigh:Rhiniidae:ATC03423:USNM-SM:Rhyncomya_forcipata		Rhyncomya forcipata Villeneuve, 1927	accepted	Rhyncomya forcipata		Diptera	Rhiniinae	Cosminini	Rhyncomya	forcipata	Villeneuve, 1927			Nigeria		Samaru, Zaria						2.ii.1978	02-02-1978	1	Female		USNM-SM	USNM SM 1457954	Davis D | Davis M	PreservedSpecimen
FlyHigh:Rhiniidae:ATC03424:USNM-SM:Rhyncomya_pruinosa		Rhyncomya pruinosa Villeneuve, 1922	accepted	Rhyncomya pruinosa		Diptera	Rhiniinae	Cosminini	Rhyncomya	pruinosa	Villeneuve, 1922			Ethiopia		Waja Wollo						21.iii.1957	1857-03-21	1	Male		USNM-SM	USNM SM 1457866	Lane JE	PreservedSpecimen
FlyHigh:Rhiniidae:ATC03425:USNM-SM:Rhyncomya_pruinosa		Rhyncomya pruinosa Villeneuve, 1922	accepted	Rhyncomya pruinosa		Diptera	Rhiniinae	Cosminini	Rhyncomya	pruinosa	Villeneuve, 1922			Senegal	Oriental	Camon						14.v.1966	14-05-1966	1	Female		USNM-SM	USNM SM 1457867	Harvey DE	PreservedSpecimen
FlyHigh:Rhiniidae:ATC03426:USNM-SM:Rhyncomya_soyauxi		Rhyncomya soyauxi Karsch, 1886	accepted	Rhyncomya soyauxi		Diptera	Rhiniinae	Cosminini	Rhyncomya	soyauxi	Karsch, 1886			Kenya		Ngong, foresty Station						13-18.i.1968	1968-01-13/18	1	Female	Malaise trap	USNM-SM	USNM SM 1457872	Krombein | Spangler	PreservedSpecimen
FlyHigh:Rhiniidae:ATC03427:USNM-SM:Rhyncomya_trispina		Rhyncomya trispina Villeneuve, 1929	accepted	Rhyncomya trispina		Diptera	Rhiniinae	Cosminini	Rhyncomya	trispina	Villeneuve, 1929	Woodley	1983	Zimbabwe		Victoria Falls, National Park						3-6.iv.1968	1968-04-03/06	1	Male	Malaise trap	USNM-SM	USNM SM 1457894	Spangler P	PreservedSpecimen
FlyHigh:Rhiniidae:ATC03428:USNM-SM:Rhyncomya_tristis		Rhyncomya tristis (Séguy, 1933)	accepted	Rhyncomya tristis		Diptera	Rhiniinae	Cosminini	Rhyncomya	tristis	(Séguy, 1933)	Zumpt F	1953	Botswana		Martins Drift	-23.67	27.75	23 39 54S 27 44 43E			ii.1953	1953-02	1	Male		USNM-SM	USNM SM 1457898		PreservedSpecimen
FlyHigh:Rhiniidae:ATC03429:ZMHB:Cosmina_fuscipennis		Cosmina fuscipennis Robineau-Desvoidy, 1830	accepted	Cosmina fuscipennis		Diptera	Rhiniinae	Cosminini	Cosmina	fuscipennis	Robineau-Desvoidy, 1830	Zumpt F	1961	Madagascar		Antananarivo								1	Male		ZMHB	ZMHB Dipt 06207	Sikora S	PreservedSpecimen
FlyHigh:Rhiniidae:ATC03430:ZMHB:Cosmina_margaritae		Cosmina margaritae Peris, 1952	accepted	Cosmina margaritae		Diptera	Rhiniinae	Cosminini	Cosmina	margaritae	Peris, 1952	Zumpt F	1956	Tanzania		Nyassa-See, Langenburg						.1898	1898	1	Male		ZMHB	ZMHB Dipt S06209	Fülleborn SG	PreservedSpecimen
FlyHigh:Rhiniidae:ATC03431:ZMHB:Cosmina_margaritae		Cosmina margaritae Peris, 1952	accepted	Cosmina margaritae		Diptera	Rhiniinae	Cosminini	Cosmina	margaritae	Peris, 1952	Zumpt F	1956	Tanzania		Nyassa-See, Langenburg						i-ii.1898	1898-01/02	1	Female		ZMHB	ZMHB Dipt S06209	Fülleborn SG	PreservedSpecimen
FlyHigh:Rhiniidae:ATC03432:ZMHB:Cosmina_margaritae		Cosmina margaritae Peris, 1952	accepted	Cosmina margaritae		Diptera	Rhiniinae	Cosminini	Cosmina	margaritae	Peris, 1952	Zumpt F	1956	Tanzania		Nyassa-See, Langenburg						ii.1898	1898-02	1	Male		ZMHB	ZMHB Dipt S06209	Fülleborn SG	PreservedSpecimen
FlyHigh:Rhiniidae:ATC03433:ZMHB:Cosmina_margaritae		Cosmina margaritae Peris, 1952	accepted	Cosmina margaritae		Diptera	Rhiniinae	Cosminini	Cosmina	margaritae	Peris, 1952	Zumpt F	1956	Tanzania		Nyassa-See, Langenburg						ii.1898	1898-02	6	Female		ZMHB	ZMHB Dipt S06209	Fülleborn SG	PreservedSpecimen
FlyHigh:Rhiniidae:ATC03434:ZMHB:Cosmina_margaritae		Cosmina margaritae Peris, 1952	accepted	Cosmina margaritae		Diptera	Rhiniinae	Cosminini	Cosmina	margaritae	Peris, 1952	Zumpt F	1956	Tanzania		Nyassa-See, Langenburg						Ende.ii-Anf.iii.1898	1898-02/03	1	Female		ZMHB	ZMHB Dipt S06209	Fülleborn SG	PreservedSpecimen
FlyHigh:Rhiniidae:ATC03435:ZMHB:Cosmina_margaritae		Cosmina margaritae Peris, 1952	accepted	Cosmina margaritae		Diptera	Rhiniinae	Cosminini	Cosmina	margaritae	Peris, 1952	Zumpt F	1956	Tanzania		Nyassa-See, Langenburg						iii.1898	1898-03	2	Female		ZMHB	ZMHB Dipt S06209	Fülleborn SG	PreservedSpecimen
FlyHigh:Rhiniidae:ATC03436:ZMHB:Cosmina_margaritae		Cosmina margaritae Peris, 1952	accepted	Cosmina margaritae		Diptera	Rhiniinae	Cosminini	Cosmina	margaritae	Peris, 1952	Zumpt F	1956	Tanzania		Nyassa-See, Langenburg						iv.1898	1898-04	2	Female		ZMHB	ZMHB Dipt S06209	Fülleborn SG	PreservedSpecimen
FlyHigh:Rhiniidae:ATC03437:ZMHB:Cosmina_margaritae		Cosmina margaritae Peris, 1952	accepted	Cosmina margaritae		Diptera	Rhiniinae	Cosminini	Cosmina	margaritae	Peris, 1952	Zumpt F	1956	Tanzania		Nyassa-See, Langenburg						vi.1898	1898-06	1	Female		ZMHB	ZMHB Dipt S06209	Fülleborn SG	PreservedSpecimen
FlyHigh:Rhiniidae:ATC03438:ZMHB:Cosmina_margaritae		Cosmina margaritae Peris, 1952	accepted	Cosmina margaritae		Diptera	Rhiniinae	Cosminini	Cosmina	margaritae	Peris, 1952	Zumpt F	1956	Tanzania		Nyassa-See, Langenburg						vi-vii.1898	1898-06/07	1	Female		ZMHB	ZMHB Dipt S06209	Fülleborn SG	PreservedSpecimen
FlyHigh:Rhiniidae:ATC03439:ZMHB:Cosmina_margaritae		Cosmina margaritae Peris, 1952	accepted	Cosmina margaritae		Diptera	Rhiniinae	Cosminini	Cosmina	margaritae	Peris, 1952	Zumpt F	1956	Tanzania		Nyassa-See, Langenburg						iv.1899	1899-04	1	Female		ZMHB	ZMHB Dipt S06209	Fülleborn SG	PreservedSpecimen
FlyHigh:Rhiniidae:ATC03440:ZMHB:Cosmina_undulata		Cosmina undulata Malloch, 1926	accepted	Cosmina undulata		Diptera	Rhiniinae	Cosminini	Cosmina	undulata	Malloch, 1926			Togo		Sokodé						24.vii.1900	24-07-1900	1	Female		ZMHB	ZMHB Dipt S06215	Schröder SV	PreservedSpecimen
FlyHigh:Rhiniidae:ATC03441:ZMHB:Cosmina_undulata		Cosmina undulata Malloch, 1926	accepted	Cosmina undulata		Diptera	Rhiniinae	Cosminini	Cosmina	undulata	Malloch, 1926	Zumpt F	1953	Cameroon		S.O. Kamarun, Uam-gebiet [Uam District], Bosum						23.v.1914	23-05-1914	1	Male		ZMHB	ZMHB Dipt S06215	Tessmann SG	PreservedSpecimen
FlyHigh:Rhiniidae:ATC03442:ZMHB:Cosmina_undulata		Cosmina undulata Malloch, 1926	accepted	Cosmina undulata		Diptera	Rhiniinae	Cosminini	Cosmina	undulata	Malloch, 1926	Zumpt F	1953	Cameroon		Garia						2-3.ix.1909	1909-09-02/03	1	Male		ZMHB	ZMHB Dipt S06215	Riggenbach	PreservedSpecimen
FlyHigh:Rhiniidae:ATC03443:ZMHB:Cosmina_undulata		Cosmina undulata Malloch, 1926	accepted	Cosmina undulata		Diptera	Rhiniinae	Cosminini	Cosmina	undulata	Malloch, 1926	Zumpt F	1956	Togo		Bismarckburg						27.vi-8.vii.1983	1983-06-27/07-08	1	Female		ZMHB	ZMHB Dipt S06215	Conradt S L	PreservedSpecimen
FlyHigh:Rhiniidae:ATC03444:ZMHB:Fainia_albitarsis		Fainia albitarsis (Macquart, 1846)	accepted	Fainia albitarsis		Diptera	Rhiniinae	Rhiniini	Fainia	albitarsis	(Macquart, 1846)	Zumpt F	1956	Sudan										1	Male		ZMHB	ZMHB Dipt S06217	Schecho O | Neumann SV	PreservedSpecimen
FlyHigh:Rhiniidae:ATC03445:ZMHB:Fainia_elongata		Fainia elongata (Bezzi, 1908)	accepted	Fainia elongata		Diptera	Rhiniinae	Rhiniini	Fainia	elongata	(Bezzi, 1908)	Zumpt F	1955	Cameroon		Páma - Quelle, Lobaje // Marsch am -ubangi						1913	1913	1	Male		ZMHB	ZMHB Dipt S06219	Ramsay SG	PreservedSpecimen
FlyHigh:Rhiniidae:ATC03446:ZMHB:Fainia_elongata		Fainia elongata (Bezzi, 1908)	accepted	Fainia elongata		Diptera	Rhiniinae	Rhiniini	Fainia	elongata	(Bezzi, 1908)	Zumpt F	1955	Cameroon		Páma - Quelle						1913	1913	1	Male		ZMHB	ZMHB Dipt S06219	Ramsay SG	PreservedSpecimen
FlyHigh:Rhiniidae:ATC03447:ZMHB:Fainia_elongata		Fainia elongata (Bezzi, 1908)	accepted	Fainia elongata		Diptera	Rhiniinae	Rhiniini	Fainia	elongata	(Bezzi, 1908)	Thomas-Cabianca A	2019	Cameroon		Páma - Quelle, Lobaje // Marsch am -ubangi						15.ii.1913	15-02-1913	1	Female		ZMHB	ZMHB Dipt S06217	Ramsay SG	PreservedSpecimen
FlyHigh:Rhiniidae:ATC03448:ZMHB:Fainia_elongata		Fainia elongata (Bezzi, 1908)	accepted	Fainia elongata		Diptera	Rhiniinae	Rhiniini	Fainia	elongata	(Bezzi, 1908)			Cameroon		Páma - Quelle, Lobaje // Marsch am -ubangi						15.ii.1913	15-02-1913	1	Male		ZMHB	ZMHB Dipt S06219	Ramsay SG	PreservedSpecimen
FlyHigh:Rhiniidae:ATC03449:ZMHB:Fainia_elongata		Fainia elongata (Bezzi, 1908)	accepted	Fainia elongata		Diptera	Rhiniinae	Rhiniini	Fainia	elongata	(Bezzi, 1908)			Cameroon		Páma - Quelle, Lobaje // Marsch am -ubangi						15.ii.1913	15-02-1913	1	Male		ZMHB	ZMHB Dipt S06219	Ramsay SG	PreservedSpecimen
FlyHigh:Rhiniidae:ATC03450:ZMHB:Fainia_elongata		Fainia elongata (Bezzi, 1908)	accepted	Fainia elongata		Diptera	Rhiniinae	Rhiniini	Fainia	elongata	(Bezzi, 1908)			Cameroon		Páma - Quelle // Mboko						23.ii.1913	23-02-1913	1	Male		ZMHB	ZMHB Dipt S06219	Ramsay SG	PreservedSpecimen
FlyHigh:Rhiniidae:ATC03451:ZMHB:Fainia_elongata		Fainia elongata (Bezzi, 1908)	accepted	Fainia elongata		Diptera	Rhiniinae	Rhiniini	Fainia	elongata	(Bezzi, 1908)			Equatorial Guinea		Spanish Guinea, Uelleburg. Benitoght						1-14.ii.1908	1908-02-01/14	1	Female		ZMHB	ZMHB Dipt S06219	Tessmann SG	PreservedSpecimen
FlyHigh:Rhiniidae:ATC03452:ZMHB:Fainia_elongata		Fainia elongata (Bezzi, 1908)	accepted	Fainia elongata		Diptera	Rhiniinae	Rhiniini	Fainia	elongata	(Bezzi, 1908)			Cameroon		Joh. Albrechöhe								1	Female		ZMHB	ZMHB Dipt S06219	Conradt L	PreservedSpecimen
FlyHigh:Rhiniidae:ATC03453:ZMHB:Rhyncomya_forcipata		Rhyncomya forcipata Villeneuve, 1927	accepted	Rhyncomya forcipata		Diptera	Rhiniinae	Cosminini	Rhyncomya	forcipata	Villeneuve, 1927	Thomas-Cabianca A	2019	Namibia		NW Grootfontein						8.ii.2010	08-02-2010	1	Male		ZMHB		Deckert J	PreservedSpecimen
FlyHigh:Rhiniidae:ATC03454:ZMHB:Rhyncomya_forcipata		Rhyncomya forcipata Villeneuve, 1927	accepted	Rhyncomya forcipata		Diptera	Rhiniinae	Cosminini	Rhyncomya	forcipata	Villeneuve, 1927	Thomas-Cabianca A	2019	Namibia		Okatjikona, Waterberg Nat. Park						14-18.ii.2008	2008-02-14/18	2	Male		ZMHB		Mey W	PreservedSpecimen
FlyHigh:Rhiniidae:ATC03455:ZMHB:Stomorhina_chapini		Stomorhina chapini Curran, 1931	accepted	Stomorhina chapini		Diptera	Rhiniinae	Rhiniini	Stomorhina	chapini	Curran, 1931	Zumpt F	1956	Cameroon		Bibundi						16-30.x.1904	1904-10-16/30	1	Female		ZMHB	ZMHB Dipt S06275	Tessmann SG	PreservedSpecimen
FlyHigh:Rhiniidae:ATC03456:ZMHB:Zumba_antennalis		Zumba antennalis (Villeneuve, 1929)	accepted	Zumba antennalis		Diptera	Rhiniinae	Cosminini	Zumba	antennalis	(Villeneuve, 1929)	Thomas-Cabianca A	2019	Namibia		Okatjikona, Waterberg Nat. Park						14-18.ii.2008	2008-02-14/18	1	Female		ZMHB		Mey W	PreservedSpecimen
FlyHigh:Rhiniidae:ATC03457:ZMUC:Cosmina_margaritae		Cosmina margaritae Peris, 1952	accepted	Cosmina margaritae		Diptera	Rhiniinae	Cosminini	Cosmina	margaritae	Peris, 1952	Thomas-Cabianca A	2018	Tanzania	Coast	Kisarawe distr, Kazimzumbwi Forest Reserve	-6.05	39.05	39 03E 06 57S			i-ii.1991	02-01-1991	1	Female		ZMUC	ZMUC	Frontier Tanzania	PreservedSpecimen
FlyHigh:Rhiniidae:ATC03458:ZMUC:Cosmina_margaritae		Cosmina margaritae Peris, 1952	accepted	Cosmina margaritae		Diptera	Rhiniinae	Cosminini	Cosmina	margaritae	Peris, 1952	Thomas-Cabianca A	2018	Mozambique	Sofala	Gorongosa Park, samall lake	-18.94	34.44	18 56 39S 34 26 35E			19-30.iv.2015	2015-04-19/30	1	Female	Malaise trap	ZMUC	ZMUC	Hauser M | Rung A	PreservedSpecimen
FlyHigh:Rhiniidae:ATC03459:ZMUC:Eurhyncomyia_diversicolor		Eurhyncomyia diversicolor (Bigot, 1888)	accepted	Eurhyncomyia diversicolor		Diptera	Rhiniinae	Cosminini	Eurhyncomyia	diversicolor	(Bigot, 1888)	Thomas-Cabianca A	2018	Tanzania	Tanga	Bagamoyo district, saadani, Zaraningekiono forest reserve			06 10S 38 39E			iii.1990	1990-03	4	Female		ZMUC	ZMUC	Frontier Tanzania	PreservedSpecimen
FlyHigh:Rhiniidae:ATC03460:ZMUC:Eurhyncomyia_diversicolor		Eurhyncomyia diversicolor (Bigot, 1888)	accepted	Eurhyncomyia diversicolor		Diptera	Rhiniinae	Cosminini	Eurhyncomyia	diversicolor	(Bigot, 1888)	Thomas-Cabianca A	2018	Mozambique	Maputo	Maracuene	-25.72	32.70	25 42 57.99S 32 41 45.89E			26-28.vii.2006	2006-07-26/28	1	Female	Malaise trap	ZMUC	ZMUC	Dupont S	PreservedSpecimen
FlyHigh:Rhiniidae:ATC03461:ZMUC:Eurhyncomyia_diversicolor		Eurhyncomyia diversicolor (Bigot, 1888)	accepted	Eurhyncomyia diversicolor		Diptera	Rhiniinae	Cosminini	Eurhyncomyia	diversicolor	(Bigot, 1888)	Thomas-Cabianca A	2018	Mozambique	Maputo	Maracuene			25 42 57.99S 32 41 45.89E			26-28.vii.2006	2006-07-26/28	1	Male	Malaise trap	ZMUC	ZMUC	Dupont S	PreservedSpecimen
FlyHigh:Rhiniidae:ATC03462:ZMUC:Fainia_albitarsis		Fainia albitarsis (Macquart, 1846)	accepted	Fainia albitarsis		Diptera	Rhiniinae	Rhiniini	Fainia	albitarsis	(Macquart, 1846)	Thomas-Cabianca A	2018	Tanzania		Uzungwa Mts. Mwanihana Forest above Sanje						01.viii.1982	01-08-1982	1	Female	pitfall trap	ZMUC	ZMUC	Stoltze M | Scharff N	PreservedSpecimen
FlyHigh:Rhiniidae:ATC03463:ZMUC:Fainia_albitarsis		Fainia albitarsis (Macquart, 1846)	accepted	Fainia albitarsis		Diptera	Rhiniinae	Rhiniini	Fainia	albitarsis	(Macquart, 1846)	Thomas-Cabianca A	2019	Tanzania	Morogoro	Udzungwa Mts National Park, Mizimu Camp.				769		01.ix.2013	01-09-2013	1	Male		ZMUC	ZMUC	Pape T | Scharff N	PreservedSpecimen
FlyHigh:Rhiniidae:ATC03464:ZMUC:Fainia_albitarsis		Fainia albitarsis (Macquart, 1846)	accepted	Fainia albitarsis		Diptera	Rhiniinae	Rhiniini	Fainia	albitarsis	(Macquart, 1846)	Thomas-Cabianca A	2019	Tanzania	Morogoro	Udzungwa Mts National Park, Mizimu Camp.				769		01.ix.2013	01-09-2013	1	Female		ZMUC	ZMUC	Pape T | Scharff N	PreservedSpecimen
FlyHigh:Rhiniidae:ATC03465:ZMUC:Fainia_albitarsis		Fainia albitarsis (Macquart, 1846)	accepted	Fainia albitarsis		Diptera	Rhiniinae	Rhiniini	Fainia	albitarsis	(Macquart, 1846)	Thomas-Cabianca A	2019	Tanzania	Morogoro	Udzungwa Mts National Park, Mizimu Camp.				769		01.ix.2013	01-09-2013	1	Male		ZMUC	ZMUC	Pape T | Scharff N	PreservedSpecimen
FlyHigh:Rhiniidae:ATC03466:ZMUC:Fainia_albitarsis		Fainia albitarsis (Macquart, 1846)	accepted	Fainia albitarsis		Diptera	Rhiniinae	Rhiniini	Fainia	albitarsis	(Macquart, 1846)	Thomas-Cabianca A	2019	Tanzania		Udzunga Mnt. Nats. Mito Mitato Plot 13				674		26.x.2014	26-10-2014	1	Female		ZMUC	ZMUC	Malumbre-Olearte J	PreservedSpecimen
FlyHigh:Rhiniidae:ATC03467:ZMUC:Fainia_albitarsis		Fainia albitarsis (Macquart, 1846)	accepted	Fainia albitarsis		Diptera	Rhiniinae	Rhiniini	Fainia	albitarsis	(Macquart, 1846)	Thomas-Cabianca A	2018	Tanzania								8-16.ix.1984	1984-09-08/16	1	Female	pitfall trap	ZMUC	ZMUC		PreservedSpecimen	Lowland rainforest
FlyHigh:Rhiniidae:ATC03468:ZMUC:Fainia_albitarsis		Fainia albitarsis (Macquart, 1846)	accepted	Fainia albitarsis		Diptera	Rhiniinae	Rhiniini	Fainia	albitarsis	(Macquart, 1846)	Thomas-Cabianca A	2018	Tanzania								iii.1990	1990-03	1	Male	Malaise trap	ZMUC	ZMUC		PreservedSpecimen
FlyHigh:Rhiniidae:ATC03469:ZMUC:Fainia_albitarsis		Fainia albitarsis (Macquart, 1846)	accepted	Fainia albitarsis		Diptera	Rhiniinae	Rhiniini	Fainia	albitarsis	(Macquart, 1846)	Thomas-Cabianca A	2018	Tanzania								i-ii.1991	02-01-1991	1	Male	Malaise trap	ZMUC	ZMUC		PreservedSpecimen
FlyHigh:Rhiniidae:ATC03470:ZMUC:Fainia_albitarsis		Fainia albitarsis (Macquart, 1846)	accepted	Fainia albitarsis		Diptera	Rhiniinae	Rhiniini	Fainia	albitarsis	(Macquart, 1846)	Thomas-Cabianca A	2018	Tanzania								i-ii.1991	02-01-1991	1	Female	Malaise trap	ZMUC	ZMUC		PreservedSpecimen
FlyHigh:Rhiniidae:ATC03471:ZMUC:Rhinia_apicalis		Rhinia apicalis (Wiedemann, 1830)	accepted	Rhinia apicalis		Diptera	Rhiniinae	Rhiniini	Rhinia	apicalis	(Wiedemann, 1830)	Rognes K	2013	Namibia		Katima Mulilo Dist. Mavunje Campsite area	-17.92	23.32	17 55 14.29S 23 19 4.74E	966		26.xi.2013	26-11-2013	1	Female	hand net	ZMUC	ZMUC	Whitmore D	PreservedSpecimen	Kwando River floodplain
FlyHigh:Rhiniidae:ATC03472:ZMUC:Rhinia_coxendix		Rhinia coxendix (Villeneuve, 1915)	accepted	Rhinia coxendix		Diptera	Rhiniinae	Rhiniini	Rhinia	coxendix	(Villeneuve, 1915)	Thomas-Cabianca A	2018	Tanzania	Morogoro	Udzungwa Mts National Park, Mizimu Camp.				769		03-05.ix.2012	2012-09-03/05	1	Female	hand collected	ZMUC	ZMUC	Pape T | Scharff N	PreservedSpecimen
FlyHigh:Rhiniidae:ATC03473:ZMUC:Rhyncomya_nana		Rhyncomya nana Peris, 1951	accepted	Rhyncomya nana		Diptera	Rhiniinae	Cosminini	Rhyncomya	nana	Peris, 1951	Thomas-Cabianca A	2018	Mozambique	Maputo	Catembe			26 00 08.62S 32 33 46.14E			14-28.vii.2006	2006-07-14/28	1	Male	Malaise trap	ZMUC	ZMUC	Dupont S	PreservedSpecimen
FlyHigh:Rhiniidae:ATC03474:ZMUC:Rhyncomya_pruinosa		Rhyncomya pruinosa Villeneuve, 1922	accepted	Rhyncomya pruinosa		Diptera	Rhiniinae	Cosminini	Rhyncomya	pruinosa	Villeneuve, 1922	Thomas-Cabianca A	2018	Zambia	Northern	8.6 Km NW Kakumbi, South Luangwa NP			13.06S 31.746E	535		22-26.vi.2016	2016-06-22/26	1	Female	Malaise trap	ZMUC	ZMUC	Borkent CJ | Hauser M | Ndalamei DM	PreservedSpecimen
FlyHigh:Rhiniidae:ATC03475:ZMUC:Rhyncomya_soyauxi		Rhyncomya soyauxi Karsch, 1886	accepted	Rhyncomya soyauxi		Diptera	Rhiniinae	Cosminini	Rhyncomya	soyauxi	Karsch, 1886	Thomas-Cabianca A	2018	Tanzania	Iringa	Iringa District, Itefwe (Phillip'sFarm)			07 47.912S 35 47.861E	1550		22.xi.2005	22-11-2005	1	Male		ZMUC	ZMUC	Fibiger M | Årvik L	PreservedSpecimen
FlyHigh:Rhiniidae:ATC03476:ZMUC:Rhyncomya_tristis		Rhyncomya tristis (Séguy, 1933)	accepted	Rhyncomya tristis		Diptera	Rhiniinae	Cosminini	Rhyncomya	tristis	(Séguy, 1933)	Thomas-Cabianca A	2018	Tanzania	Iringa	Baobab Camp			07 31 21S 36 36 00E			19.xi.2009	19-11-2009	1	Female		ZMUC	ZMUC		PreservedSpecimen
FlyHigh:Rhiniidae:ATC03477:ZMUC:Rhyncomya_tristis		Rhyncomya tristis (Séguy, 1933)	accepted	Rhyncomya tristis		Diptera	Rhiniinae	Cosminini	Rhyncomya	tristis	(Séguy, 1933)	Thomas-Cabianca A	2018	Tanzania	Tanga	Bagamoyo district, Saadani, Zaraningekiono forest reserve			06 10S 38 39E			iii.1990	1990-03	3	Female		ZMUC	ZMUC	Frontier Tanzania	PreservedSpecimen
FlyHigh:Rhiniidae:ATC03478:ZMUC:Rhyncomya_tristis		Rhyncomya tristis (Séguy, 1933)	accepted	Rhyncomya tristis		Diptera	Rhiniinae	Cosminini	Rhyncomya	tristis	(Séguy, 1933)	Thomas-Cabianca A	2018	Tanzania	Tanga	Mkulumñzim, Gorge			05 04S 39 02E	0	50	iii.1992	1992-03	1	Female	Malaise trap	ZMUC	ZMUC	Frontier Tanzania	PreservedSpecimen
FlyHigh:Rhiniidae:ATC03479:ZMUC:Rhyncomya_tristis		Rhyncomya tristis (Séguy, 1933)	accepted	Rhyncomya tristis		Diptera	Rhiniinae	Cosminini	Rhyncomya	tristis	(Séguy, 1933)	Thomas-Cabianca A	2018	Tanzania	Tanga	Pangani Falls Forest, Muheza District			38 40E 05 20S+A547			i-iii.1993	01-03-1993	1	Female		ZMUC	ZMUC	Frontier Tanzania	PreservedSpecimen	Riverine, dry forest
FlyHigh:Rhiniidae:ATC03480:ZMUC:Stomorhina_malobana		Lowerhinia malobana Lehrer, 2007	Synonym	Stomorhina malobana	New combination established in the accompanying data paper	Diptera	Rhiniinae	Rhiniini	Lowerhinia	malobana	Lehrer, 2007	Thomas-Cabianca A	2018	Tanzania		Uzungwa Mts. Iringa Region. Uzungwa Scarp forest Res. above Chita village				1050		26-29.x.1984	1984-10-26/29	1	Female	pitfall trap	ZMUC	ZMUC	Scharff N	PreservedSpecimen	Intermediate rain forest
FlyHigh:Rhiniidae:ATC03481:ZMUC:Stomorhina_malobana		Lowerhinia malobana Lehrer, 2007	Synonym	Stomorhina malobana	New combination established in the accompanying data paper	Diptera	Rhiniinae	Rhiniini	Lowerhinia	malobana	Lehrer, 2007	Thomas-Cabianca A	2018	Tanzania		Uzungwa Mts. Iringa Region. Uzungwa Scarp forest Res. above Chita village				1500		2-13.xi.1984	1984-11-02/13	1	Female	pitfall trap	ZMUC	ZMUC	Scharff N	PreservedSpecimen	Montane rain forest
FlyHigh:Rhiniidae:ATC03482:ZMUC:Stomorhina_malobana		Lowerhinia malobana Lehrer, 2007	Synonym	Stomorhina malobana	New combination established in the accompanying data paper	Diptera	Rhiniinae	Rhiniini	Lowerhinia	malobana	Lehrer, 2007	Thomas-Cabianca A	2018	Tanzania		Uzungwa Mts. Iringa Region. Kiolo dist. Ndundulo Forest, Luwato Camp area				1880		18-25.i.2007	2007-01-18/25	6	Female	Malaise trap in forest edge	ZMUC	ZMUC	Hansen LA | Hedayat A	PreservedSpecimen	Semievergreen montane tropical virgin forest
FlyHigh:Rhiniidae:ATC03483:ZMUC:Stomorhina_malobana		Lowerhinia malobana Lehrer, 2007	Synonym	Stomorhina malobana	New combination established in the accompanying data paper	Diptera	Rhiniinae	Rhiniini	Lowerhinia	malobana	Lehrer, 2007	Thomas-Cabianca A	2018	Tanzania		Uzungwa Mts. Iringa Region. Kiolo dist. Ndundulo Forest, Luwato Camp area				1880		18-25.i.2007	2007-01-18/25	2	Female	Malaise trap in forest edge	ZMUC	ZMUC	Hansen LA | Hedayat A	PreservedSpecimen	Semievergreen montane tropical virgin forest
FlyHigh:Rhiniidae:ATC03484:ZMUC:Stomorhina_malobana	holotype of Lowerhinia malobana | holotype of Stomorhina malobana	Lowerhinia malobana Lehrer, 2007	Synonym	Stomorhina malobana	New combination established in the accompanying data paper	Diptera	Rhiniinae	Rhiniini	Lowerhinia	malobana	Lehrer, 2007	Lehrer A	2006	Malawi		Mulanje Mt., nr. Likabula				1500		26-27.x.83	1983-10-26/27	1	Male		SMNHTAU (TAUI)	SMNHTAU (TAUI) 318991	Freidberg A	PreservedSpecimen
